# Supplementary material for: A Formulation–Process–Product Integrated Design Method for Accelerating Pharmaceutical Tablet Development via the High-Shear Wet Granulation and Tableting Route
Source: Pharmaceutics. 2025 Mar 2;17(3):322. doi: 10.3390/pharmaceutics17030322 (PMC11944958; doi:10.3390/pharmaceutics17030322)
Supplement: Supplementary file 1 [file pharmaceutics-17-00322-s001.zip]

Archive with 2 entries (2 files):
- Supplementary Material/Supplementary Material S1 .xlsx
- Supplementary Material/Supplementary Material S2.xlsx
