# Supplementary material for: A Formulation–Process–Product Integrated Design Method for Accelerating Pharmaceutical Tablet Development via the High-Shear Wet Granulation and Tableting Route
Source: Pharmaceutics. 2025 Mar 2;17(3):322. doi: 10.3390/pharmaceutics17030322 (PMC11944958; doi:10.3390/pharmaceutics17030322)
Supplement: Supplementary file 1 [file pharmaceutics-17-00322-s001.zip › Supplementary Material/Supplementary Material S1 .xlsx]

## Sheet: Table S1
Table S1 The experimental design for the high shear wet granulation and tableting process
Run No.	The material No.	Materials	The wetting agent	The L/S Ratio	The impeller speed	The wet massing time	The tableting pressure(kN)
G1	P1	BPAR	95% alcohol	0.4455	800	240	1-11
G2	P1	BPAR	95% alcohol	0.162	400	180	1-11
G3	P1	BPAR	95% alcohol	0.162	600	300	1-11
G4	P2	MF	95% alcohol	0.162	400	300	1-11
G5	P2	MF	95% alcohol	0.648	800	300	1-11
G6	P2	MF	95% alcohol	0.162	800	240	1-11
G7	P3	β-CD	deionized water	0.2	600	300	1-11
G8	P3	β-CD	deionized water	0.15	400	240	1-11
G9	P3	β-CD	deionized water	0.2	400	180	1-11
G10	P4	SMCC	deionized water	1.4	600	240	1-11
G11	P4	SMCC	deionized water	0.8	400	180	1-11
G12	P4	SMCC	deionized water	0.2	800	180	1-11
G13	P4	SMCC	deionized water	0.2	800	180	1-11
G14	P5	DCPA	deionized water	0.15	800	300	1-11
G15	P5	DCPA	deionized water	0.2	800	240	1-11
G16	P5	DCPA	deionized water	0.2	400	300	1-11
G17	P5	DCPA	deionized water	0.2	400	300	1-11
G18	P5	DCPA	deionized water	0.15	800	300	1-11
G19	P6	Mannitol	deionized water	0.3	600	180	1-11
G20	P6	Mannitol	deionized water	0.3	600	180	1-11
G21	P6	Mannitol	deionized water	0.2	800	300	1-11
G22	P6	Mannitol	deionized water	0.2	400	240	1-11
G23	P7	CMC-Na	deionized water	0.2	600	240	1-11
G24	P7	CMC-Na	deionized water	2.4	400	300	1-11
G25	P8	DCP	deionized water	0.4	400	240	1-11
G26	P8	DCP	deionized water	0.3	600	180	1-11
G27	P9	CWIS	95% alcohol	0.405	800	180	1-11
G28	P9	CWIS	95% alcohol	0.405	600	300	1-11
G29	P10	Lac F100	deionized water	0.15	600	240	1-11
G30	P10	Lac F100	deionized water	0.2	800	180	1-11

## Sheet: Table S2
Table S2 The physical properties and compression behavior desciptors of powders and granule
No.	Material type	Name	Abbreviation	%HR	Da	Dc	Dt	Ie	IC	IH	AOR	t''	εp	SFp	Icd	D10	D50	D90	span	Iθ	%pf	%H	R2 of the Kawakita equation	a	b-1	ab	R2 of the Shapiro equation	f	R2 of the Heckel equation	Py	R2 of the Gurnham equation	K	R2 of the R-D equation	kb	R2 of the Power equation	d	g
				%	g·mL-1	g·mL-1	g·cm-3				º	s			N	μm	μm	μm			%	%
P1	Powder	Bran-Processed Atractylodis Rhizoma extract	BPAR	2.71	0.37	0.56	1.3676	0.916988	33.9286	1.51351	46.83	60	0.729453	0.270547	66.71	4.85	17.1	41.07	2.12	0	94.85	18.54	0.9975	1.0283	10.7661	0.0955	0.999	0.2038	0.9657	41.93	0.996	7.25	0.9833	12.59	0.9894	0.003401	1.386
P2	Powder	Mume Fructus extract	MF	3.89	0.53	0.68	1.5222	0.416204	22.0588	1.28302	37.9	7.79	0.65182	0.34818	78.51	7.83	39.59	101.61	2.37	0.0009	61.17	13.11	0.9974	0.9191	10.0276	0.0917	0.9992	0.1688	0.9889	123.52	0.988	8.15	0.9887	15.24	0.9973	0.0009245	1.678
P3	Powder	β-cyclodextrin	β-CD	12.08	0.5	0.7	1.4931	0.571429	28.5714	1.4	49.8	60	0.665126	0.334874	259.03	3.21	10.78	37.2	3.15	0.000444	71.38	4.3814	0.9998	0.958773	3.4391	0.278784	0.9976	0.3458	0.9186	156.079	0.9773	17.04	0.9468	4.542	0.8878	0.8232	0.2867
P4	Powder	Silicified microcrystalline cellulose	SMCC	4.74	0.35	0.42	1.471	0.47619	16.6667	1.2	40.17	11.3	0.762067	0.237933	295.34	20.53	81.13	167	1.81	0.0049	26.47	1.9543	0.9998	1.0272	7.3056	0.1406	0.9967	0.2341	0.9904	52.74	0.9779	7.41	0.9876	6.244	0.9528	0.8735	0.5632
P5	Powder	Dibasic calcium phosphate anhydrous	DCPA	0.47	0.79	1.44	2.942	0.571378	45.1389	1.82278	52.83	60	0.731475	0.268525	64.03	1.75	12.67	30.91	2.3	0	99.42	0.07049	0.9997	0.7513	4.3749	0.1717	0.9994	0.1945	0.9642	615.01	0.9877	24.54	0.9539	22.82	0.96	0.003129	1.081
P6	Powder	Mannitol	/	0.57	0.44	0.51	1.4928	0.311943	13.7255	1.15909	39.75	5.23	0.705252	0.294748	146.64	4.8	71.8	170.63	2.31	0.0038	36.89	0.3104	0.9994	0.8913	4.3565	0.2046	0.9978	0.2799	0.989	190.91	0.995	13.3	0.9942	12.38	0.9852	0.06117	0.8303
P7	Powder	Croscarmellose sodium	CMC-Na	7.02	0.469668	0.650377	1.54287	0.591594	27.7853	1.38476	41.7159	60	0.695588	0.304412	164.63	17.65	48.52	114.033	1.98667	0.00153516	51.4833	15.5136	0.9953	0.816727	13.084	0.0624216	0.9672	0.2178	0.9517	208.333	0.9902	7.8064	0.9883	11.0448	0.9806	0.0057	1.2154
P8	Powder	Dibasic calcium phosphate	DCP	1.34	0.71	0.85	2.7103	0.23198	16.4706	1.19718	39.167	3.25	0.738036	0.261964	146.08	2.6	49.56	149.9	2.97	0.002501	50.23	0.190584	0.9994	0.7077	3.7063	0.1909	0.9883	0.1996	0.9112	686.34	0.9969	20.27	0.9802	15.93	0.9797	0.04164	0.8019
P9	Powder	Cold water-insoluble starch	CWIS	5.43	0.48	0.62	1.4114	0.47043	22.5806	1.29167	44	60	0.659912	0.340088	292.39	8.74	38.39	91.65	2.16	0.000657	62.33	10.147	0.9999	1.02512	9.5572	0.1073	0.9959	0.12	0.9874	60.9756	0.9882	7.9	0.9765	7.554	0.9425	0.2365	0.7192
P10	Powder	Lactose Flowlac® 100	Lac F100	2.66	0.6	0.74	1.5731	0.315315	18.9189	1.23333	40.67	6.48	0.618588	0.381412	254	4.44	19.1	82.59	4.09162	0.0004701	74.6	0.002971	0.9993	0.905	5.5086	0.1643	0.9977	0.2462	0.9947	192.64	0.9988	14.07	0.9809	10.33	0.9752	0.097	0.7122
G1	Granules	Bran-Processed Atractylodis Rhizoma extract	BPAR	5.56	0.505644	0.614737	1.3655	0.350965	17.7463	1.21575	38.7482	7.35667	0.629701	0.370299	122.17	14.53	75.36	181.433	2.21467	0.00389945	33.6467	14.3217	0.9994	1.03284	4.28496	0.241039	0.9853	-0.2063	0.9713	25	0.9683	10.3413	0.9781	10.9077	0.9325	0.0644	0.7964
G2	Granules	Bran-Processed Atractylodis Rhizoma extract	BPAR	2.22667	0.345354	0.471665	1.22097	0.775433	26.7799	1.36574	48.9679	60	0.717147	0.282853	117.077	6.3	23.01	59.93	2.32967	0.000124332	84.6	18.4959	0.9983	1.05708	9.44493	0.111921	0.9944	-0.0496	0.9713	32.0513	0.9912	8.26446	0.9848	9.5369	0.9823	0.0176	1.0631
G3	Granules	Bran-Processed Atractylodis Rhizoma extract	BPAR	4.8	0.366789	0.496729	1.25827	0.713191	26.1591	1.35426	48.753	60	0.708497	0.291503	134.93	7.78333	26.7767	66.7167	2.2	0.000174562	80.0867	16.5026	0.9991	1.08108	5.93719	0.182086	0.9818	0.9567	0.9628	25.5102	0.9637	8.48896	0.9348	5.4297	0.8924	0.2853	0.5214
G4	Granules	Mume Fructus extract	MF	4.96333	0.481541	0.57668	1.53513	0.342603	16.4977	1.19757	36.219	5.44333	0.68632	0.31368	348.787	39.1367	90.8233	171.267	1.455	0.00659266	16.2167	13.7332	0.9995	0.947059	6.18818	0.153043	0.9171	0.7237	0.955	588.235	0.909	9.56023	0.9363	4.7759	0.9209	0.7239	0.4951
G5	Granules	Mume Fructus extract	MF	5	0.66889	0.826484	1.57427	0.285069	19.068	1.2356	33.5311	6.19667	0.57511	0.42489	297.387	18.7367	90.6867	240.367	2.44367	0.00395662	28.0933	12.9461	0.9985	0.906865	6.2648	0.144756	0.9956	0.0584	0.9909	151.515	0.9751	10.352	0.9598	11.9019	0.9648	0.06	0.9287
G6	Granules	Mume Fructus extract	MF	4.78	0.472966	0.570265	1.5886	0.360746	17.0621	1.20572	36.718	6.28333	0.702275	0.297725	285.077	39.4933	86.4733	157.533	1.365	0.00602742	16.68	14.2	0.9975	0.952381	7.22571	0.131804	0.9862	0.0592	0.9431	156.25	0.8951	8.87311	0.903	6.52	0.964	0.2002	0.7455
G7	Granules	β-cyclodextrin	β-CD	9.97333	0.626001	0.767914	1.41123	0.295212	18.4803	1.2267	35.907	6.55667	0.556416	0.443584	118.403	11.78	55.7867	127.4	2.07267	0.0021299	44.7333	2.70323	0.9997	0.965251	3.19981	0.301659	0.9909	0.3005	0.94	185.185	0.9298	16.1943	0.9845	7.5211	0.9505	0.416	0.4664
G8	Granules	β-cyclodextrin	β-CD	10.5133	0.499777	0.600673	1.46033	0.336091	16.7971	1.20188	36.5508	60	0.657765	0.342235	94.9867	9.234	57.66	136.133	2.20067	0.00253139	44.2633	5.1986	1	0.961538	3.04135	0.316156	0.9984	0.4209	0.9464	238.095	0.9377	13.1787	0.9766	6.9977	0.9264	0.2894	0.5131
G9	Granules	β-cyclodextrin	β-CD	10.53	0.59425	0.780704	1.4453	0.401899	23.8828	1.31376	39.1961	60	0.58884	0.41116	92.7167	4.521	32.9667	113.467	3.307	0.00119002	63.7767	4.50765	0.9995	0.963391	3.17052	0.303859	0.9845	0.4504	0.9251	125.597	0.903	12.8966	0.916	6.1404	0.9409	0.2726	0.5106
G10	Granules	Silicified microcrystalline cellulose	SMCC	0.863333	0.659959	0.805283	1.5546	0.273447	18.0464	1.2202	32.6355	6.39	0.57548	0.42452	209.573	51.1667	187.9	509.433	2.438	0.00258205	9.67667	5.10874	0.999	0.842034	5.3209	0.15825	0.9923	0.1883	0.9472	263.158	0.9939	12.3762	0.99	11.3685	0.9807	0.0922	0.7941
G11	Granules	Silicified microcrystalline cellulose	SMCC	2.57667	0.662002	0.776308	1.4794	0.222422	14.7244	1.17267	29.9362	4.22667	0.176667	0.44748	178.073	70.7967	167.533	342.767	1.86067	0.00572062	5.10333	6.49587	0.999	0.851354	6.88583	0.123638	0.9323	0.2951	0.9812	243.902	0.9787	10.4603	0.9853	10.2205	0.9886	0.0536	0.8205
G12	Granules	Silicified microcrystalline cellulose	SMCC	5.84333	0.404875	0.496948	1.61747	0.45762	18.5279	1.22741	37.7446	11.1433	0.749686	0.250314	463.073	32.03	102.167	214.867	1.78867	0.00643318	17.8067	3.2433	0.9998	0.868583	6.64961	0.130622	0.9926	0.2882	0.9352	294.118	0.9562	9.7561	0.9928	7.1189	0.9463	0.6151	0.5478
G13	Granules	Silicified microcrystalline cellulose	SMCC	3.82667	0.405709	0.493046	1.7265	0.436613	17.7138	1.21527	36.2762	11.3833	0.765011	0.234989	462.5	36.8633	106.3	219.3	1.71567	0.00689319	15.4533	5.398	0.9993	0.852152	6.98756	0.121953	0.9989	0.1372	0.9278	277.778	0.9933	10.4384	0.9918	7.3112	0.9804	0.498	0.6012
G14	Granules	Dibasic calcium phosphate anhydrous	DCPA	0.53	1.03617	1.62508	2.7488	0.349741	36.239	1.56836	33.93	60	0.623048	0.376952	64.7467	1.459	13.0133	36.27	2.67433	0	97.2467	0.0719861	0.9986	0.731261	3.07912	0.23749	0.9373	-0.0272	0.9118	588.235	0.883	28.0899	0.9531	23.1425	0.9671	0.0018	1.1185
G15	Granules	Dibasic calcium phosphate anhydrous	DCPA	0.743333	0.973978	1.54756	2.74887	0.380536	37.0634	1.5889	40.0303	60	0.64568	0.35432	52.13	1.443	13.32	36.6233	2.64067	0	97.1533	0.0929828	0.9997	0.742335	3.79935	0.195385	1	0.0789	0.9727	666.667	0.9781	23.9808	0.9506	22.498	0.9163	0.0066	0.8692
G16	Granules	Dibasic calcium phosphate anhydrous	DCPA	0.43	0.966839	1.55931	2.76483	0.392988	37.9956	1.61279	40.9253	60	0.650308	0.349692	75.9767	1.413	12.2567	35.31	2.765	0	97.4833	0.102806	0.9996	0.740686	3.55766	0.208195	0.8965	0.4315	0.8936	714.286	0.9624	23.5294	0.9593	21.3119	0.9784	0.0023	1.1223
G17	Granules	Dibasic calcium phosphate anhydrous	DCPA	0.326667	0.931176	1.54081	2.73453	0.4249	39.5656	1.65469	39.3403	60	0.659475	0.340525	69.49	1.41367	12.5267	35.8233	2.74767	0	97.3567	0.0925231	0.9987	0.738062	3.44011	0.214546	0.9957	0.0011	0.9597	625	0.9148	27.7778	0.8805	25.5249	0.9393	0.0029	1.0531
G18	Granules	Dibasic calcium phosphate anhydrous	DCPA	0.383333	0.970176	1.6384	2.85527	0.420389	40.7851	1.68876	35.423	60	0.660215	0.339785	58.1367	1.351	11.77	35.1967	2.875	0	97.5133	0.0690425	0.9995	0.736865	3.17302	0.232229	0.921	0.0146	0.9423	666.667	0.9758	26.455	0.9651	27.41	0.9835	0.0014	1.1951
G19	Granules	Mannitol	/	0.543333	0.463385	0.616384	1.49057	0.53567	24.8221	1.33018	44.9981	60	0.689122	0.310878	212.38	2.054	40.7633	161.7	3.915	0.00223403	53.93	0.558871	0.9992	0.907771	4.39143	0.206714	0.9928	0.2389	0.9029	238.095	0.991	16.129	0.9502	11.6305	0.9702	0.1872	0.6517
G20	Granules	Mannitol	/	0.56	0.461063	0.634617	1.51777	0.593149	27.3479	1.37642	48.7662	60	0.696223	0.303777	217.663	2.09467	39.5933	152.467	3.799	0.00220931	54.7633	0.435121	0.9994	0.909587	4.62216	0.196788	0.9762	0.1409	0.9772	196.078	0.9916	15.1515	0.9446	11.5814	0.919	0.1805	0.645
G21	Granules	Mannitol	/	0.566667	0.39604	0.440339	1.49907	0.254022	10.0603	1.11186	31.2242	7.57333	0.735809	0.264191	203.213	2.57633	38.3	141.867	3.639	0.00195655	56.1767	0.501406	0.9975	0.914662	4.83371	0.189226	0.9729	0.2013	0.966	169.492	0.9763	16.4474	0.9242	6.8944	0.9638	0.5233	0.4543
G22	Granules	Mannitol	/	0.493333	0.361925	0.39891	1.4304	0.256168	9.27135	1.10219	34.9356	8.41667	0.746976	0.253024	194.433	2.36967	27.2567	129.867	4.67933	0.00164464	61.27	0.478369	0.9992	0.90876	5.4462	0.166861	0.942	0.0988	0.9717	185.185	0.979	15.8983	0.92	6.0875	0.9186	0.4592	0.4971
G23	Granules	Croscarmellose sodium	CMC-Na	7.37667	0.430716	0.622057	1.58187	0.714146	30.7594	1.44424	45.063	60	0.727717	0.272283	271.883	18.4967	53.2233	129.7	2.08967	0.002093	46.9967	16.012	0.9988	0.835282	8.79001	0.0950263	0.9781	0.2949	0.9575	344.828	0.9659	8.77193	0.9855	10.3012	0.908	0.085	0.7744
G24	Granules	Croscarmellose sodium	CMC-Na	4.62667	0.457467	0.600599	1.64217	0.520943	23.8315	1.31288	36.5656	7.38	0.721424	0.278576	99.27	39.5533	110.667	246.8	1.87167	0.00607803	14.7933	18.7579	0.9889	0.8142	12.9697	0.062777	0.9827	0.1498	0.9286	263.158	0.9075	7.88644	0.9763	13.2792	0.9574	0.0064	1.2176
G25	Granules	Dibasic calcium phosphate	DCP	2.49	0.915556	1.07905	2.34633	0.16549	15.1515	1.17857	33.6054	4.41667	0.609793	0.390207	187.04	4.83033	107.467	253.3	2.31067	0.00499097	23.2933	0.0173466	0.9955	0.712251	4.4302	0.160772	0.9663	0.1714	0.9778	625	0.9712	19.3798	0.98	16.7769	0.981	0.0313	0.8294
G26	Granules	Dibasic calcium phosphate	DCP	2.12667	0.931691	1.07583	2.3863	0.143806	13.3982	1.15471	33.3556	5.36	0.609567	0.390433	127.787	4.49033	111.033	257.367	2.276	0.00514846	22.2233	0.0120211	0.9993	0.715205	4.45115	0.160679	0.9921	0.1221	0.9758	666.667	0.9836	21.692	0.9727	16.5542	0.9678	0.0265	0.866
G27	Granules	Cold water-insoluble starch	CWIS	4.99667	0.452265	0.585466	1.2018	0.50305	22.7512	1.29452	38.473	60	0.623677	0.376323	182.217	12.87	49.4367	111.333	1.99233	0.00146922	50.5567	10.2266	0.9987	1.04822	8.78805	0.119278	0.9402	0.3243	0.9642	29.6736	0.9909	8.47458	0.8522	5.5841	0.9635	0.1306	0.8206
G28	Granules	Cold water-insoluble starch	CWIS	4.84667	0.425085	0.561488	1.3311	0.57149	24.2932	1.32088	38.6435	60	0.680652	0.319348	228.38	8.86367	46.7967	114.6	2.26067	0.00149461	52.9833	11.7875	0.9995	1.01061	4.80475	0.210336	0.9937	0.3669	0.9137	108.696	0.9579	8.69565	0.9306	7.0636	0.9713	0.1663	0.7872
G29	Granules	Lactose Flowlac® 100	Lac F100	0.413333	0.637806	0.795561	1.53717	0.3109	19.8294	1.24734	43.3237	60	0.585077	0.414923	117.387	7.19633	46.4133	135.733	2.77033	0.00194927	52.6933	0.00899139	0.9994	0.878349	4.53281	0.193776	0.9895	0.0905	0.9429	243.902	0.9885	16.9205	0.9837	18.9353	0.9307	0.0045	1.1768
G30	Granules	Lactose Flowlac® 100	Lac F100	0.463333	0.654366	0.795561	1.5275	0.27122	17.7478	1.21577	42.2269	60	0.57161	0.42839	104.4	7.64933	48.65	140.133	2.72333	0.00204725	50.9733	0.00730847	0.9989	0.869187	3.81008	0.228128	0.9915	0.0404	0.9872	250	0.954	18.2482	0.9459	19.6065	0.9633	0.0039	1.1614

## Sheet: Tablet S3
Table S3 The designed factors and levels for the high shear wet granulation process in sensitivity analysis
Materials	The L/S Ratio (L/S)	The wet massing time (WT)	The Froude number (Fr)	The maximum pore saturation ( )	The tableting pressure (P)
		s			kN
SMCC	0.2-1.4	180-300	0.36-5.70	0.028-0.196	1-11
CWIS	0.1-0.9	180-300	0.36-5.70	0.038-0.338	1-11
BPAR	0.2-0.9	180-300	0.36-5.70	0.051-0.231	1-11
Lac F100	0.1-0.2	180-300	0.36-5.70	0.053-0.107	1-11
