# Supplementary material for: A Formulation–Process–Product Integrated Design Method for Accelerating Pharmaceutical Tablet Development via the High-Shear Wet Granulation and Tableting Route
Source: Pharmaceutics. 2025 Mar 2;17(3):322. doi: 10.3390/pharmaceutics17030322 (PMC11944958; doi:10.3390/pharmaceutics17030322)
Supplement: Supplementary file 1 [file pharmaceutics-17-00322-s001.zip › Supplementary Material/Supplementary Material S2.xlsx]

## Sheet: Table S1
Table S1 Ratio matrix A
No./Material	1	2	3	4	5	6	7	8	9	10	11	12	13	14	15	16
1	0.26	0	0.02	0	0	0.01	0	0	0	0.01	0	0	0	0	0	0.7
2	0.21	0	0.04	0.01	0	0.04	0	0	0	0	0	0	0	0	0	0.7
3	0.29	0.01	0	0	0	0	0	0	0	0	0	0	0	0	0	0.7
4	0.07	0.12	0.08	0	0	0.03	0	0	0	0	0	0	0	0	0	0.7
5	0.26	0.01	0	0.02	0.01	0	0	0	0	0	0	0	0	0	0	0.7
6	0.27	0	0.01	0.01	0	0	0.01	0	0	0	0	0	0	0	0	0.7
7	0.2	0.01	0.07	0.01	0	0.01	0	0	0	0	0	0	0	0	0	0.7
8	0.26	0.02	0.02	0	0	0	0	0	0	0	0	0	0	0	0	0.7
9	0.18	0.09	0.02	0	0.01	0	0	0	0	0	0	0	0	0	0	0.7
10	0.02	0.2	0.06	0.01	0.01	0	0	0	0	0	0	0	0	0	0	0.7
11	0.05	0.09	0.15	0	0	0	0.01	0	0	0	0	0	0	0	0	0.7
12	0.09	0.14	0.01	0	0.06	0	0	0	0	0	0	0	0	0	0	0.7
13	0.08	0.21	0	0	0.01	0	0	0	0	0	0	0	0	0	0	0.7
14	0.26	0	0.02	0.01	0	0.01	0	0	0	0	0	0	0	0	0	0.7
15	0.17	0.03	0.01	0.08	0.01	0	0	0	0	0	0	0	0	0	0	0.7
16	0.3	0	0	0	0	0	0	0	0	0	0	0	0	0	0	0.7
17	0.12	0.08	0.09	0	0	0.01	0	0	0	0	0	0	0	0	0	0.7
18	0.13	0.05	0.11	0.01	0	0	0	0	0	0	0	0	0	0	0	0.7
19	0.12	0.07	0	0.09	0.01	0	0	0.01	0	0	0	0	0	0	0	0.7
20	0.28	0	0	0.02	0	0	0	0	0	0	0	0	0	0	0	0.7
21	0.11	0.06	0.07	0.06	0	0	0	0	0	0	0	0	0	0	0	0.7
22	0.14	0.05	0.05	0	0.05	0.01	0	0	0	0	0	0	0	0	0	0.7
23	0.29	0	0	0	0	0.01	0	0	0	0	0	0	0	0	0	0.7
24	0.08	0.18	0.03	0.01	0	0	0	0	0	0	0	0	0	0	0	0.7
25	0.09	0.17	0.01	0.01	0.02	0	0	0	0	0	0	0	0	0	0	0.7
26	0.13	0.05	0.02	0.05	0.05	0	0	0	0	0	0	0	0	0	0	0.7
27	0.07	0.14	0.06	0.01	0.02	0	0	0	0	0	0	0	0	0	0	0.7
28	0.1	0.12	0.05	0.02	0	0.01	0	0	0	0	0	0	0	0	0	0.7
29	0.19	0.1	0	0.01	0	0	0	0	0	0	0	0	0	0	0	0.7
30	0.3	0	0	0	0	0	0	0	0	0	0	0	0	0	0	0.7
31	0.26	0.02	0.02	0	0	0	0	0	0	0	0	0	0	0	0	0.7
32	0.01	0.13	0.15	0.01	0	0	0	0	0	0	0	0	0	0	0	0.7
33	0.16	0.01	0.12	0	0.01	0	0	0	0	0	0	0	0	0	0	0.7
34	0.27	0	0.02	0	0	0	0	0	0	0.01	0	0	0	0	0	0.7
35	0.24	0.05	0	0.01	0	0	0	0	0	0	0	0	0	0	0	0.7
36	0.12	0.09	0.03	0.02	0.04	0	0	0	0	0	0	0	0	0	0	0.7
37	0.22	0.01	0.07	0	0	0	0	0	0	0	0	0	0	0	0	0.7
38	0.23	0.01	0.06	0	0	0	0	0	0	0	0	0	0	0	0	0.7
39	0.2	0.09	0.01	0	0	0	0	0	0	0	0	0	0	0	0	0.7
40	0.3	0	0	0	0	0	0	0	0	0	0	0	0	0	0	0.7
41	0.03	0.12	0.13	0.02	0	0	0	0	0	0	0	0	0	0	0	0.7
42	0.17	0.11	0	0.01	0	0.01	0	0	0	0	0	0	0	0	0	0.7
43	0.13	0.13	0.04	0	0	0	0	0	0	0	0	0	0	0	0	0.7
44	0.29	0	0	0.01	0	0	0	0	0	0	0	0	0	0	0	0.7
45	0.15	0.09	0.05	0	0.01	0	0	0	0	0	0	0	0	0	0	0.7
46	0.26	0.01	0.02	0.01	0	0	0	0	0	0	0	0	0	0	0	0.7
47	0.17	0.05	0.07	0.01	0	0	0	0	0	0	0	0	0	0	0	0.7
48	0.16	0.13	0.01	0	0	0	0	0	0	0	0	0	0	0	0	0.7
49	0.2	0.08	0.01	0	0	0	0.01	0	0	0	0	0	0	0	0	0.7
50	0.18	0.11	0.01	0	0	0	0	0	0	0	0	0	0	0	0	0.7
51	0.3	0	0	0	0	0	0	0	0	0	0	0	0	0	0	0.7
52	0.15	0.05	0.02	0.07	0	0	0	0	0.01	0	0	0	0	0	0	0.7
53	0.06	0.11	0.11	0	0	0.02	0	0	0	0	0	0	0	0	0	0.7
54	0.11	0.16	0.01	0.01	0.01	0	0	0	0	0	0	0	0	0	0	0.7
55	0.25	0.04	0.01	0	0	0	0	0	0	0	0	0	0	0	0	0.7
56	0.17	0.03	0.03	0.04	0.03	0	0	0	0	0	0	0	0	0	0	0.7
57	0.19	0.07	0.02	0.02	0	0	0	0	0	0	0	0	0	0	0	0.7
58	0.1	0.09	0.09	0.01	0	0	0	0.01	0	0	0	0	0	0	0	0.7
59	0.02	0.21	0.06	0	0.01	0	0	0	0	0	0	0	0	0	0	0.7
60	0.24	0.03	0.01	0.01	0.01	0	0	0	0	0	0	0	0	0	0	0.7
61	0.24	0.05	0	0.01	0	0	0	0	0	0	0	0	0	0	0	0.7
62	0.27	0.01	0	0	0.02	0	0	0	0	0	0	0	0	0	0	0.7
63	0.01	0.01	0.28	0	0	0	0	0	0	0	0	0	0	0	0	0.7
64	0.14	0.08	0.03	0	0.02	0.03	0	0	0	0	0	0	0	0	0	0.7
65	0.21	0.04	0.05	0	0	0	0	0	0	0	0	0	0	0	0	0.7
66	0.29	0	0	0	0.01	0	0	0	0	0	0	0	0	0	0	0.7
67	0.03	0.24	0.01	0	0.01	0	0.01	0	0	0	0	0	0	0	0	0.7
68	0.17	0.12	0.01	0	0	0	0	0	0	0	0	0	0	0	0	0.7
69	0.19	0.05	0.01	0.04	0	0.01	0	0	0	0	0	0	0	0	0	0.7
70	0.28	0.01	0	0.01	0	0	0	0	0	0	0	0	0	0	0	0.7
71	0.09	0.19	0	0.01	0.01	0	0	0	0	0	0	0	0	0	0	0.7
72	0.06	0.1	0.1	0	0.04	0	0	0	0	0	0	0	0	0	0	0.7
73	0.29	0.01	0	0	0	0	0	0	0	0	0	0	0	0	0	0.7
74	0.17	0.04	0.05	0.04	0	0	0	0	0	0	0	0	0	0	0	0.7
75	0.06	0.14	0.04	0.02	0.04	0	0	0	0	0	0	0	0	0	0	0.7
76	0.02	0.22	0.03	0.03	0	0	0	0	0	0	0	0	0	0	0	0.7
77	0.16	0.11	0.02	0	0.01	0	0	0	0	0	0	0	0	0	0	0.7
78	0.26	0.03	0.01	0	0	0	0	0	0	0	0	0	0	0	0	0.7
79	0	0.22	0.06	0.02	0	0	0	0	0	0	0	0	0	0	0	0.7
80	0.04	0.22	0.02	0.01	0	0.01	0	0	0	0	0	0	0	0	0	0.7
81	0.27	0.02	0.01	0	0	0	0	0	0	0	0	0	0	0	0	0.7
82	0.12	0.08	0.09	0	0	0.01	0	0	0	0	0	0	0	0	0	0.7
83	0.14	0.15	0.01	0	0	0	0	0	0	0	0	0	0	0	0	0.7
84	0.13	0.11	0.06	0	0	0	0	0	0	0	0	0	0	0	0	0.7
85	0.01	0.27	0.01	0.01	0	0	0	0	0	0	0	0	0	0	0	0.7
86	0	0.3	0	0	0	0	0	0	0	0	0	0	0	0	0	0.7
87	0.01	0.11	0.18	0	0	0	0	0	0	0	0	0	0	0	0	0.7
88	0.26	0.03	0.01	0	0	0	0	0	0	0	0	0	0	0	0	0.7
89	0.25	0.05	0	0	0	0	0	0	0	0	0	0	0	0	0	0.7
90	0.22	0.07	0.01	0	0	0	0	0	0	0	0	0	0	0	0	0.7
91	0.07	0.06	0.14	0.02	0	0	0	0.01	0	0	0	0	0	0	0	0.7
92	0.19	0.02	0.07	0	0.01	0.01	0	0	0	0	0	0	0	0	0	0.7
93	0.09	0.11	0.05	0.04	0	0.01	0	0	0	0	0	0	0	0	0	0.7
94	0.25	0	0.03	0.02	0	0	0	0	0	0	0	0	0	0	0	0.7
95	0.18	0.11	0.01	0	0	0	0	0	0	0	0	0	0	0	0	0.7
96	0.1	0.15	0.01	0.03	0.01	0	0	0	0	0	0	0	0	0	0	0.7
97	0.25	0.05	0	0	0	0	0	0	0	0	0	0	0	0	0	0.7
98	0.05	0.22	0.02	0	0	0.01	0	0	0	0	0	0	0	0	0	0.7
99	0.08	0.14	0.06	0.01	0	0	0	0	0.01	0	0	0	0	0	0	0.7
100	0.01	0.13	0.09	0.06	0.01	0	0	0	0	0	0	0	0	0	0	0.7
101	0.26	0.02	0	0.01	0.01	0	0	0	0	0	0	0	0	0	0	0.7
102	0.19	0.1	0	0.01	0	0	0	0	0	0	0	0	0	0	0	0.7
103	0.12	0.11	0.07	0	0	0	0	0	0	0	0	0	0	0	0	0.7
104	0.28	0.02	0	0	0	0	0	0	0	0	0	0	0	0	0	0.7
105	0.2	0	0.05	0.03	0.01	0.01	0	0	0	0	0	0	0	0	0	0.7
106	0.3	0	0	0	0	0	0	0	0	0	0	0	0	0	0	0.7
107	0.28	0	0.01	0.01	0	0	0	0	0	0	0	0	0	0	0	0.7
108	0.21	0.08	0	0.01	0	0	0	0	0	0	0	0	0	0	0	0.7
109	0.09	0.16	0.04	0.01	0	0	0	0	0	0	0	0	0	0	0	0.7
110	0.28	0.01	0.01	0	0	0	0	0	0	0	0	0	0	0	0	0.7
111	0.24	0.04	0.01	0.01	0	0	0	0	0	0	0	0	0	0	0	0.7
112	0.16	0.03	0.1	0	0.01	0	0	0	0	0	0	0	0	0	0	0.7
113	0.13	0.13	0.02	0.01	0.01	0	0	0	0	0	0	0	0	0	0	0.7
114	0.06	0.2	0.02	0.02	0	0	0	0	0	0	0	0	0	0	0	0.7
115	0.12	0.15	0.01	0	0.02	0	0	0	0	0	0	0	0	0	0	0.7
116	0.1	0.19	0.01	0	0	0	0	0	0	0	0	0	0	0	0	0.7
117	0.26	0.03	0.01	0	0	0	0	0	0	0	0	0	0	0	0	0.7
118	0	0.28	0	0	0.01	0.01	0	0	0	0	0	0	0	0	0	0.7
119	0.29	0.01	0	0	0	0	0	0	0	0	0	0	0	0	0	0.7
120	0.25	0.03	0.01	0	0	0	0	0	0	0	0	0	0.01	0	0	0.7
121	0.25	0.04	0.01	0	0	0	0	0	0	0	0	0	0	0	0	0.7
122	0.06	0.03	0.18	0.02	0	0	0.01	0	0	0	0	0	0	0	0	0.7
123	0.21	0.05	0.02	0.01	0.01	0	0	0	0	0	0	0	0	0	0	0.7
124	0.15	0.05	0.08	0.02	0	0	0	0	0	0	0	0	0	0	0	0.7
125	0.06	0.15	0.02	0.06	0.01	0	0	0	0	0	0	0	0	0	0	0.7
126	0.07	0.2	0.02	0.01	0	0	0	0	0	0	0	0	0	0	0	0.7
127	0.14	0.16	0	0	0	0	0	0	0	0	0	0	0	0	0	0.7
128	0.12	0.09	0.08	0.01	0	0	0	0	0	0	0	0	0	0	0	0.7
129	0.03	0.22	0.05	0	0	0	0	0	0	0	0	0	0	0	0	0.7
130	0.02	0.19	0.08	0.01	0	0	0	0	0	0	0	0	0	0	0	0.7
131	0.05	0.21	0	0.01	0.02	0	0	0	0.01	0	0	0	0	0	0	0.7
132	0.05	0.23	0.02	0	0	0	0	0	0	0	0	0	0	0	0	0.7
133	0.22	0.06	0.02	0	0	0	0	0	0	0	0	0	0	0	0	0.7
134	0.26	0	0.04	0	0	0	0	0	0	0	0	0	0	0	0	0.7
135	0.1	0.09	0.08	0.03	0	0	0	0	0	0	0	0	0	0	0	0.7
136	0.11	0.12	0.05	0.01	0	0.01	0	0	0	0	0	0	0	0	0	0.7
137	0.07	0.09	0.11	0.03	0	0	0	0	0	0	0	0	0	0	0	0.7
138	0.22	0.04	0.02	0.02	0	0	0	0	0	0	0	0	0	0	0	0.7
139	0.18	0.06	0.03	0.03	0	0	0	0	0	0	0	0	0	0	0	0.7
140	0.01	0.21	0.07	0	0.01	0	0	0	0	0	0	0	0	0	0	0.7
141	0.16	0.09	0.02	0.03	0	0	0	0	0	0	0	0	0	0	0	0.7
142	0.11	0.01	0.12	0.05	0	0	0.01	0	0	0	0	0	0	0	0	0.7
143	0.14	0.15	0.01	0	0	0	0	0	0	0	0	0	0	0	0	0.7
144	0.13	0.13	0.03	0.01	0	0	0	0	0	0	0	0	0	0	0	0.7
145	0.27	0	0.02	0	0	0	0	0	0.01	0	0	0	0	0	0	0.7
146	0.05	0.09	0.15	0	0.01	0	0	0	0	0	0	0	0	0	0	0.7
147	0.27	0.01	0.02	0	0	0	0	0	0	0	0	0	0	0	0	0.7
148	0.26	0	0.02	0.01	0	0	0	0.01	0	0	0	0	0	0	0	0.7
149	0.14	0.12	0.02	0.02	0	0	0	0	0	0	0	0	0	0	0	0.7
150	0.28	0.01	0	0	0.01	0	0	0	0	0	0	0	0	0	0	0.7
151	0.24	0	0.03	0.01	0.01	0.01	0	0	0	0	0	0	0	0	0	0.7
152	0.06	0.13	0.1	0	0.01	0	0	0	0	0	0	0	0	0	0	0.7
153	0.11	0.04	0.11	0	0.03	0	0	0	0	0.01	0	0	0	0	0	0.7
154	0.28	0.01	0.01	0	0	0	0	0	0	0	0	0	0	0	0	0.7
155	0.14	0.08	0	0.02	0.05	0.01	0	0	0	0	0	0	0	0	0	0.7
156	0.15	0.02	0.1	0.01	0	0.02	0	0	0	0	0	0	0	0	0	0.7
157	0.1	0.08	0.12	0	0	0	0	0	0	0	0	0	0	0	0	0.7
158	0.02	0.25	0.01	0.01	0.01	0	0	0	0	0	0	0	0	0	0	0.7
159	0.13	0.01	0.14	0	0.02	0	0	0	0	0	0	0	0	0	0	0.7
160	0.11	0.18	0	0	0.01	0	0	0	0	0	0	0	0	0	0	0.7
161	0.05	0.1	0.13	0.02	0	0	0	0	0	0	0	0	0	0	0	0.7
162	0.09	0	0.16	0.04	0.01	0	0	0	0	0	0	0	0	0	0	0.7
163	0.15	0.09	0.05	0	0.01	0	0	0	0	0	0	0	0	0	0	0.7
164	0.11	0.12	0.03	0.02	0.02	0	0	0	0	0	0	0	0	0	0	0.7
165	0.19	0.1	0.01	0	0	0	0	0	0	0	0	0	0	0	0	0.7
166	0.2	0.02	0.02	0.05	0	0.01	0	0	0	0	0	0	0	0	0	0.7
167	0.19	0.01	0.01	0.08	0	0.01	0	0	0	0	0	0	0	0	0	0.7
168	0.22	0.04	0.04	0	0	0	0	0	0	0	0	0	0	0	0	0.7
169	0.21	0.04	0.04	0	0.01	0	0	0	0	0	0	0	0	0	0	0.7
170	0.18	0.11	0	0.01	0	0	0	0	0	0	0	0	0	0	0	0.7
171	0.28	0.02	0	0	0	0	0	0	0	0	0	0	0	0	0	0.7
172	0.04	0.05	0.19	0.02	0	0	0	0	0	0	0	0	0	0	0	0.7
173	0.21	0.04	0.04	0	0.01	0	0	0	0	0	0	0	0	0	0	0.7
174	0.27	0.03	0	0	0	0	0	0	0	0	0	0	0	0	0	0.7
175	0.27	0.02	0.01	0	0	0	0	0	0	0	0	0	0	0	0	0.7
176	0.01	0.16	0.1	0.03	0	0	0	0	0	0	0	0	0	0	0	0.7
177	0	0.15	0.13	0.01	0	0.01	0	0	0	0	0	0	0	0	0	0.7
178	0.26	0.02	0.01	0	0.01	0	0	0	0	0	0	0	0	0	0	0.7
179	0.12	0.14	0.04	0	0	0	0	0	0	0	0	0	0	0	0	0.7
180	0.18	0.03	0.08	0.01	0	0	0	0	0	0	0	0	0	0	0	0.7
181	0	0.12	0.1	0.06	0.01	0	0.01	0	0	0	0	0	0	0	0	0.7
182	0.22	0.03	0.04	0	0.01	0	0	0	0	0	0	0	0	0	0	0.7
183	0.17	0.06	0.06	0	0	0.01	0	0	0	0	0	0	0	0	0	0.7
184	0.1	0.07	0.1	0.02	0.01	0	0	0	0	0	0	0	0	0	0	0.7
185	0.07	0.16	0.06	0	0.01	0	0	0	0	0	0	0	0	0	0	0.7
186	0.04	0.18	0.04	0.03	0.01	0	0	0	0	0	0	0	0	0	0	0.7
187	0.23	0.06	0	0	0.01	0	0	0	0	0	0	0	0	0	0	0.7
188	0.15	0.14	0	0	0.01	0	0	0	0	0	0	0	0	0	0	0.7
189	0.05	0.18	0	0.01	0.06	0	0	0	0	0	0	0	0	0	0	0.7
190	0.25	0.02	0.03	0	0	0	0	0	0	0	0	0	0	0	0	0.7
191	0.23	0	0.05	0.01	0.01	0	0	0	0	0	0	0	0	0	0	0.7
192	0.29	0.01	0	0	0	0	0	0	0	0	0	0	0	0	0	0.7
193	0.19	0.05	0.04	0	0.01	0.01	0	0	0	0	0	0	0	0	0	0.7
194	0.17	0.09	0.02	0	0.02	0	0	0	0	0	0	0	0	0	0	0.7
195	0.25	0.02	0.01	0.01	0	0	0.01	0	0	0	0	0	0	0	0	0.7
196	0.1	0.02	0.17	0.01	0	0	0	0	0	0	0	0	0	0	0	0.7
197	0.21	0.01	0.04	0.04	0	0	0	0	0	0	0	0	0	0	0	0.7
198	0.23	0.04	0	0.01	0	0.01	0	0.01	0	0	0	0	0	0	0	0.7
199	0.25	0	0.02	0.02	0	0.01	0	0	0	0	0	0	0	0	0	0.7
200	0.18	0.04	0.02	0.04	0.02	0	0	0	0	0	0	0	0	0	0	0.7
201	0.16	0.1	0.04	0	0	0	0	0	0	0	0	0	0	0	0	0.7
202	0.24	0.02	0.03	0	0.01	0	0	0	0	0	0	0	0	0	0	0.7
203	0.09	0.15	0.05	0.01	0	0	0	0	0	0	0	0	0	0	0	0.7
204	0.1	0.16	0	0.03	0	0.01	0	0	0	0	0	0	0	0	0	0.7
205	0.21	0.06	0.02	0	0.01	0	0	0	0	0	0	0	0	0	0	0.7
206	0.25	0.03	0	0.01	0	0.01	0	0	0	0	0	0	0	0	0	0.7
207	0.2	0.1	0	0	0	0	0	0	0	0	0	0	0	0	0	0.7
208	0.13	0.1	0.02	0.02	0.03	0	0	0	0	0	0	0	0	0	0	0.7
209	0.19	0.05	0	0.05	0	0	0.01	0	0	0	0	0	0	0	0	0.7
210	0.19	0.07	0.01	0	0.03	0	0	0	0	0	0	0	0	0	0	0.7
211	0.06	0.03	0.06	0.04	0.11	0	0	0	0	0	0	0	0	0	0	0.7
212	0.21	0.06	0	0	0.02	0.01	0	0	0	0	0	0	0	0	0	0.7
213	0.28	0.02	0	0	0	0	0	0	0	0	0	0	0	0	0	0.7
214	0.15	0.14	0	0.01	0	0	0	0	0	0	0	0	0	0	0	0.7
215	0.09	0.2	0.01	0	0	0	0	0	0	0	0	0	0	0	0	0.7
216	0.18	0.11	0.01	0	0	0	0	0	0	0	0	0	0	0	0	0.7
217	0.27	0.01	0	0.02	0	0	0	0	0	0	0	0	0	0	0	0.7
218	0.26	0.02	0.02	0	0	0	0	0	0	0	0	0	0	0	0	0.7
219	0.22	0.07	0	0	0.01	0	0	0	0	0	0	0	0	0	0	0.7
220	0.19	0.05	0.05	0.01	0	0	0	0	0	0	0	0	0	0	0	0.7
221	0.13	0.16	0.01	0	0	0	0	0	0	0	0	0	0	0	0	0.7
222	0.29	0.01	0	0	0	0	0	0	0	0	0	0	0	0	0	0.7
223	0.19	0.1	0	0	0	0	0.01	0	0	0	0	0	0	0	0	0.7
224	0.14	0.07	0.06	0	0.03	0	0	0	0	0	0	0	0	0	0	0.7
225	0.27	0	0	0.01	0.02	0	0	0	0	0	0	0	0	0	0	0.7
226	0.04	0.16	0.09	0.01	0	0	0	0	0	0	0	0	0	0	0	0.7
227	0.24	0.02	0.01	0.03	0	0	0	0	0	0	0	0	0	0	0	0.7
228	0.29	0	0	0.01	0	0	0	0	0	0	0	0	0	0	0	0.7
229	0.13	0.06	0.09	0.02	0	0	0	0	0	0	0	0	0	0	0	0.7
230	0.2	0.06	0.04	0	0	0	0	0	0	0	0	0	0	0	0	0.7
231	0.09	0.17	0.01	0.03	0	0	0	0	0	0	0	0	0	0	0	0.7
232	0.09	0.13	0.07	0	0	0	0	0	0.01	0	0	0	0	0	0	0.7
233	0.08	0.19	0.02	0	0.01	0	0	0	0	0	0	0	0	0	0	0.7
234	0.12	0.05	0.11	0.02	0	0	0	0	0	0	0	0	0	0	0	0.7
235	0.24	0.02	0.02	0.02	0	0	0	0	0	0	0	0	0	0	0	0.7
236	0.27	0.01	0	0.01	0.01	0	0	0	0	0	0	0	0	0	0	0.7
237	0.24	0	0.05	0	0	0	0.01	0	0	0	0	0	0	0	0	0.7
238	0.28	0.01	0	0.01	0	0	0	0	0	0	0	0	0	0	0	0.7
239	0.21	0.05	0.04	0	0	0	0	0	0	0	0	0	0	0	0	0.7
240	0.21	0.04	0.04	0.01	0	0	0	0	0	0	0	0	0	0	0	0.7
241	0.22	0	0.02	0.01	0.04	0.01	0	0	0	0	0	0	0	0	0	0.7
242	0.24	0.05	0	0.01	0	0	0	0	0	0	0	0	0	0	0	0.7
243	0.22	0.07	0	0	0	0.01	0	0	0	0	0	0	0	0	0	0.7
244	0.29	0	0	0.01	0	0	0	0	0	0	0	0	0	0	0	0.7
245	0.24	0.03	0	0.03	0	0	0	0	0	0	0	0	0	0	0	0.7
246	0.15	0.12	0.02	0.01	0	0	0	0	0	0	0	0	0	0	0	0.7
247	0.12	0.11	0.05	0.02	0	0	0	0	0	0	0	0	0	0	0	0.7
248	0.17	0.08	0.02	0.02	0.01	0	0	0	0	0	0	0	0	0	0	0.7
249	0.29	0	0.01	0	0	0	0	0	0	0	0	0	0	0	0	0.7
250	0.24	0.04	0.01	0.01	0	0	0	0	0	0	0	0	0	0	0	0.7
251	0.05	0.04	0.18	0.03	0	0	0	0	0	0	0	0	0	0	0	0.7
252	0.29	0.01	0	0	0	0	0	0	0	0	0	0	0	0	0	0.7
253	0	0.2	0.09	0.01	0	0	0	0	0	0	0	0	0	0	0	0.7
254	0.22	0.03	0.02	0.02	0.01	0	0	0	0	0	0	0	0	0	0	0.7
255	0.26	0.04	0	0	0	0	0	0	0	0	0	0	0	0	0	0.7
256	0.2	0.02	0.08	0	0	0	0	0	0	0	0	0	0	0	0	0.7
257	0.25	0.04	0.01	0	0	0	0	0	0	0	0	0	0	0	0	0.7
258	0.1	0.09	0.07	0.03	0	0	0	0	0.01	0	0	0	0	0	0	0.7
259	0.27	0	0.03	0	0	0	0	0	0	0	0	0	0	0	0	0.7
260	0.03	0.02	0.25	0	0	0	0	0	0	0	0	0	0	0	0	0.7
261	0.15	0.14	0.01	0	0	0	0	0	0	0	0	0	0	0	0	0.7
262	0.24	0.02	0.02	0.02	0	0	0	0	0	0	0	0	0	0	0	0.7
263	0.28	0	0.01	0	0	0	0.01	0	0	0	0	0	0	0	0	0.7
264	0.01	0.28	0.01	0	0	0	0	0	0	0	0	0	0	0	0	0.7
265	0.11	0.14	0.05	0	0	0	0	0	0	0	0	0	0	0	0	0.7
266	0.29	0.01	0	0	0	0	0	0	0	0	0	0	0	0	0	0.7
267	0.25	0.02	0.03	0	0	0	0	0	0	0	0	0	0	0	0	0.7
268	0.15	0.09	0.05	0.01	0	0	0	0	0	0	0	0	0	0	0	0.7
269	0.01	0.07	0.19	0.02	0	0.01	0	0	0	0	0	0	0	0	0	0.7
270	0.11	0.14	0	0.03	0.02	0	0	0	0	0	0	0	0	0	0	0.7
271	0.05	0.23	0	0.01	0	0	0.01	0	0	0	0	0	0	0	0	0.7
272	0.07	0.2	0	0	0.01	0.01	0.01	0	0	0	0	0	0	0	0	0.7
273	0.17	0.11	0.01	0	0.01	0	0	0	0	0	0	0	0	0	0	0.7
274	0.1	0.05	0.13	0.01	0.01	0	0	0	0	0	0	0	0	0	0	0.7
275	0.23	0.01	0.02	0.01	0.03	0	0	0	0	0	0	0	0	0	0	0.7
276	0.12	0.1	0.06	0	0.02	0	0	0	0	0	0	0	0	0	0	0.7
277	0.02	0.14	0.1	0.02	0.02	0	0	0	0	0	0	0	0	0	0	0.7
278	0.08	0.17	0.04	0.01	0	0	0	0	0	0	0	0	0	0	0	0.7
279	0.13	0.02	0	0.1	0	0.04	0.01	0	0	0	0	0	0	0	0	0.7
280	0.26	0.01	0.01	0.01	0.01	0	0	0	0	0	0	0	0	0	0	0.7
281	0.1	0.14	0.03	0.01	0	0.02	0	0	0	0	0	0	0	0	0	0.7
282	0.24	0	0.04	0.01	0.01	0	0	0	0	0	0	0	0	0	0	0.7
283	0.01	0.09	0.18	0	0	0.01	0	0.01	0	0	0	0	0	0	0	0.7
284	0.06	0.06	0.14	0.01	0.03	0	0	0	0	0	0	0	0	0	0	0.7
285	0.12	0.17	0.01	0	0	0	0	0	0	0	0	0	0	0	0	0.7
286	0.28	0	0.01	0	0	0.01	0	0	0	0	0	0	0	0	0	0.7
287	0.21	0.09	0	0	0	0	0	0	0	0	0	0	0	0	0	0.7
288	0.08	0.09	0.12	0.01	0	0	0	0	0	0	0	0	0	0	0	0.7
289	0	0.28	0.01	0	0.01	0	0	0	0	0	0	0	0	0	0	0.7
290	0.27	0	0.03	0	0	0	0	0	0	0	0	0	0	0	0	0.7
291	0.29	0.01	0	0	0	0	0	0	0	0	0	0	0	0	0	0.7
292	0.12	0.12	0.03	0.02	0.01	0	0	0	0	0	0	0	0	0	0	0.7
293	0.01	0.15	0.09	0	0.04	0	0.01	0	0	0	0	0	0	0	0	0.7
294	0.19	0.04	0.02	0.03	0.02	0	0	0	0	0	0	0	0	0	0	0.7
295	0.25	0.03	0	0.01	0.01	0	0	0	0	0	0	0	0	0	0	0.7
296	0.03	0.24	0.02	0	0	0.01	0	0	0	0	0	0	0	0	0	0.7
297	0.18	0.11	0	0	0	0.01	0	0	0	0	0	0	0	0	0	0.7
298	0.2	0.07	0.02	0.01	0	0	0	0	0	0	0	0	0	0	0	0.7
299	0.14	0.05	0.11	0	0	0	0	0	0	0	0	0	0	0	0	0.7
300	0.13	0.04	0.1	0.02	0.01	0	0	0	0	0	0	0	0	0	0	0.7
301	0.24	0.04	0	0	0.01	0	0	0	0	0	0	0	0.01	0	0	0.7
302	0.01	0.25	0.03	0.01	0	0	0	0	0	0	0	0	0	0	0	0.7
303	0.2	0.02	0.06	0.01	0.01	0	0	0	0	0	0	0	0	0	0	0.7
304	0.16	0.07	0.06	0.01	0	0	0	0	0	0	0	0	0	0	0	0.7
305	0.04	0.18	0.01	0.07	0	0	0	0	0	0	0	0	0	0	0	0.7
306	0.14	0.01	0.1	0.04	0	0.01	0	0	0	0	0	0	0	0	0	0.7
307	0.24	0.03	0	0.01	0.01	0	0.01	0	0	0	0	0	0	0	0	0.7
308	0.03	0.14	0.09	0.03	0.01	0	0	0	0	0	0	0	0	0	0	0.7
309	0.28	0.02	0	0	0	0	0	0	0	0	0	0	0	0	0	0.7
310	0.23	0.02	0.01	0.04	0	0	0	0	0	0	0	0	0	0	0	0.7
311	0.29	0.01	0	0	0	0	0	0	0	0	0	0	0	0	0	0.7
312	0.18	0.04	0	0	0.07	0	0	0	0.01	0	0	0	0	0	0	0.7
313	0.1	0.05	0	0.04	0.11	0	0	0	0	0	0	0	0	0	0	0.7
314	0.13	0.11	0	0.02	0.03	0.01	0	0	0	0	0	0	0	0	0	0.7
315	0.22	0	0.04	0.03	0.01	0	0	0	0	0	0	0	0	0	0	0.7
316	0.23	0.03	0.03	0.01	0	0	0	0	0	0	0	0	0	0	0	0.7
317	0.07	0	0.16	0.07	0	0	0	0	0	0	0	0	0	0	0	0.7
318	0.27	0.01	0.01	0.01	0	0	0	0	0	0	0	0	0	0	0	0.7
319	0.21	0.07	0.02	0	0	0	0	0	0	0	0	0	0	0	0	0.7
320	0.21	0.06	0.02	0.01	0	0	0	0	0	0	0	0	0	0	0	0.7
321	0.22	0.08	0	0	0	0	0	0	0	0	0	0	0	0	0	0.7
322	0.16	0.12	0.01	0.01	0	0	0	0	0	0	0	0	0	0	0	0.7
323	0.25	0.04	0.01	0	0	0	0	0	0	0	0	0	0	0	0	0.7
324	0.26	0.04	0	0	0	0	0	0	0	0	0	0	0	0	0	0.7
325	0.07	0.19	0.04	0	0	0	0	0	0	0	0	0	0	0	0	0.7
326	0.22	0.05	0.01	0	0.01	0.01	0	0	0	0	0	0	0	0	0	0.7
327	0.17	0.07	0.04	0	0	0.02	0	0	0	0	0	0	0	0	0	0.7
328	0.1	0.16	0.03	0.01	0	0	0	0	0	0	0	0	0	0	0	0.7
329	0.25	0	0.01	0.03	0	0	0.01	0	0	0	0	0	0	0	0	0.7
330	0.21	0.05	0.03	0	0	0.01	0	0	0	0	0	0	0	0	0	0.7
331	0.2	0.02	0.07	0.01	0	0	0	0	0	0	0	0	0	0	0	0.7
332	0.26	0.03	0	0	0	0	0.01	0	0	0	0	0	0	0	0	0.7
333	0.21	0.04	0.01	0.03	0	0.01	0	0	0	0	0	0	0	0	0	0.7
334	0.03	0.23	0.01	0.02	0	0	0	0	0.01	0	0	0	0	0	0	0.7
335	0.13	0.09	0.04	0.04	0	0	0	0	0	0	0	0	0	0	0	0.7
336	0.11	0.09	0.02	0.03	0.05	0	0	0	0	0	0	0	0	0	0	0.7
337	0.29	0	0.01	0	0	0	0	0	0	0	0	0	0	0	0	0.7
338	0.29	0.01	0	0	0	0	0	0	0	0	0	0	0	0	0	0.7
339	0.18	0.05	0.03	0.03	0.01	0	0	0	0	0	0	0	0	0	0	0.7
340	0.23	0.03	0.01	0	0.02	0	0	0	0	0.01	0	0	0	0	0	0.7
341	0.26	0.04	0	0	0	0	0	0	0	0	0	0	0	0	0	0.7
342	0.22	0.07	0	0.01	0	0	0	0	0	0	0	0	0	0	0	0.7
343	0.09	0.13	0.02	0.01	0.05	0	0	0	0	0	0	0	0	0	0	0.7
344	0.06	0.02	0.19	0.02	0	0	0	0.01	0	0	0	0	0	0	0	0.7
345	0.15	0.12	0.02	0.01	0	0	0	0	0	0	0	0	0	0	0	0.7
346	0.27	0.01	0.02	0	0	0	0	0	0	0	0	0	0	0	0	0.7
347	0.27	0	0.02	0.01	0	0	0	0	0	0	0	0	0	0	0	0.7
348	0.3	0	0	0	0	0	0	0	0	0	0	0	0	0	0	0.7
349	0.07	0.2	0.03	0	0	0	0	0	0	0	0	0	0	0	0	0.7
350	0.28	0.01	0.01	0	0	0	0	0	0	0	0	0	0	0	0	0.7
351	0.07	0.14	0.06	0.02	0.01	0	0	0	0	0	0	0	0	0	0	0.7
352	0.14	0.12	0.02	0	0.01	0	0	0.01	0	0	0	0	0	0	0	0.7
353	0.21	0.04	0.03	0.02	0	0	0	0	0	0	0	0	0	0	0	0.7
354	0.28	0	0.01	0.01	0	0	0	0	0	0	0	0	0	0	0	0.7
355	0.28	0.01	0	0.01	0	0	0	0	0	0	0	0	0	0	0	0.7
356	0.15	0.11	0.03	0.01	0	0	0	0	0	0	0	0	0	0	0	0.7
357	0.16	0.06	0.02	0.06	0	0	0	0	0	0	0	0	0	0	0	0.7
358	0.23	0.02	0.01	0.02	0	0.02	0	0	0	0	0	0	0	0	0	0.7
359	0.26	0.04	0	0	0	0	0	0	0	0	0	0	0	0	0	0.7
360	0.18	0.08	0.03	0.01	0	0	0	0	0	0	0	0	0	0	0	0.7
361	0.16	0.1	0.03	0	0	0	0	0.01	0	0	0	0	0	0	0	0.7
362	0.18	0.11	0	0.01	0	0	0	0	0	0	0	0	0	0	0	0.7
363	0.15	0.04	0.05	0.06	0	0	0	0	0	0	0	0	0	0	0	0.7
364	0.03	0.23	0.02	0.01	0.01	0	0	0	0	0	0	0	0	0	0	0.7
365	0.18	0.04	0.07	0.01	0	0	0	0	0	0	0	0	0	0	0	0.7
366	0.06	0.21	0.03	0	0	0	0	0	0	0	0	0	0	0	0	0.7
367	0.16	0.07	0.02	0.03	0.02	0	0	0	0	0	0	0	0	0	0	0.7
368	0.17	0.09	0.02	0	0	0	0	0	0.02	0	0	0	0	0	0	0.7
369	0.15	0.04	0.02	0.09	0	0	0	0	0	0	0	0	0	0	0	0.7
370	0.29	0	0.01	0	0	0	0	0	0	0	0	0	0	0	0	0.7
371	0.1	0.18	0.02	0	0	0	0	0	0	0	0	0	0	0	0	0.7
372	0.25	0.04	0.01	0	0	0	0	0	0	0	0	0	0	0	0	0.7
373	0.09	0.19	0	0.01	0.01	0	0	0	0	0	0	0	0	0	0	0.7
374	0.18	0.11	0	0	0	0	0	0.01	0	0	0	0	0	0	0	0.7
375	0.15	0.01	0.12	0.02	0	0	0	0	0	0	0	0	0	0	0	0.7
376	0.3	0	0	0	0	0	0	0	0	0	0	0	0	0	0	0.7
377	0.02	0.2	0.03	0.04	0	0	0.01	0	0	0	0	0	0	0	0	0.7
378	0.18	0.09	0	0	0.01	0	0.01	0	0	0.01	0	0	0	0	0	0.7
379	0.11	0.03	0.01	0.08	0.07	0	0	0	0	0	0	0	0	0	0	0.7
380	0.11	0.17	0.02	0	0	0	0	0	0	0	0	0	0	0	0	0.7
381	0.12	0.15	0.01	0.02	0	0	0	0	0	0	0	0	0	0	0	0.7
382	0.26	0.02	0	0.01	0	0	0.01	0	0	0	0	0	0	0	0	0.7
383	0.14	0.13	0.03	0	0	0	0	0	0	0	0	0	0	0	0	0.7
384	0.23	0	0.06	0.01	0	0	0	0	0	0	0	0	0	0	0	0.7
385	0.29	0.01	0	0	0	0	0	0	0	0	0	0	0	0	0	0.7
386	0.18	0.12	0	0	0	0	0	0	0	0	0	0	0	0	0	0.7
387	0.27	0.02	0	0	0.01	0	0	0	0	0	0	0	0	0	0	0.7
388	0.25	0.04	0.01	0	0	0	0	0	0	0	0	0	0	0	0	0.7
389	0.15	0.08	0.05	0.02	0	0	0	0	0	0	0	0	0	0	0	0.7
390	0.18	0.09	0.02	0.01	0	0	0	0	0	0	0	0	0	0	0	0.7
391	0.1	0.06	0.12	0.02	0	0	0	0	0	0	0	0	0	0	0	0.7
392	0.05	0.25	0	0	0	0	0	0	0	0	0	0	0	0	0	0.7
393	0.27	0.01	0.02	0	0	0	0	0	0	0	0	0	0	0	0	0.7
394	0.18	0.04	0.04	0.03	0.01	0	0	0	0	0	0	0	0	0	0	0.7
395	0.19	0.02	0.01	0.08	0	0	0	0	0	0	0	0	0	0	0	0.7
396	0.09	0.19	0.01	0.01	0	0	0	0	0	0	0	0	0	0	0	0.7
397	0.25	0.01	0	0.02	0.02	0	0	0	0	0	0	0	0	0	0	0.7
398	0.1	0.07	0.12	0.01	0	0	0	0	0	0	0	0	0	0	0	0.7
399	0.3	0	0	0	0	0	0	0	0	0	0	0	0	0	0	0.7
400	0.25	0.05	0	0	0	0	0	0	0	0	0	0	0	0	0	0.7
401	0.29	0	0	0.01	0	0	0	0	0	0	0	0	0	0	0	0.7
402	0.23	0	0.01	0.05	0.01	0	0	0	0	0	0	0	0	0	0	0.7
403	0.09	0.12	0.01	0	0.08	0	0	0	0	0	0	0	0	0	0	0.7
404	0.07	0.07	0	0	0.15	0.01	0	0	0	0	0	0	0	0	0	0.7
405	0.16	0.03	0.08	0.03	0	0	0	0	0	0	0	0	0	0	0	0.7
406	0.29	0	0.01	0	0	0	0	0	0	0	0	0	0	0	0	0.7
407	0.23	0.03	0.03	0.01	0	0	0	0	0	0	0	0	0	0	0	0.7
408	0.24	0.05	0.01	0	0	0	0	0	0	0	0	0	0	0	0	0.7
409	0.13	0.02	0.11	0.03	0	0	0.01	0	0	0	0	0	0	0	0	0.7
410	0.03	0.01	0.25	0.01	0	0	0	0	0	0	0	0	0	0	0	0.7
411	0.23	0.02	0.01	0.04	0	0	0	0	0	0	0	0	0	0	0	0.7
412	0.22	0.06	0.01	0.01	0	0	0	0	0	0	0	0	0	0	0	0.7
413	0.06	0.24	0	0	0	0	0	0	0	0	0	0	0	0	0	0.7
414	0.26	0.01	0.01	0	0.02	0	0	0	0	0	0	0	0	0	0	0.7
415	0.22	0.07	0	0.01	0	0	0	0	0	0	0	0	0	0	0	0.7
416	0.14	0.03	0.09	0	0.03	0	0	0	0	0	0	0	0.01	0	0	0.7
417	0.13	0.05	0.07	0.04	0	0.01	0	0	0	0	0	0	0	0	0	0.7
418	0.27	0.02	0.01	0	0	0	0	0	0	0	0	0	0	0	0	0.7
419	0.05	0.18	0.06	0.01	0	0	0	0	0	0	0	0	0	0	0	0.7
420	0.17	0.06	0.02	0.04	0.01	0	0	0	0	0	0	0	0	0	0	0.7
421	0.29	0	0	0	0	0	0	0.01	0	0	0	0	0	0	0	0.7
422	0.08	0.19	0.02	0.01	0	0	0	0	0	0	0	0	0	0	0	0.7
423	0.19	0.08	0.01	0	0.01	0	0.01	0	0	0	0	0	0	0	0	0.7
424	0.16	0.11	0.03	0	0	0	0	0	0	0	0	0	0	0	0	0.7
425	0.12	0.11	0.03	0.04	0	0	0	0	0	0	0	0	0	0	0	0.7
426	0.04	0.1	0.06	0.09	0.01	0	0	0	0	0	0	0	0	0	0	0.7
427	0.25	0.04	0.01	0	0	0	0	0	0	0	0	0	0	0	0	0.7
428	0.13	0.12	0.02	0.03	0	0	0	0	0	0	0	0	0	0	0	0.7
429	0.01	0.25	0.03	0	0	0.01	0	0	0	0	0	0	0	0	0	0.7
430	0.29	0	0	0.01	0	0	0	0	0	0	0	0	0	0	0	0.7
431	0.15	0.09	0.05	0.01	0	0	0	0	0	0	0	0	0	0	0	0.7
432	0.17	0.01	0.09	0.03	0	0	0	0	0	0	0	0	0	0	0	0.7
433	0.13	0.08	0.02	0.06	0	0.01	0	0	0	0	0	0	0	0	0	0.7
434	0.18	0.02	0.05	0.04	0	0.01	0	0	0	0	0	0	0	0	0	0.7
435	0.05	0.21	0.02	0.02	0	0	0	0	0	0	0	0	0	0	0	0.7
436	0.26	0	0.04	0	0	0	0	0	0	0	0	0	0	0	0	0.7
437	0.05	0.17	0.02	0.05	0.01	0	0	0	0	0	0	0	0	0	0	0.7
438	0.05	0.11	0.12	0.02	0	0	0	0	0	0	0	0	0	0	0	0.7
439	0.12	0.16	0	0.01	0.01	0	0	0	0	0	0	0	0	0	0	0.7
440	0.19	0.06	0.01	0.03	0.01	0	0	0	0	0	0	0	0	0	0	0.7
441	0.27	0.01	0.01	0	0	0	0.01	0	0	0	0	0	0	0	0	0.7
442	0.05	0.04	0.12	0.06	0.03	0	0	0	0	0	0	0	0	0	0	0.7
443	0.25	0.01	0.03	0.01	0	0	0	0	0	0	0	0	0	0	0	0.7
444	0.22	0.08	0	0	0	0	0	0	0	0	0	0	0	0	0	0.7
445	0.05	0.1	0.06	0.09	0	0	0	0	0	0	0	0	0	0	0	0.7
446	0.13	0.11	0.04	0.01	0	0	0.01	0	0	0	0	0	0	0	0	0.7
447	0.21	0.08	0	0	0.01	0	0	0	0	0	0	0	0	0	0	0.7
448	0.24	0.03	0.02	0.01	0	0	0	0	0	0	0	0	0	0	0	0.7
449	0.1	0.18	0	0.02	0	0	0	0	0	0	0	0	0	0	0	0.7
450	0.16	0.05	0.01	0.08	0	0	0	0	0	0	0	0	0	0	0	0.7
451	0.01	0.18	0.08	0.03	0	0	0	0	0	0	0	0	0	0	0	0.7
452	0.11	0.16	0.01	0.01	0	0.01	0	0	0	0	0	0	0	0	0	0.7
453	0.17	0.11	0.01	0	0.01	0	0	0	0	0	0	0	0	0	0	0.7
454	0.15	0.14	0	0	0	0.01	0	0	0	0	0	0	0	0	0	0.7
455	0.18	0.09	0.01	0.02	0	0	0	0	0	0	0	0	0	0	0	0.7
456	0.11	0.19	0	0	0	0	0	0	0	0	0	0	0	0	0	0.7
457	0.17	0.05	0.05	0.02	0	0.01	0	0	0	0	0	0	0	0	0	0.7
458	0.01	0.05	0.05	0.19	0	0	0	0	0	0	0	0	0	0	0	0.7
459	0.21	0.03	0.02	0.03	0.01	0	0	0	0	0	0	0	0	0	0	0.7
460	0.08	0.22	0	0	0	0	0	0	0	0	0	0	0	0	0	0.7
461	0.29	0	0	0.01	0	0	0	0	0	0	0	0	0	0	0	0.7
462	0.15	0.13	0.01	0.01	0	0	0	0	0	0	0	0	0	0	0	0.7
463	0.23	0.03	0.04	0	0	0	0	0	0	0	0	0	0	0	0	0.7
464	0.21	0.03	0.03	0.02	0	0.01	0	0	0	0	0	0	0	0	0	0.7
465	0.15	0.13	0.02	0	0	0	0	0	0	0	0	0	0	0	0	0.7
466	0.18	0.09	0.03	0	0	0	0	0	0	0	0	0	0	0	0	0.7
467	0.27	0.02	0.01	0	0	0	0	0	0	0	0	0	0	0	0	0.7
468	0.27	0.01	0.01	0	0.01	0	0	0	0	0	0	0	0	0	0	0.7
469	0.17	0.06	0.05	0	0.02	0	0	0	0	0	0	0	0	0	0	0.7
470	0.07	0.09	0.13	0	0	0.01	0	0	0	0	0	0	0	0	0	0.7
471	0.08	0.12	0.04	0.05	0.01	0	0	0	0	0	0	0	0	0	0	0.7
472	0.06	0.12	0.1	0.01	0	0.01	0	0	0	0	0	0	0	0	0	0.7
473	0.15	0.1	0.01	0.03	0.01	0	0	0	0	0	0	0	0	0	0	0.7
474	0.03	0.27	0	0	0	0	0	0	0	0	0	0	0	0	0	0.7
475	0.03	0.23	0	0.04	0	0	0	0	0	0	0	0	0	0	0	0.7
476	0.12	0.13	0.05	0	0	0	0	0	0	0	0	0	0	0	0	0.7
477	0.13	0.14	0.01	0	0.02	0	0	0	0	0	0	0	0	0	0	0.7
478	0.18	0.08	0.01	0.02	0	0.01	0	0	0	0	0	0	0	0	0	0.7
479	0.2	0	0.06	0.04	0	0	0	0	0	0	0	0	0	0	0	0.7
480	0.07	0.18	0	0.04	0.01	0	0	0	0	0	0	0	0	0	0	0.7
481	0.06	0.2	0.03	0	0	0.01	0	0	0	0	0	0	0	0	0	0.7
482	0.22	0.06	0	0.01	0.01	0	0	0	0	0	0	0	0	0	0	0.7
483	0.21	0.04	0.02	0.02	0	0.01	0	0	0	0	0	0	0	0	0	0.7
484	0.2	0.09	0	0	0	0	0.01	0	0	0	0	0	0	0	0	0.7
485	0.23	0.06	0.01	0	0	0	0	0	0	0	0	0	0	0	0	0.7
486	0.02	0.27	0.01	0	0	0	0	0	0	0	0	0	0	0	0	0.7
487	0.05	0.05	0.13	0.06	0.01	0	0	0	0	0	0	0	0	0	0	0.7
488	0.05	0.13	0.11	0	0.01	0	0	0	0	0	0	0	0	0	0	0.7
489	0.22	0.02	0.04	0.02	0	0	0	0	0	0	0	0	0	0	0	0.7
490	0.26	0.01	0.02	0	0	0	0	0	0	0	0.01	0	0	0	0	0.7
491	0.1	0.18	0.01	0	0	0	0.01	0	0	0	0	0	0	0	0	0.7
492	0.2	0.04	0.05	0	0.01	0	0	0	0	0	0	0	0	0	0	0.7
493	0.23	0	0.03	0.03	0.01	0	0	0	0	0	0	0	0	0	0	0.7
494	0.29	0	0	0	0.01	0	0	0	0	0	0	0	0	0	0	0.7
495	0.09	0.17	0.02	0.02	0	0	0	0	0	0	0	0	0	0	0	0.7
496	0.27	0.03	0	0	0	0	0	0	0	0	0	0	0	0	0	0.7
497	0.27	0.02	0.01	0	0	0	0	0	0	0	0	0	0	0	0	0.7
498	0.23	0.03	0	0.02	0	0	0.01	0.01	0	0	0	0	0	0	0	0.7
499	0.3	0	0	0	0	0	0	0	0	0	0	0	0	0	0	0.7
500	0.16	0.11	0.02	0.01	0	0	0	0	0	0	0	0	0	0	0	0.7
501	0.2	0.05	0.03	0.01	0.01	0	0	0	0	0	0	0	0	0	0	0.7
502	0.27	0.02	0.01	0	0	0	0	0	0	0	0	0	0	0	0	0.7
503	0.27	0.02	0	0	0.01	0	0	0	0	0	0	0	0	0	0	0.7
504	0.18	0.06	0.02	0.03	0.01	0	0	0	0	0	0	0	0	0	0	0.7
505	0.23	0.01	0.05	0	0.01	0	0	0	0	0	0	0	0	0	0	0.7
506	0.09	0.04	0.17	0	0	0	0	0	0	0	0	0	0	0	0	0.7
507	0.01	0.04	0.19	0.05	0.01	0	0	0	0	0	0	0	0	0	0	0.7
508	0.14	0.12	0.02	0.01	0.01	0	0	0	0	0	0	0	0	0	0	0.7
509	0.13	0.11	0.02	0.04	0	0	0	0	0	0	0	0	0	0	0	0.7
510	0.29	0	0.01	0	0	0	0	0	0	0	0	0	0	0	0	0.7
511	0.29	0.01	0	0	0	0	0	0	0	0	0	0	0	0	0	0.7
512	0.2	0.01	0	0.02	0.05	0.02	0	0	0	0	0	0	0	0	0	0.7
513	0.28	0	0	0.01	0.01	0	0	0	0	0	0	0	0	0	0	0.7
514	0.25	0.03	0	0.01	0	0	0	0.01	0	0	0	0	0	0	0	0.7
515	0.23	0.06	0	0	0	0	0.01	0	0	0	0	0	0	0	0	0.7
516	0.22	0.02	0.05	0	0	0	0	0.01	0	0	0	0	0	0	0	0.7
517	0.24	0.03	0.01	0.02	0	0	0	0	0	0	0	0	0	0	0	0.7
518	0.23	0.02	0.01	0.04	0	0	0	0	0	0	0	0	0	0	0	0.7
519	0.07	0.07	0.16	0	0	0	0	0	0	0	0	0	0	0	0	0.7
520	0.01	0.23	0.02	0.04	0	0	0	0	0	0	0	0	0	0	0	0.7
521	0.27	0.02	0.01	0	0	0	0	0	0	0	0	0	0	0	0	0.7
522	0.06	0.09	0.14	0.01	0	0	0	0	0	0	0	0	0	0	0	0.7
523	0.28	0.01	0	0	0	0.01	0	0	0	0	0	0	0	0	0	0.7
524	0.19	0.03	0.06	0.01	0.01	0	0	0	0	0	0	0	0	0	0	0.7
525	0.25	0.03	0.02	0	0	0	0	0	0	0	0	0	0	0	0	0.7
526	0.3	0	0	0	0	0	0	0	0	0	0	0	0	0	0	0.7
527	0.12	0.17	0.01	0	0	0	0	0	0	0	0	0	0	0	0	0.7
528	0	0.07	0.17	0.05	0.01	0	0	0	0	0	0	0	0	0	0	0.7
529	0.26	0.03	0.01	0	0	0	0	0	0	0	0	0	0	0	0	0.7
530	0.14	0.12	0.03	0.01	0	0	0	0	0	0	0	0	0	0	0	0.7
531	0.22	0.06	0	0.01	0.01	0	0	0	0	0	0	0	0	0	0	0.7
532	0.26	0.02	0.02	0	0	0	0	0	0	0	0	0	0	0	0	0.7
533	0.18	0.08	0.04	0	0	0	0	0	0	0	0	0	0	0	0	0.7
534	0.18	0.02	0.06	0	0.03	0.01	0	0	0	0	0	0	0	0	0	0.7
535	0.12	0.15	0.03	0	0	0	0	0	0	0	0	0	0	0	0	0.7
536	0.29	0	0	0.01	0	0	0	0	0	0	0	0	0	0	0	0.7
537	0.07	0.16	0.03	0.03	0.01	0	0	0	0	0	0	0	0	0	0	0.7
538	0.04	0.26	0	0	0	0	0	0	0	0	0	0	0	0	0	0.7
539	0.21	0.06	0.02	0	0.01	0	0	0	0	0	0	0	0	0	0	0.7
540	0.27	0.01	0.01	0.01	0	0	0	0	0	0	0	0	0	0	0	0.7
541	0.16	0.06	0.05	0.03	0	0	0	0	0	0	0	0	0	0	0	0.7
542	0.25	0	0.04	0	0	0	0	0.01	0	0	0	0	0	0	0	0.7
543	0.26	0.01	0.01	0.01	0.01	0	0	0	0	0	0	0	0	0	0	0.7
544	0.27	0.02	0	0.01	0	0	0	0	0	0	0	0	0	0	0	0.7
545	0.01	0.14	0.1	0	0.04	0	0.01	0	0	0	0	0	0	0	0	0.7
546	0	0.12	0.04	0.09	0.03	0.02	0	0	0	0	0	0	0	0	0	0.7
547	0.02	0.23	0.05	0	0	0	0	0	0	0	0	0	0	0	0	0.7
548	0.13	0.16	0.01	0	0	0	0	0	0	0	0	0	0	0	0	0.7
549	0.21	0.08	0	0	0.01	0	0	0	0	0	0	0	0	0	0	0.7
550	0.19	0.01	0.08	0.01	0	0.01	0	0	0	0	0	0	0	0	0	0.7
551	0.18	0.1	0	0.02	0	0	0	0	0	0	0	0	0	0	0	0.7
552	0.19	0.04	0.04	0.03	0	0	0	0	0	0	0	0	0	0	0	0.7
553	0.1	0.11	0.06	0.02	0.01	0	0	0	0	0	0	0	0	0	0	0.7
554	0.05	0.22	0.01	0.02	0	0	0	0	0	0	0	0	0	0	0	0.7
555	0.17	0.11	0.01	0	0.01	0	0	0	0	0	0	0	0	0	0	0.7
556	0.05	0.01	0.11	0.12	0	0	0	0.01	0	0	0	0	0	0	0	0.7
557	0.3	0	0	0	0	0	0	0	0	0	0	0	0	0	0	0.7
558	0.28	0	0.01	0.01	0	0	0	0	0	0	0	0	0	0	0	0.7
559	0.24	0.06	0	0	0	0	0	0	0	0	0	0	0	0	0	0.7
560	0.09	0.02	0.1	0.08	0.01	0	0	0	0	0	0	0	0	0	0	0.7
561	0.07	0.13	0.06	0.02	0.02	0	0	0	0	0	0	0	0	0	0	0.7
562	0.01	0.26	0.02	0	0.01	0	0	0	0	0	0	0	0	0	0	0.7
563	0.12	0.06	0.07	0.04	0.01	0	0	0	0	0	0	0	0	0	0	0.7
564	0.05	0.08	0.14	0.02	0.01	0	0	0	0	0	0	0	0	0	0	0.7
565	0	0.21	0.01	0.03	0.04	0	0.01	0	0	0	0	0	0	0	0	0.7
566	0.08	0.1	0.09	0.03	0	0	0	0	0	0	0	0	0	0	0	0.7
567	0.03	0.14	0.1	0	0.02	0.01	0	0	0	0	0	0	0	0	0	0.7
568	0.19	0.1	0	0	0	0	0.01	0	0	0	0	0	0	0	0	0.7
569	0.09	0.13	0.01	0.02	0.05	0	0	0	0	0	0	0	0	0	0	0.7
570	0.15	0.13	0	0.01	0.01	0	0	0	0	0	0	0	0	0	0	0.7
571	0.05	0.24	0.01	0	0	0	0	0	0	0	0	0	0	0	0	0.7
572	0.28	0.02	0	0	0	0	0	0	0	0	0	0	0	0	0	0.7
573	0.16	0.09	0.01	0.02	0.02	0	0	0	0	0	0	0	0	0	0	0.7
574	0.26	0.03	0	0	0	0	0	0.01	0	0	0	0	0	0	0	0.7
575	0.16	0.14	0	0	0	0	0	0	0	0	0	0	0	0	0	0.7
576	0.2	0.09	0.01	0	0	0	0	0	0	0	0	0	0	0	0	0.7
577	0.29	0	0	0.01	0	0	0	0	0	0	0	0	0	0	0	0.7
578	0.27	0.01	0.01	0	0.01	0	0	0	0	0	0	0	0	0	0	0.7
579	0.23	0.01	0.02	0.03	0.01	0	0	0	0	0	0	0	0	0	0	0.7
580	0.27	0.01	0.01	0	0	0	0.01	0	0	0	0	0	0	0	0	0.7
581	0.22	0	0.02	0.05	0.01	0	0	0	0	0	0	0	0	0	0	0.7
582	0.17	0.06	0.05	0	0	0.01	0.01	0	0	0	0	0	0	0	0	0.7
583	0.29	0	0	0.01	0	0	0	0	0	0	0	0	0	0	0	0.7
584	0.13	0.09	0.06	0	0.01	0.01	0	0	0	0	0	0	0	0	0	0.7
585	0.23	0.05	0	0.01	0	0.01	0	0	0	0	0	0	0	0	0	0.7
586	0.25	0	0.02	0.01	0.01	0	0	0.01	0	0	0	0	0	0	0	0.7
587	0.27	0.02	0	0	0.01	0	0	0	0	0	0	0	0	0	0	0.7
588	0.06	0.15	0.04	0.04	0.01	0	0	0	0	0	0	0	0	0	0	0.7
589	0.02	0.08	0.1	0.1	0	0	0	0	0	0	0	0	0	0	0	0.7
590	0.11	0.1	0.04	0.05	0	0	0	0	0	0	0	0	0	0	0	0.7
591	0.23	0.02	0	0.04	0	0.01	0	0	0	0	0	0	0	0	0	0.7
592	0.23	0.01	0.06	0	0	0	0	0	0	0	0	0	0	0	0	0.7
593	0.18	0.12	0	0	0	0	0	0	0	0	0	0	0	0	0	0.7
594	0.16	0.09	0	0.01	0.04	0	0	0	0	0	0	0	0	0	0	0.7
595	0.25	0.02	0.01	0	0.01	0.01	0	0	0	0	0	0	0	0	0	0.7
596	0.09	0.18	0	0.01	0	0.02	0	0	0	0	0	0	0	0	0	0.7
597	0.21	0.03	0	0.02	0.04	0	0	0	0	0	0	0	0	0	0	0.7
598	0	0.09	0.2	0	0.01	0	0	0	0	0	0	0	0	0	0	0.7
599	0.16	0.13	0.01	0	0	0	0	0	0	0	0	0	0	0	0	0.7
600	0.08	0.11	0.06	0.04	0	0	0	0	0	0	0.01	0	0	0	0	0.7
601	0.27	0	0.02	0.01	0	0	0	0	0	0	0	0	0	0	0	0.7
602	0.08	0.12	0.07	0.03	0	0	0	0	0	0	0	0	0	0	0	0.7
603	0.29	0.01	0	0	0	0	0	0	0	0	0	0	0	0	0	0.7
604	0.25	0.05	0	0	0	0	0	0	0	0	0	0	0	0	0	0.7
605	0.3	0	0	0	0	0	0	0	0	0	0	0	0	0	0	0.7
606	0.23	0.03	0.01	0.01	0.02	0	0	0	0	0	0	0	0	0	0	0.7
607	0.24	0.03	0	0.02	0	0.01	0	0	0	0	0	0	0	0	0	0.7
608	0.13	0.09	0.01	0.06	0	0.01	0	0	0	0	0	0	0	0	0	0.7
609	0.16	0.04	0.06	0.01	0.03	0	0	0	0	0	0	0	0	0	0	0.7
610	0.07	0.18	0.01	0.04	0	0	0	0	0	0	0	0	0	0	0	0.7
611	0.18	0.1	0.01	0	0.01	0	0	0	0	0	0	0	0	0	0	0.7
612	0.3	0	0	0	0	0	0	0	0	0	0	0	0	0	0	0.7
613	0.25	0.02	0.02	0.01	0	0	0	0	0	0	0	0	0	0	0	0.7
614	0.15	0.11	0.03	0	0.01	0	0	0	0	0	0	0	0	0	0	0.7
615	0.09	0.15	0.01	0.02	0.03	0	0	0	0	0	0	0	0	0	0	0.7
616	0.14	0.15	0	0.01	0	0	0	0	0	0	0	0	0	0	0	0.7
617	0.18	0.12	0	0	0	0	0	0	0	0	0	0	0	0	0	0.7
618	0.12	0.13	0.05	0	0	0	0	0	0	0	0	0	0	0	0	0.7
619	0.04	0.17	0.07	0.01	0	0	0.01	0	0	0	0	0	0	0	0	0.7
620	0.02	0.12	0.14	0	0.01	0	0.01	0	0	0	0	0	0	0	0	0.7
621	0.12	0.14	0.02	0.02	0	0	0	0	0	0	0	0	0	0	0	0.7
622	0.23	0.03	0.03	0.01	0	0	0	0	0	0	0	0	0	0	0	0.7
623	0.28	0	0.01	0.01	0	0	0	0	0	0	0	0	0	0	0	0.7
624	0.06	0.18	0.04	0	0.01	0.01	0	0	0	0	0	0	0	0	0	0.7
625	0.28	0	0.02	0	0	0	0	0	0	0	0	0	0	0	0	0.7
626	0.14	0.14	0.01	0	0	0	0	0.01	0	0	0	0	0	0	0	0.7
627	0.03	0.19	0.02	0.05	0	0	0	0	0.01	0	0	0	0	0	0	0.7
628	0.04	0.12	0.14	0	0	0	0	0	0	0	0	0	0	0	0	0.7
629	0.03	0.22	0.05	0	0	0	0	0	0	0	0	0	0	0	0	0.7
630	0.12	0.02	0.08	0.04	0.04	0	0	0	0	0	0	0	0	0	0	0.7
631	0.03	0.04	0.22	0	0	0	0	0	0.01	0	0	0	0	0	0	0.7
632	0.11	0.15	0.01	0.01	0.02	0	0	0	0	0	0	0	0	0	0	0.7
633	0.01	0.28	0	0.01	0	0	0	0	0	0	0	0	0	0	0	0.7
634	0.09	0.01	0.17	0.02	0	0	0.01	0	0	0	0	0	0	0	0	0.7
635	0.02	0.1	0.12	0.04	0	0.02	0	0	0	0	0	0	0	0	0	0.7
636	0.02	0.16	0.06	0.05	0.01	0	0	0	0	0	0	0	0	0	0	0.7
637	0.22	0.02	0.06	0	0	0	0	0	0	0	0	0	0	0	0	0.7
638	0.07	0.21	0.02	0	0	0	0	0	0	0	0	0	0	0	0	0.7
639	0.19	0.1	0.01	0	0	0	0	0	0	0	0	0	0	0	0	0.7
640	0.01	0.23	0.02	0.03	0	0.01	0	0	0	0	0	0	0	0	0	0.7
641	0.08	0.11	0.08	0.02	0.01	0	0	0	0	0	0	0	0	0	0	0.7
642	0.02	0.25	0	0.03	0	0	0	0	0	0	0	0	0	0	0	0.7
643	0.01	0.01	0.26	0.01	0.01	0	0	0	0	0	0	0	0	0	0	0.7
644	0.15	0.08	0	0.05	0.02	0	0	0	0	0	0	0	0	0	0	0.7
645	0.14	0.09	0.04	0.02	0.01	0	0	0	0	0	0	0	0	0	0	0.7
646	0.3	0	0	0	0	0	0	0	0	0	0	0	0	0	0	0.7
647	0.17	0.08	0.05	0	0	0	0	0	0	0	0	0	0	0	0	0.7
648	0.18	0.09	0.01	0.01	0	0.01	0	0	0	0	0	0	0	0	0	0.7
649	0.11	0.19	0	0	0	0	0	0	0	0	0	0	0	0	0	0.7
650	0.21	0.02	0.05	0.01	0	0.01	0	0	0	0	0	0	0	0	0	0.7
651	0.17	0.01	0.02	0.09	0	0.01	0	0	0	0	0	0	0	0	0	0.7
652	0.21	0.06	0.01	0.02	0	0	0	0	0	0	0	0	0	0	0	0.7
653	0.29	0	0	0	0	0	0.01	0	0	0	0	0	0	0	0	0.7
654	0.21	0.06	0.02	0	0.01	0	0	0	0	0	0	0	0	0	0	0.7
655	0.08	0.12	0.09	0.01	0	0	0	0	0	0	0	0	0	0	0	0.7
656	0.27	0.02	0.01	0	0	0	0	0	0	0	0	0	0	0	0	0.7
657	0.26	0.02	0	0.02	0	0	0	0	0	0	0	0	0	0	0	0.7
658	0.01	0.01	0.23	0.05	0	0	0	0	0	0	0	0	0	0	0	0.7
659	0.1	0.06	0	0.13	0.01	0	0	0	0	0	0	0	0	0	0	0.7
660	0.11	0.14	0.03	0.01	0	0	0	0.01	0	0	0	0	0	0	0	0.7
661	0.22	0.07	0.01	0	0	0	0	0	0	0	0	0	0	0	0	0.7
662	0.07	0.13	0.03	0.06	0.01	0	0	0	0	0	0	0	0	0	0	0.7
663	0.02	0.26	0	0.01	0.01	0	0	0	0	0	0	0	0	0	0	0.7
664	0.04	0.18	0.07	0	0.01	0	0	0	0	0	0	0	0	0	0	0.7
665	0.02	0.21	0.06	0	0.01	0	0	0	0	0	0	0	0	0	0	0.7
666	0.17	0.11	0	0.01	0.01	0	0	0	0	0	0	0	0	0	0	0.7
667	0.17	0.02	0.11	0	0	0	0	0	0	0	0	0	0	0	0	0.7
668	0.13	0.08	0.06	0.02	0.01	0	0	0	0	0	0	0	0	0	0	0.7
669	0.06	0.14	0.08	0	0.01	0	0	0	0	0.01	0	0	0	0	0	0.7
670	0.2	0.06	0.04	0	0	0	0	0	0	0	0	0	0	0	0	0.7
671	0.26	0.01	0	0	0.01	0.01	0.01	0	0	0	0	0	0	0	0	0.7
672	0.22	0.03	0.01	0.04	0	0	0	0	0	0	0	0	0	0	0	0.7
673	0.17	0.05	0.06	0.01	0.01	0	0	0	0	0	0	0	0	0	0	0.7
674	0.23	0.02	0.04	0.01	0	0	0	0	0	0	0	0	0	0	0	0.7
675	0.16	0.09	0.04	0	0.01	0	0	0	0	0	0	0	0	0	0	0.7
676	0.04	0.08	0.17	0.01	0	0	0	0	0	0	0	0	0	0	0	0.7
677	0.17	0.08	0.03	0.02	0	0	0	0	0	0	0	0	0	0	0	0.7
678	0.16	0.12	0.01	0.01	0	0	0	0	0	0	0	0	0	0	0	0.7
679	0.07	0.05	0.18	0	0	0	0	0	0	0	0	0	0	0	0	0.7
680	0.23	0.06	0.01	0	0	0	0	0	0	0	0	0	0	0	0	0.7
681	0.23	0.04	0.02	0	0.01	0	0	0	0	0	0	0	0	0	0	0.7
682	0.02	0.23	0.03	0.01	0	0	0.01	0	0	0	0	0	0	0	0	0.7
683	0	0.02	0.14	0.11	0.02	0	0	0	0	0	0.01	0	0	0	0	0.7
684	0.13	0.12	0.05	0	0	0	0	0	0	0	0	0	0	0	0	0.7
685	0.1	0.08	0.1	0.01	0	0	0	0	0	0	0.01	0	0	0	0	0.7
686	0.01	0.1	0.15	0.03	0.01	0	0	0	0	0	0	0	0	0	0	0.7
687	0.26	0.02	0.01	0.01	0	0	0	0	0	0	0	0	0	0	0	0.7
688	0.15	0.09	0	0.01	0.04	0	0	0	0	0.01	0	0	0	0	0	0.7
689	0.11	0.08	0.07	0.03	0.01	0	0	0	0	0	0	0	0	0	0	0.7
690	0.13	0.03	0.12	0	0	0	0.02	0	0	0	0	0	0	0	0	0.7
691	0.24	0.05	0	0.01	0	0	0	0	0	0	0	0	0	0	0	0.7
692	0.06	0.23	0	0	0	0.01	0	0	0	0	0	0	0	0	0	0.7
693	0.11	0.06	0.08	0	0.04	0.01	0	0	0	0	0	0	0	0	0	0.7
694	0.17	0.1	0.02	0.01	0	0	0	0	0	0	0	0	0	0	0	0.7
695	0.27	0.02	0	0	0.01	0	0	0	0	0	0	0	0	0	0	0.7
696	0.06	0.21	0.02	0.01	0	0	0	0	0	0	0	0	0	0	0	0.7
697	0.17	0.12	0.01	0	0	0	0	0	0	0	0	0	0	0	0	0.7
698	0.19	0.05	0	0.06	0	0	0	0	0	0	0	0	0	0	0	0.7
699	0.24	0.01	0.01	0.03	0.01	0	0	0	0	0	0	0	0	0	0	0.7
700	0.24	0.02	0.02	0.02	0	0	0	0	0	0	0	0	0	0	0	0.7
701	0.02	0.07	0.18	0.02	0	0	0	0	0.01	0	0	0	0	0	0	0.7
702	0.28	0.02	0	0	0	0	0	0	0	0	0	0	0	0	0	0.7
703	0.25	0.03	0.01	0.01	0	0	0	0	0	0	0	0	0	0	0	0.7
704	0.01	0.21	0.02	0.02	0.04	0	0	0	0	0	0	0	0	0	0	0.7
705	0	0.29	0.01	0	0	0	0	0	0	0	0	0	0	0	0	0.7
706	0.12	0	0.16	0	0.01	0	0	0.01	0	0	0	0	0	0	0	0.7
707	0.12	0.14	0.01	0	0.02	0	0	0	0	0	0	0	0.01	0	0	0.7
708	0.02	0.15	0.11	0.01	0.01	0	0	0	0	0	0	0	0	0	0	0.7
709	0.19	0.1	0.01	0	0	0	0	0	0	0	0	0	0	0	0	0.7
710	0.24	0.03	0.02	0.01	0	0	0	0	0	0	0	0	0	0	0	0.7
711	0.25	0.01	0.01	0.02	0	0.01	0	0	0	0	0	0	0	0	0	0.7
712	0.23	0.03	0.01	0.03	0	0	0	0	0	0	0	0	0	0	0	0.7
713	0.21	0.06	0.01	0	0.02	0	0	0	0	0	0	0	0	0	0	0.7
714	0.18	0.04	0.07	0	0.01	0	0	0	0	0	0	0	0	0	0	0.7
715	0.17	0.04	0.02	0.07	0	0	0	0	0	0	0	0	0	0	0	0.7
716	0.03	0.18	0.08	0	0.01	0	0	0	0	0	0	0	0	0	0	0.7
717	0.12	0.12	0	0.01	0.04	0.01	0	0	0	0	0	0	0	0	0	0.7
718	0.09	0.2	0.01	0	0	0	0	0	0	0	0	0	0	0	0	0.7
719	0.09	0.03	0.1	0.03	0	0.05	0	0	0	0	0	0	0	0	0	0.7
720	0	0.29	0	0	0.01	0	0	0	0	0	0	0	0	0	0	0.7
721	0.15	0.06	0.08	0.01	0	0	0	0	0	0	0	0	0	0	0	0.7
722	0.12	0.16	0.01	0	0.01	0	0	0	0	0	0	0	0	0	0	0.7
723	0.22	0.06	0.01	0	0	0	0.01	0	0	0	0	0	0	0	0	0.7
724	0.17	0.13	0	0	0	0	0	0	0	0	0	0	0	0	0	0.7
725	0.08	0.2	0	0.01	0.01	0	0	0	0	0	0	0	0	0	0	0.7
726	0.07	0.02	0	0.16	0.05	0	0	0	0	0	0	0	0	0	0	0.7
727	0.18	0.08	0.01	0.01	0.02	0	0	0	0	0	0	0	0	0	0	0.7
728	0.23	0.01	0.04	0.01	0.01	0	0	0	0	0	0	0	0	0	0	0.7
729	0.08	0.06	0.07	0.08	0.01	0	0	0	0	0	0	0	0	0	0	0.7
730	0.08	0.08	0.09	0	0.04	0.01	0	0	0	0	0	0	0	0	0	0.7
731	0.2	0.04	0.03	0.03	0	0	0	0	0	0	0	0	0	0	0	0.7
732	0.08	0.15	0.03	0.03	0.01	0	0	0	0	0	0	0	0	0	0	0.7
733	0.27	0	0.02	0.01	0	0	0	0	0	0	0	0	0	0	0	0.7
734	0.21	0.03	0.01	0.03	0.02	0	0	0	0	0	0	0	0	0	0	0.7
735	0.27	0.02	0	0.01	0	0	0	0	0	0	0	0	0	0	0	0.7
736	0.29	0.01	0	0	0	0	0	0	0	0	0	0	0	0	0	0.7
737	0.21	0.04	0.03	0.01	0	0	0	0	0.01	0	0	0	0	0	0	0.7
738	0.25	0.01	0.01	0.02	0.01	0	0	0	0	0	0	0	0	0	0	0.7
739	0.29	0	0.01	0	0	0	0	0	0	0	0	0	0	0	0	0.7
740	0.13	0.15	0.02	0	0	0	0	0	0	0	0	0	0	0	0	0.7
741	0.28	0.02	0	0	0	0	0	0	0	0	0	0	0	0	0	0.7
742	0.14	0.12	0	0.03	0.01	0	0	0	0	0	0	0	0	0	0	0.7
743	0.23	0	0.02	0.02	0.01	0.02	0	0	0	0	0	0	0	0	0	0.7
744	0.09	0.12	0.01	0.07	0	0.01	0	0	0	0	0	0	0	0	0	0.7
745	0.04	0.21	0.03	0.02	0	0	0	0	0	0	0	0	0	0	0	0.7
746	0.23	0.03	0.02	0.02	0	0	0	0	0	0	0	0	0	0	0	0.7
747	0.16	0.1	0	0.03	0.01	0	0	0	0	0	0	0	0	0	0	0.7
748	0.12	0.05	0.1	0.02	0.01	0	0	0	0	0	0	0	0	0	0	0.7
749	0.18	0.01	0.03	0.08	0	0	0	0	0	0	0	0	0	0	0	0.7
750	0.19	0.06	0.03	0	0.01	0	0	0	0.01	0	0	0	0	0	0	0.7
751	0.06	0.05	0.14	0.04	0.01	0	0	0	0	0	0	0	0	0	0	0.7
752	0.04	0.09	0.09	0.07	0	0	0	0.01	0	0	0	0	0	0	0	0.7
753	0.14	0.09	0.05	0	0.02	0	0	0	0	0	0	0	0	0	0	0.7
754	0.25	0.02	0.02	0	0.01	0	0	0	0	0	0	0	0	0	0	0.7
755	0.25	0.03	0.02	0	0	0	0	0	0	0	0	0	0	0	0	0.7
756	0.3	0	0	0	0	0	0	0	0	0	0	0	0	0	0	0.7
757	0.2	0.07	0.01	0.01	0	0	0	0.01	0	0	0	0	0	0	0	0.7
758	0.15	0.06	0.05	0.03	0.01	0	0	0	0	0	0	0	0	0	0	0.7
759	0.22	0.04	0.01	0.01	0.02	0	0	0	0	0	0	0	0	0	0	0.7
760	0	0.19	0.04	0.03	0.03	0.01	0	0	0	0	0	0	0	0	0	0.7
761	0.22	0.06	0.01	0	0	0.01	0	0	0	0	0	0	0	0	0	0.7
762	0.06	0.15	0.07	0.02	0	0	0	0	0	0	0	0	0	0	0	0.7
763	0.1	0.08	0.12	0	0	0	0	0	0	0	0	0	0	0	0	0.7
764	0.12	0.07	0.09	0.01	0	0	0	0	0.01	0	0	0	0	0	0	0.7
765	0.14	0.16	0	0	0	0	0	0	0	0	0	0	0	0	0	0.7
766	0.05	0.08	0.16	0.01	0	0	0	0	0	0	0	0	0	0	0	0.7
767	0.03	0.04	0.22	0.01	0	0	0	0	0	0	0	0	0	0	0	0.7
768	0.18	0.03	0.07	0.01	0.01	0	0	0	0	0	0	0	0	0	0	0.7
769	0.2	0.07	0.01	0.02	0	0	0	0	0	0	0	0	0	0	0	0.7
770	0.25	0.01	0	0.02	0.02	0	0	0	0	0	0	0	0	0	0	0.7
771	0.23	0.05	0	0.01	0.01	0	0	0	0	0	0	0	0	0	0	0.7
772	0.11	0.09	0.01	0.08	0	0.01	0	0	0	0	0	0	0	0	0	0.7
773	0.19	0.06	0.01	0.03	0.01	0	0	0	0	0	0	0	0	0	0	0.7
774	0.18	0.08	0.02	0.01	0.01	0	0	0	0	0	0	0	0	0	0	0.7
775	0.3	0	0	0	0	0	0	0	0	0	0	0	0	0	0	0.7
776	0.26	0.04	0	0	0	0	0	0	0	0	0	0	0	0	0	0.7
777	0.19	0.01	0.01	0.09	0	0	0	0	0	0	0	0	0	0	0	0.7
778	0.11	0.11	0.06	0.01	0	0.01	0	0	0	0	0	0	0	0	0	0.7
779	0.28	0.02	0	0	0	0	0	0	0	0	0	0	0	0	0	0.7
780	0.02	0.13	0.07	0.07	0.01	0	0	0	0	0	0	0	0	0	0	0.7
781	0.26	0.01	0.02	0.01	0	0	0	0	0	0	0	0	0	0	0	0.7
782	0.14	0.01	0.13	0.01	0.01	0	0	0	0	0	0	0	0	0	0	0.7
783	0.14	0.08	0.04	0.04	0	0	0	0	0	0	0	0	0	0	0	0.7
784	0.23	0.05	0.01	0.01	0	0	0	0	0	0	0	0	0	0	0	0.7
785	0.22	0.05	0.01	0.01	0.01	0	0	0	0	0	0	0	0	0	0	0.7
786	0.27	0.02	0.01	0	0	0	0	0	0	0	0	0	0	0	0	0.7
787	0.24	0.02	0.03	0	0	0.01	0	0	0	0	0	0	0	0	0	0.7
788	0.1	0.17	0.03	0	0	0	0	0	0	0	0	0	0	0	0	0.7
789	0.08	0.22	0	0	0	0	0	0	0	0	0	0	0	0	0	0.7
790	0.14	0.1	0.02	0.02	0.02	0	0	0	0	0	0	0	0	0	0	0.7
791	0.21	0.09	0	0	0	0	0	0	0	0	0	0	0	0	0	0.7
792	0.23	0.01	0.06	0	0	0	0	0	0	0	0	0	0	0	0	0.7
793	0.24	0.03	0.02	0	0	0	0	0	0	0.01	0	0	0	0	0	0.7
794	0.26	0.03	0.01	0	0	0	0	0	0	0	0	0	0	0	0	0.7
795	0.19	0.02	0.01	0.04	0.04	0	0	0	0	0	0	0	0	0	0	0.7
796	0.2	0.03	0.06	0.01	0	0	0	0	0	0	0	0	0	0	0	0.7
797	0.14	0	0.09	0.02	0.05	0	0	0	0	0	0	0	0	0	0	0.7
798	0.2	0.06	0.04	0	0	0	0	0	0	0	0	0	0	0	0	0.7
799	0.16	0.12	0.01	0	0	0	0.01	0	0	0	0	0	0	0	0	0.7
800	0.14	0.06	0.1	0	0	0	0	0	0	0	0	0	0	0	0	0.7
801	0.25	0.02	0	0.01	0.01	0.01	0	0	0	0	0	0	0	0	0	0.7
802	0.21	0.06	0.01	0.01	0.01	0	0	0	0	0	0	0	0	0	0	0.7
803	0.13	0.14	0.01	0.01	0	0.01	0	0	0	0	0	0	0	0	0	0.7
804	0.21	0.06	0.01	0	0.01	0	0	0	0.01	0	0	0	0	0	0	0.7
805	0.25	0.02	0.03	0	0	0	0	0	0	0	0	0	0	0	0	0.7
806	0.25	0.04	0	0	0	0	0	0	0	0.01	0	0	0	0	0	0.7
807	0.25	0.02	0.02	0.01	0	0	0	0	0	0	0	0	0	0	0	0.7
808	0.01	0.28	0	0	0	0.01	0	0	0	0	0	0	0	0	0	0.7
809	0.29	0	0.01	0	0	0	0	0	0	0	0	0	0	0	0	0.7
810	0.02	0.19	0.08	0	0	0	0	0	0	0	0.01	0	0	0	0	0.7
811	0.23	0.05	0.01	0.01	0	0	0	0	0	0	0	0	0	0	0	0.7
812	0.23	0.07	0	0	0	0	0	0	0	0	0	0	0	0	0	0.7
813	0.28	0	0.01	0	0	0.01	0	0	0	0	0	0	0	0	0	0.7
814	0.18	0.07	0.03	0.01	0.01	0	0	0	0	0	0	0	0	0	0	0.7
815	0.28	0.01	0	0.01	0	0	0	0	0	0	0	0	0	0	0	0.7
816	0.26	0.01	0.03	0	0	0	0	0	0	0	0	0	0	0	0	0.7
817	0.01	0.07	0.15	0.06	0.01	0	0	0	0	0	0	0	0	0	0	0.7
818	0.25	0.02	0.01	0	0.01	0.01	0	0	0	0	0	0	0	0	0	0.7
819	0.29	0.01	0	0	0	0	0	0	0	0	0	0	0	0	0	0.7
820	0.21	0.04	0.03	0	0	0.02	0	0	0	0	0	0	0	0	0	0.7
821	0.21	0.09	0	0	0	0	0	0	0	0	0	0	0	0	0	0.7
822	0.07	0.19	0.03	0.01	0	0	0	0	0	0	0	0	0	0	0	0.7
823	0.04	0.21	0.02	0.02	0.01	0	0	0	0	0	0	0	0	0	0	0.7
824	0.08	0.13	0.08	0.01	0	0	0	0	0	0	0	0	0	0	0	0.7
825	0.05	0.05	0.03	0.17	0	0	0	0	0	0	0	0	0	0	0	0.7
826	0.08	0.07	0.14	0	0.01	0	0	0	0	0	0	0	0	0	0	0.7
827	0.16	0.06	0.05	0.01	0.02	0	0	0	0	0	0	0	0	0	0	0.7
828	0.24	0.03	0.02	0.01	0	0	0	0	0	0	0	0	0	0	0	0.7
829	0.01	0.25	0.04	0	0	0	0	0	0	0	0	0	0	0	0	0.7
830	0.27	0.01	0.01	0	0	0	0.01	0	0	0	0	0	0	0	0	0.7
831	0.28	0	0	0.01	0	0.01	0	0	0	0	0	0	0	0	0	0.7
832	0.26	0.01	0.03	0	0	0	0	0	0	0	0	0	0	0	0	0.7
833	0.1	0.19	0.01	0	0	0	0	0	0	0	0	0	0	0	0	0.7
834	0.17	0.09	0.02	0.02	0	0	0	0	0	0	0	0	0	0	0	0.7
835	0.21	0.09	0	0	0	0	0	0	0	0	0	0	0	0	0	0.7
836	0.23	0.06	0	0.01	0	0	0	0	0	0	0	0	0	0	0	0.7
837	0.18	0.04	0	0.01	0.07	0	0	0	0	0	0	0	0	0	0	0.7
838	0.07	0.22	0	0.01	0	0	0	0	0	0	0	0	0	0	0	0.7
839	0.16	0.06	0.08	0	0	0	0	0	0	0	0	0	0	0	0	0.7
840	0.2	0.06	0.02	0.01	0	0	0.01	0	0	0	0	0	0	0	0	0.7
841	0.14	0.16	0	0	0	0	0	0	0	0	0	0	0	0	0	0.7
842	0.26	0	0.03	0	0	0.01	0	0	0	0	0	0	0	0	0	0.7
843	0.29	0	0	0.01	0	0	0	0	0	0	0	0	0	0	0	0.7
844	0.24	0	0.02	0	0	0.02	0.01	0.01	0	0	0	0	0	0	0	0.7
845	0.17	0.04	0.03	0.05	0	0	0	0.01	0	0	0	0	0	0	0	0.7
846	0.25	0.03	0.01	0	0	0.01	0	0	0	0	0	0	0	0	0	0.7
847	0	0.23	0.05	0	0.01	0.01	0	0	0	0	0	0	0	0	0	0.7
848	0.03	0.17	0.06	0.03	0	0.01	0	0	0	0	0	0	0	0	0	0.7
849	0.11	0.06	0.13	0	0	0	0	0	0	0	0	0	0	0	0	0.7
850	0.12	0.05	0.11	0.02	0	0	0	0	0	0	0	0	0	0	0	0.7
851	0.16	0.13	0	0.01	0	0	0	0	0	0	0	0	0	0	0	0.7
852	0.17	0.06	0	0.06	0.01	0	0	0	0	0	0	0	0	0	0	0.7
853	0.13	0.13	0.03	0.01	0	0	0	0	0	0	0	0	0	0	0	0.7
854	0.18	0.11	0	0.01	0	0	0	0	0	0	0	0	0	0	0	0.7
855	0.05	0.25	0	0	0	0	0	0	0	0	0	0	0	0	0	0.7
856	0.2	0.08	0.02	0	0	0	0	0	0	0	0	0	0	0	0	0.7
857	0.07	0.05	0.1	0.08	0	0	0	0	0	0	0	0	0	0	0	0.7
858	0.22	0.07	0.01	0	0	0	0	0	0	0	0	0	0	0	0	0.7
859	0.26	0.01	0.03	0	0	0	0	0	0	0	0	0	0	0	0	0.7
860	0.2	0.04	0.05	0.01	0	0	0	0	0	0	0	0	0	0	0	0.7
861	0.13	0.07	0.05	0.04	0	0	0.01	0	0	0	0	0	0	0	0	0.7
862	0	0.14	0.13	0.02	0.01	0	0	0	0	0	0	0	0	0	0	0.7
863	0.15	0.1	0.02	0	0.02	0.01	0	0	0	0	0	0	0	0	0	0.7
864	0.26	0.01	0.02	0.01	0	0	0	0	0	0	0	0	0	0	0	0.7
865	0.11	0.1	0.08	0.01	0	0	0	0	0	0	0	0	0	0	0	0.7
866	0.24	0.06	0	0	0	0	0	0	0	0	0	0	0	0	0	0.7
867	0.07	0.22	0	0.01	0	0	0	0	0	0	0	0	0	0	0	0.7
868	0	0.19	0.05	0.01	0.04	0	0	0	0	0.01	0	0	0	0	0	0.7
869	0.08	0.17	0.04	0.01	0	0	0	0	0	0	0	0	0	0	0	0.7
870	0.17	0.05	0.04	0.03	0.01	0	0	0	0	0	0	0	0	0	0	0.7
871	0.18	0.06	0.02	0.01	0.03	0	0	0	0	0	0	0	0	0	0	0.7
872	0.22	0.08	0	0	0	0	0	0	0	0	0	0	0	0	0	0.7
873	0.19	0.09	0.02	0	0	0	0	0	0	0	0	0	0	0	0	0.7
874	0.13	0.08	0.07	0.01	0.01	0	0	0	0	0	0	0	0	0	0	0.7
875	0.25	0.03	0.01	0	0.01	0	0	0	0	0	0	0	0	0	0	0.7
876	0.03	0.21	0.04	0.01	0.01	0	0	0	0	0	0	0	0	0	0	0.7
877	0.14	0.13	0.03	0	0	0	0	0	0	0	0	0	0	0	0	0.7
878	0.22	0.07	0	0	0.01	0	0	0	0	0	0	0	0	0	0	0.7
879	0.22	0.06	0.02	0	0	0	0	0	0	0	0	0	0	0	0	0.7
880	0.11	0.18	0.01	0	0	0	0	0	0	0	0	0	0	0	0	0.7
881	0.12	0.03	0.14	0.01	0	0	0	0	0	0	0	0	0	0	0	0.7
882	0.26	0.01	0.01	0	0.01	0	0	0	0	0.01	0	0	0	0	0	0.7
883	0.17	0.13	0	0	0	0	0	0	0	0	0	0	0	0	0	0.7
884	0.06	0.13	0.1	0.01	0	0	0	0	0	0	0	0	0	0	0	0.7
885	0.06	0.1	0.05	0.06	0.03	0	0	0	0	0	0	0	0	0	0	0.7
886	0.13	0.16	0.01	0	0	0	0	0	0	0	0	0	0	0	0	0.7
887	0.1	0.17	0	0.01	0.01	0.01	0	0	0	0	0	0	0	0	0	0.7
888	0.28	0	0	0.02	0	0	0	0	0	0	0	0	0	0	0	0.7
889	0.04	0.03	0.16	0.07	0	0	0	0	0	0	0	0	0	0	0	0.7
890	0.14	0.06	0.02	0.07	0.01	0	0	0	0	0	0	0	0	0	0	0.7
891	0.26	0.01	0.01	0	0.02	0	0	0	0	0	0	0	0	0	0	0.7
892	0.15	0.11	0.02	0	0.01	0	0	0.01	0	0	0	0	0	0	0	0.7
893	0.09	0.17	0.03	0	0.01	0	0	0	0	0	0	0	0	0	0	0.7
894	0.3	0	0	0	0	0	0	0	0	0	0	0	0	0	0	0.7
895	0.11	0.13	0.06	0	0	0	0	0	0	0	0	0	0	0	0	0.7
896	0.13	0.17	0	0	0	0	0	0	0	0	0	0	0	0	0	0.7
897	0.14	0.07	0.02	0.06	0.01	0	0	0	0	0	0	0	0	0	0	0.7
898	0.13	0.15	0	0.01	0	0.01	0	0	0	0	0	0	0	0	0	0.7
899	0.11	0.02	0.12	0.04	0	0	0.01	0	0	0	0	0	0	0	0	0.7
900	0.08	0.19	0.01	0.01	0.01	0	0	0	0	0	0	0	0	0	0	0.7
901	0.22	0.02	0.05	0.01	0	0	0	0	0	0	0	0	0	0	0	0.7
902	0.23	0.05	0.01	0	0	0	0.01	0	0	0	0	0	0	0	0	0.7
903	0.06	0.09	0.08	0.06	0.01	0	0	0	0	0	0	0	0	0	0	0.7
904	0.06	0.14	0.1	0	0	0	0	0	0	0	0	0	0	0	0	0.7
905	0.19	0.11	0	0	0	0	0	0	0	0	0	0	0	0	0	0.7
906	0.3	0	0	0	0	0	0	0	0	0	0	0	0	0	0	0.7
907	0.1	0.13	0.04	0.01	0.02	0	0	0	0	0	0	0	0	0	0	0.7
908	0.07	0.2	0.02	0	0	0.01	0	0	0	0	0	0	0	0	0	0.7
909	0.15	0.06	0.07	0	0.01	0.01	0	0	0	0	0	0	0	0	0	0.7
910	0.01	0.21	0.08	0	0	0	0	0	0	0	0	0	0	0	0	0.7
911	0.13	0.03	0.1	0.03	0	0	0.01	0	0	0	0	0	0	0	0	0.7
912	0.18	0.07	0.04	0	0.01	0	0	0	0	0	0	0	0	0	0	0.7
913	0.22	0.05	0.01	0.02	0	0	0	0	0	0	0	0	0	0	0	0.7
914	0.13	0.11	0.04	0.01	0.01	0	0	0	0	0	0	0	0	0	0	0.7
915	0.28	0.01	0	0	0.01	0	0	0	0	0	0	0	0	0	0	0.7
916	0.19	0.08	0.01	0.02	0	0	0	0	0	0	0	0	0	0	0	0.7
917	0.18	0.1	0.01	0	0.01	0	0	0	0	0	0	0	0	0	0	0.7
918	0.14	0.14	0	0.01	0.01	0	0	0	0	0	0	0	0	0	0	0.7
919	0.2	0.04	0.05	0	0.01	0	0	0	0	0	0	0	0	0	0	0.7
920	0.14	0.09	0.03	0.03	0.01	0	0	0	0	0	0	0	0	0	0	0.7
921	0.14	0.13	0.02	0	0.01	0	0	0	0	0	0	0	0	0	0	0.7
922	0.08	0.17	0.01	0.03	0	0.01	0	0	0	0	0	0	0	0	0	0.7
923	0.05	0.13	0.07	0.04	0.01	0	0	0	0	0	0	0	0	0	0	0.7
924	0.3	0	0	0	0	0	0	0	0	0	0	0	0	0	0	0.7
925	0.12	0.15	0.01	0.02	0	0	0	0	0	0	0	0	0	0	0	0.7
926	0.12	0.08	0.07	0.03	0	0	0	0	0	0	0	0	0	0	0	0.7
927	0.15	0.1	0.01	0.04	0	0	0	0	0	0	0	0	0	0	0	0.7
928	0.25	0.02	0.01	0	0.02	0	0	0	0	0	0	0	0	0	0	0.7
929	0.17	0.05	0.06	0.01	0.01	0	0	0	0	0	0	0	0	0	0	0.7
930	0.18	0.05	0.07	0	0	0	0	0	0	0	0	0	0	0	0	0.7
931	0.1	0.01	0.1	0.08	0.01	0	0	0	0	0	0	0	0	0	0	0.7
932	0.15	0.14	0.01	0	0	0	0	0	0	0	0	0	0	0	0	0.7
933	0.06	0.01	0.05	0.15	0.03	0	0	0	0	0	0	0	0	0	0	0.7
934	0.29	0	0.01	0	0	0	0	0	0	0	0	0	0	0	0	0.7
935	0.09	0.12	0.01	0.08	0	0	0	0	0	0	0	0	0	0	0	0.7
936	0.08	0.19	0	0.02	0.01	0	0	0	0	0	0	0	0	0	0	0.7
937	0.11	0.05	0.05	0.05	0.04	0	0	0	0	0	0	0	0	0	0	0.7
938	0.17	0.03	0.08	0.01	0.01	0	0	0	0	0	0	0	0	0	0	0.7
939	0.02	0.26	0.01	0.01	0	0	0	0	0	0	0	0	0	0	0	0.7
940	0.21	0.09	0	0	0	0	0	0	0	0	0	0	0	0	0	0.7
941	0.03	0.02	0.05	0.15	0.05	0	0	0	0	0	0	0	0	0	0	0.7
942	0.22	0.03	0.03	0.01	0.01	0	0	0	0	0	0	0	0	0	0	0.7
943	0.28	0.01	0.01	0	0	0	0	0	0	0	0	0	0	0	0	0.7
944	0.28	0.01	0.01	0	0	0	0	0	0	0	0	0	0	0	0	0.7
945	0.13	0.16	0	0.01	0	0	0	0	0	0	0	0	0	0	0	0.7
946	0.1	0.12	0.07	0	0	0.01	0	0	0	0	0	0	0	0	0	0.7
947	0.25	0.03	0.01	0.01	0	0	0	0	0	0	0	0	0	0	0	0.7
948	0.02	0.03	0.18	0.07	0	0	0	0	0	0	0	0	0	0	0	0.7
949	0.05	0.21	0.03	0	0.01	0	0	0	0	0	0	0	0	0	0	0.7
950	0.2	0.04	0.06	0	0	0	0	0	0	0	0	0	0	0	0	0.7
951	0.12	0.16	0.01	0.01	0	0	0	0	0	0	0	0	0	0	0	0.7
952	0.18	0.07	0.01	0.04	0	0	0	0	0	0	0	0	0	0	0	0.7
953	0.08	0.14	0.06	0.01	0	0	0	0	0.01	0	0	0	0	0	0	0.7
954	0.13	0.04	0.01	0.12	0	0	0	0	0	0	0	0	0	0	0	0.7
955	0.24	0.01	0.05	0	0	0	0	0	0	0	0	0	0	0	0	0.7
956	0.3	0	0	0	0	0	0	0	0	0	0	0	0	0	0	0.7
957	0.06	0.21	0	0	0.01	0	0	0.01	0.01	0	0	0	0	0	0	0.7
958	0.18	0.08	0.02	0	0	0.01	0.01	0	0	0	0	0	0	0	0	0.7
959	0.19	0.07	0.03	0	0.01	0	0	0	0	0	0	0	0	0	0	0.7
960	0.06	0.15	0.04	0.03	0.02	0	0	0	0	0	0	0	0	0	0	0.7
961	0.28	0.01	0.01	0	0	0	0	0	0	0	0	0	0	0	0	0.7
962	0.24	0.01	0.04	0.01	0	0	0	0	0	0	0	0	0	0	0	0.7
963	0.05	0.09	0.13	0.02	0	0	0	0	0	0	0	0.01	0	0	0	0.7
964	0.22	0.03	0	0	0.03	0.01	0	0.01	0	0	0	0	0	0	0	0.7
965	0.3	0	0	0	0	0	0	0	0	0	0	0	0	0	0	0.7
966	0.02	0.21	0.04	0.03	0	0	0	0	0	0	0	0	0	0	0	0.7
967	0.03	0.21	0.01	0.04	0	0	0	0	0.01	0	0	0	0	0	0	0.7
968	0.25	0.04	0.01	0	0	0	0	0	0	0	0	0	0	0	0	0.7
969	0.09	0.19	0.01	0	0	0.01	0	0	0	0	0	0	0	0	0	0.7
970	0.23	0.03	0.01	0	0.02	0.01	0	0	0	0	0	0	0	0	0	0.7
971	0.16	0.04	0.05	0	0.04	0	0.01	0	0	0	0	0	0	0	0	0.7
972	0.07	0.13	0.03	0.05	0.02	0	0	0	0	0	0	0	0	0	0	0.7
973	0.01	0.27	0	0.02	0	0	0	0	0	0	0	0	0	0	0	0.7
974	0.1	0.2	0	0	0	0	0	0	0	0	0	0	0	0	0	0.7
975	0.15	0.06	0.02	0.06	0	0	0.01	0	0	0	0	0	0	0	0	0.7
976	0.25	0.04	0.01	0	0	0	0	0	0	0	0	0	0	0	0	0.7
977	0.02	0	0.15	0.07	0.05	0.01	0	0	0	0	0	0	0	0	0	0.7
978	0.16	0.08	0.01	0	0.05	0	0	0	0	0	0	0	0	0	0	0.7
979	0.24	0.02	0.02	0	0	0.02	0	0	0	0	0	0	0	0	0	0.7
980	0.08	0.09	0.01	0.07	0.05	0	0	0	0	0	0	0	0	0	0	0.7
981	0.26	0.01	0	0	0.02	0	0.01	0	0	0	0	0	0	0	0	0.7
982	0.21	0.09	0	0	0	0	0	0	0	0	0	0	0	0	0	0.7
983	0.01	0.21	0.04	0.02	0	0.02	0	0	0	0	0	0	0	0	0	0.7
984	0.13	0.01	0.03	0.04	0.09	0	0	0	0	0	0	0	0	0	0	0.7
985	0.15	0.09	0	0.06	0	0	0	0	0	0	0	0	0	0	0	0.7
986	0.09	0.13	0.07	0	0.01	0	0	0	0	0	0	0	0	0	0	0.7
987	0.22	0.04	0.01	0.02	0	0	0.01	0	0	0	0	0	0	0	0	0.7
988	0.07	0.16	0.01	0.05	0	0.01	0	0	0	0	0	0	0	0	0	0.7
989	0.26	0.04	0	0	0	0	0	0	0	0	0	0	0	0	0	0.7
990	0.24	0.01	0.04	0.01	0	0	0	0	0	0	0	0	0	0	0	0.7
991	0.18	0.1	0.01	0	0	0	0	0.01	0	0	0	0	0	0	0	0.7
992	0.28	0	0.02	0	0	0	0	0	0	0	0	0	0	0	0	0.7
993	0.14	0.15	0	0.01	0	0	0	0	0	0	0	0	0	0	0	0.7
994	0.02	0.1	0.1	0.04	0	0.04	0	0	0	0	0	0	0	0	0	0.7
995	0.3	0	0	0	0	0	0	0	0	0	0	0	0	0	0	0.7
996	0.1	0.18	0.02	0	0	0	0	0	0	0	0	0	0	0	0	0.7
997	0.26	0.01	0.01	0.01	0.01	0	0	0	0	0	0	0	0	0	0	0.7
998	0.02	0.27	0	0.01	0	0	0	0	0	0	0	0	0	0	0	0.7
999	0.12	0.03	0.07	0.08	0	0	0	0	0	0	0	0	0	0	0	0.7
1000	0.13	0.1	0.07	0	0	0	0	0	0	0	0	0	0	0	0	0.7
1001	0.29	0	0	0	0.01	0	0	0	0	0	0	0	0	0	0	0.7
1002	0.12	0.04	0.13	0.01	0	0	0	0	0	0	0	0	0	0	0	0.7
1003	0.15	0.14	0	0.01	0	0	0	0	0	0	0	0	0	0	0	0.7
1004	0.26	0.01	0.03	0	0	0	0	0	0	0	0	0	0	0	0	0.7
1005	0.09	0.06	0.14	0.01	0	0	0	0	0	0	0	0	0	0	0	0.7
1006	0.18	0.05	0.07	0	0	0	0	0	0	0	0	0	0	0	0	0.7
1007	0.16	0.13	0.01	0	0	0	0	0	0	0	0	0	0	0	0	0.7
1008	0.18	0.11	0.01	0	0	0	0	0	0	0	0	0	0	0	0	0.7
1009	0.1	0.19	0	0	0.01	0	0	0	0	0	0	0	0	0	0	0.7
1010	0.29	0.01	0	0	0	0	0	0	0	0	0	0	0	0	0	0.7
1011	0.27	0.02	0.01	0	0	0	0	0	0	0	0	0	0	0	0	0.7
1012	0.13	0.13	0.02	0	0	0.01	0	0	0.01	0	0	0	0	0	0	0.7
1013	0.14	0.16	0	0	0	0	0	0	0	0	0	0	0	0	0	0.7
1014	0.28	0.01	0	0.01	0	0	0	0	0	0	0	0	0	0	0	0.7
1015	0.02	0.2	0.08	0	0	0	0	0	0	0	0	0	0	0	0	0.7
1016	0.29	0	0	0.01	0	0	0	0	0	0	0	0	0	0	0	0.7
1017	0.22	0.06	0.02	0	0	0	0	0	0	0	0	0	0	0	0	0.7
1018	0.17	0.05	0.01	0.07	0	0	0	0	0	0	0	0	0	0	0	0.7
1019	0.09	0.18	0.01	0.01	0	0.01	0	0	0	0	0	0	0	0	0	0.7
1020	0.11	0.15	0.02	0.01	0.01	0	0	0	0	0	0	0	0	0	0	0.7
1021	0.06	0.06	0.11	0.06	0.01	0	0	0	0	0	0	0	0	0	0	0.7
1022	0.14	0.1	0.05	0.01	0	0	0	0	0	0	0	0	0	0	0	0.7
1023	0.18	0.11	0.01	0	0	0	0	0	0	0	0	0	0	0	0	0.7
1024	0.12	0.15	0.01	0.01	0	0.01	0	0	0	0	0	0	0	0	0	0.7
1025	0.12	0.07	0.03	0.06	0.02	0	0	0	0	0	0	0	0	0	0	0.7
1026	0.21	0.03	0.01	0.04	0.01	0	0	0	0	0	0	0	0	0	0	0.7
1027	0.23	0.06	0	0.01	0	0	0	0	0	0	0	0	0	0	0	0.7
1028	0.28	0.01	0.01	0	0	0	0	0	0	0	0	0	0	0	0	0.7
1029	0.12	0.12	0.06	0	0	0	0	0	0	0	0	0	0	0	0	0.7
1030	0.28	0.01	0.01	0	0	0	0	0	0	0	0	0	0	0	0	0.7
1031	0.04	0.07	0.12	0.01	0.06	0	0	0	0	0	0	0	0	0	0	0.7
1032	0.05	0.09	0.07	0.07	0.02	0	0	0	0	0	0	0	0	0	0	0.7
1033	0.26	0.01	0	0.03	0	0	0	0	0	0	0	0	0	0	0	0.7
1034	0.2	0.04	0.04	0.01	0.01	0	0	0	0	0	0	0	0	0	0	0.7
1035	0.2	0.08	0.01	0.01	0	0	0	0	0	0	0	0	0	0	0	0.7
1036	0.29	0.01	0	0	0	0	0	0	0	0	0	0	0	0	0	0.7
1037	0.2	0.08	0.02	0	0	0	0	0	0	0	0	0	0	0	0	0.7
1038	0.02	0.22	0.05	0	0	0	0.01	0	0	0	0	0	0	0	0	0.7
1039	0.23	0.01	0.05	0.01	0	0	0	0	0	0	0	0	0	0	0	0.7
1040	0.24	0.06	0	0	0	0	0	0	0	0	0	0	0	0	0	0.7
1041	0.04	0.25	0.01	0	0	0	0	0	0	0	0	0	0	0	0	0.7
1042	0.19	0.11	0	0	0	0	0	0	0	0	0	0	0	0	0	0.7
1043	0.15	0.09	0.05	0	0	0	0.01	0	0	0	0	0	0	0	0	0.7
1044	0.29	0	0.01	0	0	0	0	0	0	0	0	0	0	0	0	0.7
1045	0.05	0.2	0.03	0.02	0	0	0	0	0	0	0	0	0	0	0	0.7
1046	0.09	0.08	0.12	0	0	0.01	0	0	0	0	0	0	0	0	0	0.7
1047	0	0.06	0.16	0.06	0.02	0	0	0	0	0	0	0	0	0	0	0.7
1048	0.15	0.09	0	0	0.06	0	0	0	0	0	0	0	0	0	0	0.7
1049	0.09	0.17	0.03	0.01	0	0	0	0	0	0	0	0	0	0	0	0.7
1050	0.24	0.05	0	0.01	0	0	0	0	0	0	0	0	0	0	0	0.7
1051	0.03	0	0.06	0.21	0	0	0	0	0	0	0	0	0	0	0	0.7
1052	0.27	0.03	0	0	0	0	0	0	0	0	0	0	0	0	0	0.7
1053	0.11	0.14	0.01	0.04	0	0	0	0	0	0	0	0	0	0	0	0.7
1054	0.28	0	0.02	0	0	0	0	0	0	0	0	0	0	0	0	0.7
1055	0.25	0.03	0.01	0	0	0.01	0	0	0	0	0	0	0	0	0	0.7
1056	0.07	0.15	0.07	0.01	0	0	0	0	0	0	0	0	0	0	0	0.7
1057	0.16	0.12	0.02	0	0	0	0	0	0	0	0	0	0	0	0	0.7
1058	0.16	0.1	0.02	0.02	0	0	0	0	0	0	0	0	0	0	0	0.7
1059	0.29	0.01	0	0	0	0	0	0	0	0	0	0	0	0	0	0.7
1060	0.23	0.04	0.02	0.01	0	0	0	0	0	0	0	0	0	0	0	0.7
1061	0.18	0.06	0.06	0	0	0	0	0	0	0	0	0	0	0	0	0.7
1062	0.17	0.12	0	0	0.01	0	0	0	0	0	0	0	0	0	0	0.7
1063	0.24	0.05	0	0	0.01	0	0	0	0	0	0	0	0	0	0	0.7
1064	0.23	0.04	0.01	0.01	0	0	0.01	0	0	0	0	0	0	0	0	0.7
1065	0.17	0.07	0.04	0.01	0.01	0	0	0	0	0	0	0	0	0	0	0.7
1066	0.18	0.11	0	0.01	0	0	0	0	0	0	0	0	0	0	0	0.7
1067	0.13	0.06	0.03	0.07	0	0.01	0	0	0	0	0	0	0	0	0	0.7
1068	0.15	0.06	0.06	0	0	0.02	0	0.01	0	0	0	0	0	0	0	0.7
1069	0.02	0.05	0.11	0.08	0.04	0	0	0	0	0	0	0	0	0	0	0.7
1070	0.2	0.01	0.06	0.03	0	0	0	0	0	0	0	0	0	0	0	0.7
1071	0.13	0.12	0.04	0.01	0	0	0	0	0	0	0	0	0	0	0	0.7
1072	0.19	0.1	0	0.01	0	0	0	0	0	0	0	0	0	0	0	0.7
1073	0.07	0.06	0.15	0.01	0	0	0.01	0	0	0	0	0	0	0	0	0.7
1074	0.23	0.05	0	0.02	0	0	0	0	0	0	0	0	0	0	0	0.7
1075	0.17	0.08	0.04	0.01	0	0	0	0	0	0	0	0	0	0	0	0.7
1076	0.3	0	0	0	0	0	0	0	0	0	0	0	0	0	0	0.7
1077	0.23	0.04	0.03	0	0	0	0	0	0	0	0	0	0	0	0	0.7
1078	0.05	0.19	0.04	0.01	0	0	0.01	0	0	0	0	0	0	0	0	0.7
1079	0.09	0.06	0.03	0.07	0.05	0	0	0	0	0	0	0	0	0	0	0.7
1080	0.12	0.18	0	0	0	0	0	0	0	0	0	0	0	0	0	0.7
1081	0.01	0.07	0.19	0.03	0	0	0	0	0	0	0	0	0	0	0	0.7
1082	0.08	0.14	0.03	0.04	0.01	0	0	0	0	0	0	0	0	0	0	0.7
1083	0.21	0.02	0.04	0.02	0.01	0	0	0	0	0	0	0	0	0	0	0.7
1084	0.1	0.01	0.09	0.07	0.03	0	0	0	0	0	0	0	0	0	0	0.7
1085	0.15	0.1	0.05	0	0	0	0	0	0	0	0	0	0	0	0	0.7
1086	0.25	0.01	0	0.03	0.01	0	0	0	0	0	0	0	0	0	0	0.7
1087	0.01	0.15	0.08	0	0.05	0	0	0.01	0	0	0	0	0	0	0	0.7
1088	0.04	0.22	0	0.03	0.01	0	0	0	0	0	0	0	0	0	0	0.7
1089	0.25	0.04	0.01	0	0	0	0	0	0	0	0	0	0	0	0	0.7
1090	0.29	0.01	0	0	0	0	0	0	0	0	0	0	0	0	0	0.7
1091	0.09	0.16	0	0.03	0.01	0.01	0	0	0	0	0	0	0	0	0	0.7
1092	0.21	0.07	0	0.02	0	0	0	0	0	0	0	0	0	0	0	0.7
1093	0.15	0.15	0	0	0	0	0	0	0	0	0	0	0	0	0	0.7
1094	0.12	0.18	0	0	0	0	0	0	0	0	0	0	0	0	0	0.7
1095	0.15	0.07	0.08	0	0	0	0	0	0	0	0	0	0	0	0	0.7
1096	0.23	0.04	0.03	0	0	0	0	0	0	0	0	0	0	0	0	0.7
1097	0.04	0.23	0.01	0.01	0.01	0	0	0	0	0	0	0	0	0	0	0.7
1098	0.05	0.24	0	0	0	0.01	0	0	0	0	0	0	0	0	0	0.7
1099	0.26	0.03	0.01	0	0	0	0	0	0	0	0	0	0	0	0	0.7
1100	0.16	0.08	0.05	0.01	0	0	0	0	0	0	0	0	0	0	0	0.7
1101	0.21	0.08	0	0	0	0	0.01	0	0	0	0	0	0	0	0	0.7
1102	0.25	0.02	0	0	0.03	0	0	0	0	0	0	0	0	0	0	0.7
1103	0	0.15	0.05	0.03	0.06	0.01	0	0	0	0	0	0	0	0	0	0.7
1104	0.27	0.03	0	0	0	0	0	0	0	0	0	0	0	0	0	0.7
1105	0.24	0.06	0	0	0	0	0	0	0	0	0	0	0	0	0	0.7
1106	0.26	0.03	0.01	0	0	0	0	0	0	0	0	0	0	0	0	0.7
1107	0.21	0.09	0	0	0	0	0	0	0	0	0	0	0	0	0	0.7
1108	0.11	0.12	0.03	0.02	0.02	0	0	0	0	0	0	0	0	0	0	0.7
1109	0.09	0.12	0.04	0.04	0.01	0	0	0	0	0	0	0	0	0	0	0.7
1110	0.22	0.01	0.02	0.03	0	0.02	0	0	0	0	0	0	0	0	0	0.7
1111	0.19	0.11	0	0	0	0	0	0	0	0	0	0	0	0	0	0.7
1112	0.07	0.11	0.12	0	0	0	0	0	0	0	0	0	0	0	0	0.7
1113	0.2	0.09	0.01	0	0	0	0	0	0	0	0	0	0	0	0	0.7
1114	0.06	0.02	0.18	0	0.03	0.01	0	0	0	0	0	0	0	0	0	0.7
1115	0.27	0.01	0	0	0.02	0	0	0	0	0	0	0	0	0	0	0.7
1116	0.23	0.06	0	0	0.01	0	0	0	0	0	0	0	0	0	0	0.7
1117	0.24	0.04	0.01	0.01	0	0	0	0	0	0	0	0	0	0	0	0.7
1118	0.13	0.14	0.01	0.01	0.01	0	0	0	0	0	0	0	0	0	0	0.7
1119	0.27	0.01	0	0.02	0	0	0	0	0	0	0	0	0	0	0	0.7
1120	0.15	0.12	0.02	0	0.01	0	0	0	0	0	0	0	0	0	0	0.7
1121	0.25	0.02	0	0.02	0.01	0	0	0	0	0	0	0	0	0	0	0.7
1122	0.21	0.02	0.06	0	0	0	0	0	0	0.01	0	0	0	0	0	0.7
1123	0.03	0.19	0.02	0.06	0	0	0	0	0	0	0	0	0	0	0	0.7
1124	0.01	0.28	0.01	0	0	0	0	0	0	0	0	0	0	0	0	0.7
1125	0.04	0.06	0.19	0.01	0	0	0	0	0	0	0	0	0	0	0	0.7
1126	0.22	0.07	0.01	0	0	0	0	0	0	0	0	0	0	0	0	0.7
1127	0.29	0	0	0	0	0	0	0	0	0	0.01	0	0	0	0	0.7
1128	0.24	0.03	0	0.02	0.01	0	0	0	0	0	0	0	0	0	0	0.7
1129	0	0.11	0.18	0.01	0	0	0	0	0	0	0	0	0	0	0	0.7
1130	0.26	0.04	0	0	0	0	0	0	0	0	0	0	0	0	0	0.7
1131	0.3	0	0	0	0	0	0	0	0	0	0	0	0	0	0	0.7
1132	0.18	0.12	0	0	0	0	0	0	0	0	0	0	0	0	0	0.7
1133	0.09	0.01	0.08	0.12	0	0	0	0	0	0	0	0	0	0	0	0.7
1134	0.26	0.02	0.01	0	0.01	0	0	0	0	0	0	0	0	0	0	0.7
1135	0.18	0.03	0.06	0.02	0.01	0	0	0	0	0	0	0	0	0	0	0.7
1136	0.11	0	0.09	0.09	0	0	0	0.01	0	0	0	0	0	0	0	0.7
1137	0.26	0	0.01	0.03	0	0	0	0	0	0	0	0	0	0	0	0.7
1138	0.22	0.07	0	0	0.01	0	0	0	0	0	0	0	0	0	0	0.7
1139	0.25	0.02	0.02	0.01	0	0	0	0	0	0	0	0	0	0	0	0.7
1140	0.26	0.01	0.02	0	0	0.01	0	0	0	0	0	0	0	0	0	0.7
1141	0.02	0.21	0.04	0	0.03	0	0	0	0	0	0	0	0	0	0	0.7
1142	0.22	0.04	0.04	0	0	0	0	0	0	0	0	0	0	0	0	0.7
1143	0.22	0.02	0.03	0.02	0	0	0.01	0	0	0	0	0	0	0	0	0.7
1144	0.03	0.24	0.01	0	0.02	0	0	0	0	0	0	0	0	0	0	0.7
1145	0.24	0.04	0.02	0	0	0	0	0	0	0	0	0	0	0	0	0.7
1146	0.04	0.18	0.02	0	0.05	0.01	0	0	0	0	0	0	0	0	0	0.7
1147	0.16	0.04	0.04	0.05	0.01	0	0	0	0	0	0	0	0	0	0	0.7
1148	0.25	0.04	0.01	0	0	0	0	0	0	0	0	0	0	0	0	0.7
1149	0.01	0.22	0.04	0.03	0	0	0	0	0	0	0	0	0	0	0	0.7
1150	0	0.02	0	0.15	0.09	0.04	0	0	0	0	0	0	0	0	0	0.7
1151	0.17	0.06	0.07	0	0	0	0	0	0	0	0	0	0	0	0	0.7
1152	0.2	0.01	0.01	0.08	0	0	0	0	0	0	0	0	0	0	0	0.7
1153	0.01	0.24	0.04	0.01	0	0	0	0	0	0	0	0	0	0	0	0.7
1154	0.12	0.13	0.01	0.03	0.01	0	0	0	0	0	0	0	0	0	0	0.7
1155	0.1	0	0.17	0.03	0	0	0	0	0	0	0	0	0	0	0	0.7
1156	0.29	0	0.01	0	0	0	0	0	0	0	0	0	0	0	0	0.7
1157	0.16	0.05	0.07	0	0	0.02	0	0	0	0	0	0	0	0	0	0.7
1158	0.08	0.15	0.06	0	0.01	0	0	0	0	0	0	0	0	0	0	0.7
1159	0.23	0.06	0	0.01	0	0	0	0	0	0	0	0	0	0	0	0.7
1160	0.13	0.1	0.04	0.02	0	0.01	0	0	0	0	0	0	0	0	0	0.7
1161	0.08	0.06	0.12	0.03	0	0	0.01	0	0	0	0	0	0	0	0	0.7
1162	0.28	0.01	0	0.01	0	0	0	0	0	0	0	0	0	0	0	0.7
1163	0.09	0.17	0.01	0.02	0.01	0	0	0	0	0	0	0	0	0	0	0.7
1164	0.1	0.14	0.06	0	0	0	0	0	0	0	0	0	0	0	0	0.7
1165	0.05	0.21	0	0.02	0.01	0	0	0.01	0	0	0	0	0	0	0	0.7
1166	0.16	0.11	0.01	0.01	0.01	0	0	0	0	0	0	0	0	0	0	0.7
1167	0.2	0.06	0.01	0.01	0.02	0	0	0	0	0	0	0	0	0	0	0.7
1168	0.22	0.02	0.03	0.01	0.02	0	0	0	0	0	0	0	0	0	0	0.7
1169	0.29	0.01	0	0	0	0	0	0	0	0	0	0	0	0	0	0.7
1170	0.13	0.13	0.03	0	0	0	0.01	0	0	0	0	0	0	0	0	0.7
1171	0.21	0.03	0.01	0.02	0.03	0	0	0	0	0	0	0	0	0	0	0.7
1172	0.23	0	0.06	0	0.01	0	0	0	0	0	0	0	0	0	0	0.7
1173	0.04	0.25	0.01	0	0	0	0	0	0	0	0	0	0	0	0	0.7
1174	0.16	0.08	0.02	0.04	0	0	0	0	0	0	0	0	0	0	0	0.7
1175	0.04	0.22	0.02	0.01	0	0.01	0	0	0	0	0	0	0	0	0	0.7
1176	0.3	0	0	0	0	0	0	0	0	0	0	0	0	0	0	0.7
1177	0.06	0.12	0.1	0	0.01	0.01	0	0	0	0	0	0	0	0	0	0.7
1178	0.09	0.16	0.03	0.02	0	0	0	0	0	0	0	0	0	0	0	0.7
1179	0.22	0.07	0.01	0	0	0	0	0	0	0	0	0	0	0	0	0.7
1180	0.22	0.05	0.02	0.01	0	0	0	0	0	0	0	0	0	0	0	0.7
1181	0.2	0.07	0.02	0	0	0	0.01	0	0	0	0	0	0	0	0	0.7
1182	0.06	0	0.21	0.03	0	0	0	0	0	0	0	0	0	0	0	0.7
1183	0.21	0.04	0.03	0.01	0.01	0	0	0	0	0	0	0	0	0	0	0.7
1184	0.09	0.17	0.01	0.01	0.02	0	0	0	0	0	0	0	0	0	0	0.7
1185	0.22	0.05	0.02	0	0.01	0	0	0	0	0	0	0	0	0	0	0.7
1186	0.14	0.15	0.01	0	0	0	0	0	0	0	0	0	0	0	0	0.7
1187	0.19	0.04	0.02	0.03	0.02	0	0	0	0	0	0	0	0	0	0	0.7
1188	0.21	0.02	0.04	0.03	0	0	0	0	0	0	0	0	0	0	0	0.7
1189	0.06	0.04	0.06	0.14	0	0	0	0	0	0	0	0	0	0	0	0.7
1190	0.04	0.01	0.12	0.11	0.02	0	0	0	0	0	0	0	0	0	0	0.7
1191	0.19	0.04	0.05	0.01	0	0.01	0	0	0	0	0	0	0	0	0	0.7
1192	0.05	0.22	0.01	0	0.01	0	0	0	0.01	0	0	0	0	0	0	0.7
1193	0.19	0.06	0.05	0	0	0	0	0	0	0	0	0	0	0	0	0.7
1194	0.11	0.12	0.01	0.05	0	0.01	0	0	0	0	0	0	0	0	0	0.7
1195	0.29	0	0.01	0	0	0	0	0	0	0	0	0	0	0	0	0.7
1196	0.05	0.18	0.01	0.06	0	0	0	0	0	0	0	0	0	0	0	0.7
1197	0.06	0.15	0.08	0	0.01	0	0	0	0	0	0	0	0	0	0	0.7
1198	0.23	0.02	0.05	0	0	0	0	0	0	0	0	0	0	0	0	0.7
1199	0.05	0.14	0.07	0.03	0	0	0.01	0	0	0	0	0	0	0	0	0.7
1200	0.08	0.13	0.09	0	0	0	0	0	0	0	0	0	0	0	0	0.7
1201	0.28	0	0.01	0	0	0.01	0	0	0	0	0	0	0	0	0	0.7
1202	0.3	0	0	0	0	0	0	0	0	0	0	0	0	0	0	0.7
1203	0.07	0.03	0.17	0.02	0.01	0	0	0	0	0	0	0	0	0	0	0.7
1204	0.14	0.08	0.01	0.05	0.02	0	0	0	0	0	0	0	0	0	0	0.7
1205	0.28	0.01	0	0.01	0	0	0	0	0	0	0	0	0	0	0	0.7
1206	0.02	0.21	0.01	0.03	0	0.03	0	0	0	0	0	0	0	0	0	0.7
1207	0.1	0.17	0.01	0	0.01	0.01	0	0	0	0	0	0	0	0	0	0.7
1208	0.26	0.03	0	0.01	0	0	0	0	0	0	0	0	0	0	0	0.7
1209	0.07	0.1	0.1	0	0.03	0	0	0	0	0	0	0	0	0	0	0.7
1210	0.23	0.01	0.04	0.01	0.01	0	0	0	0	0	0	0	0	0	0	0.7
1211	0.06	0.17	0.03	0.03	0	0	0	0.01	0	0	0	0	0	0	0	0.7
1212	0	0.05	0.12	0.12	0.01	0	0	0	0	0	0	0	0	0	0	0.7
1213	0.23	0.07	0	0	0	0	0	0	0	0	0	0	0	0	0	0.7
1214	0.25	0.04	0.01	0	0	0	0	0	0	0	0	0	0	0	0	0.7
1215	0.24	0.02	0.01	0.02	0	0.01	0	0	0	0	0	0	0	0	0	0.7
1216	0.24	0.01	0.03	0	0	0	0.01	0.01	0	0	0	0	0	0	0	0.7
1217	0.3	0	0	0	0	0	0	0	0	0	0	0	0	0	0	0.7
1218	0	0.25	0	0.01	0.01	0.02	0	0.01	0	0	0	0	0	0	0	0.7
1219	0.25	0.03	0.02	0	0	0	0	0	0	0	0	0	0	0	0	0.7
1220	0.3	0	0	0	0	0	0	0	0	0	0	0	0	0	0	0.7
1221	0.16	0.04	0.08	0.01	0	0	0	0	0	0	0.01	0	0	0	0	0.7
1222	0.24	0.01	0	0.03	0	0.01	0.01	0	0	0	0	0	0	0	0	0.7
1223	0.13	0.12	0.03	0.01	0.01	0	0	0	0	0	0	0	0	0	0	0.7
1224	0.23	0.02	0.04	0.01	0	0	0	0	0	0	0	0	0	0	0	0.7
1225	0.19	0.07	0.03	0	0	0.01	0	0	0	0	0	0	0	0	0	0.7
1226	0.3	0	0	0	0	0	0	0	0	0	0	0	0	0	0	0.7
1227	0.12	0.13	0.04	0.01	0	0	0	0	0	0	0	0	0	0	0	0.7
1228	0.23	0.05	0.01	0	0	0.01	0	0	0	0	0	0	0	0	0	0.7
1229	0.19	0.02	0.02	0.07	0	0	0	0	0	0	0	0	0	0	0	0.7
1230	0.14	0.04	0.09	0.03	0	0	0	0	0	0	0	0	0	0	0	0.7
1231	0.08	0.05	0.17	0	0	0	0	0	0	0	0	0	0	0	0	0.7
1232	0.05	0.13	0.12	0	0	0	0	0	0	0	0	0	0	0	0	0.7
1233	0.22	0.02	0.04	0.01	0	0	0.01	0	0	0	0	0	0	0	0	0.7
1234	0.16	0.12	0.01	0.01	0	0	0	0	0	0	0	0	0	0	0	0.7
1235	0.15	0.05	0.1	0	0	0	0	0	0	0	0	0	0	0	0	0.7
1236	0.02	0.08	0.07	0.12	0	0	0	0.01	0	0	0	0	0	0	0	0.7
1237	0.21	0.04	0.03	0.01	0.01	0	0	0	0	0	0	0	0	0	0	0.7
1238	0.04	0.16	0.09	0	0	0.01	0	0	0	0	0	0	0	0	0	0.7
1239	0.2	0.1	0	0	0	0	0	0	0	0	0	0	0	0	0	0.7
1240	0.26	0.03	0.01	0	0	0	0	0	0	0	0	0	0	0	0	0.7
1241	0.09	0.16	0.01	0.04	0	0	0	0	0	0	0	0	0	0	0	0.7
1242	0.1	0.16	0.02	0.01	0.01	0	0	0	0	0	0	0	0	0	0	0.7
1243	0.19	0.01	0.08	0.02	0	0	0	0	0	0	0	0	0	0	0	0.7
1244	0.11	0.14	0.01	0.03	0.01	0	0	0	0	0	0	0	0	0	0	0.7
1245	0.2	0.08	0.02	0	0	0	0	0	0	0	0	0	0	0	0	0.7
1246	0.01	0.27	0.02	0	0	0	0	0	0	0	0	0	0	0	0	0.7
1247	0.11	0.08	0.09	0.01	0.01	0	0	0	0	0	0	0	0	0	0	0.7
1248	0.2	0.04	0	0.05	0.01	0	0	0	0	0	0	0	0	0	0	0.7
1249	0.06	0.1	0.13	0.01	0	0	0	0	0	0	0	0	0	0	0	0.7
1250	0.28	0.01	0	0.01	0	0	0	0	0	0	0	0	0	0	0	0.7
1251	0.14	0.09	0.04	0.03	0	0	0	0	0	0	0	0	0	0	0	0.7
1252	0.11	0.17	0	0.02	0	0	0	0	0	0	0	0	0	0	0	0.7
1253	0.25	0.04	0	0.01	0	0	0	0	0	0	0	0	0	0	0	0.7
1254	0.28	0.01	0.01	0	0	0	0	0	0	0	0	0	0	0	0	0.7
1255	0.2	0.08	0	0.01	0.01	0	0	0	0	0	0	0	0	0	0	0.7
1256	0.28	0	0.02	0	0	0	0	0	0	0	0	0	0	0	0	0.7
1257	0.02	0.11	0.16	0.01	0	0	0	0	0	0	0	0	0	0	0	0.7
1258	0.15	0.09	0.05	0.01	0	0	0	0	0	0	0	0	0	0	0	0.7
1259	0.11	0.11	0.05	0.02	0	0	0	0.01	0	0	0	0	0	0	0	0.7
1260	0.15	0.07	0.05	0.03	0	0	0	0	0	0	0	0	0	0	0	0.7
1261	0.2	0.06	0.02	0.02	0	0	0	0	0	0	0	0	0	0	0	0.7
1262	0.28	0.01	0	0.01	0	0	0	0	0	0	0	0	0	0	0	0.7
1263	0.07	0.18	0.04	0	0	0	0	0	0	0	0.01	0	0	0	0	0.7
1264	0.09	0.02	0	0.14	0	0.05	0	0	0	0	0	0	0	0	0	0.7
1265	0.3	0	0	0	0	0	0	0	0	0	0	0	0	0	0	0.7
1266	0.12	0.06	0	0.08	0.04	0	0	0	0	0	0	0	0	0	0	0.7
1267	0.25	0	0.04	0.01	0	0	0	0	0	0	0	0	0	0	0	0.7
1268	0.16	0.11	0.02	0	0	0.01	0	0	0	0	0	0	0	0	0	0.7
1269	0.13	0.07	0	0.06	0.04	0	0	0	0	0	0	0	0	0	0	0.7
1270	0.01	0.26	0.03	0	0	0	0	0	0	0	0	0	0	0	0	0.7
1271	0.11	0.15	0.02	0.01	0	0.01	0	0	0	0	0	0	0	0	0	0.7
1272	0.25	0.02	0.03	0	0	0	0	0	0	0	0	0	0	0	0	0.7
1273	0.28	0.02	0	0	0	0	0	0	0	0	0	0	0	0	0	0.7
1274	0.27	0.01	0.01	0.01	0	0	0	0	0	0	0	0	0	0	0	0.7
1275	0.08	0.21	0	0	0	0.01	0	0	0	0	0	0	0	0	0	0.7
1276	0.2	0.08	0.02	0	0	0	0	0	0	0	0	0	0	0	0	0.7
1277	0.16	0.09	0.05	0	0	0	0	0	0	0	0	0	0	0	0	0.7
1278	0.01	0.22	0.01	0.05	0.01	0	0	0	0	0	0	0	0	0	0	0.7
1279	0.21	0.07	0.02	0	0	0	0	0	0	0	0	0	0	0	0	0.7
1280	0.16	0.13	0.01	0	0	0	0	0	0	0	0	0	0	0	0	0.7
1281	0.02	0.04	0.24	0	0	0	0	0	0	0	0	0	0	0	0	0.7
1282	0.12	0.15	0.03	0	0	0	0	0	0	0	0	0	0	0	0	0.7
1283	0.1	0.09	0.03	0.07	0	0.01	0	0	0	0	0	0	0	0	0	0.7
1284	0.05	0.21	0	0.02	0.02	0	0	0	0	0	0	0	0	0	0	0.7
1285	0.22	0.08	0	0	0	0	0	0	0	0	0	0	0	0	0	0.7
1286	0.13	0.01	0.09	0.06	0	0	0	0.01	0	0	0	0	0	0	0	0.7
1287	0.28	0.01	0	0.01	0	0	0	0	0	0	0	0	0	0	0	0.7
1288	0.28	0.01	0.01	0	0	0	0	0	0	0	0	0	0	0	0	0.7
1289	0.22	0.02	0.05	0	0.01	0	0	0	0	0	0	0	0	0	0	0.7
1290	0.23	0.02	0.02	0.02	0	0.01	0	0	0	0	0	0	0	0	0	0.7
1291	0.28	0.01	0.01	0	0	0	0	0	0	0	0	0	0	0	0	0.7
1292	0.1	0.07	0.06	0.03	0.04	0	0	0	0	0	0	0	0	0	0	0.7
1293	0.18	0.08	0.03	0	0.01	0	0	0	0	0	0	0	0	0	0	0.7
1294	0.06	0.01	0.14	0.06	0.03	0	0	0	0	0	0	0	0	0	0	0.7
1295	0.19	0.08	0.02	0.01	0	0	0	0	0	0	0	0	0	0	0	0.7
1296	0.13	0.15	0	0.01	0.01	0	0	0	0	0	0	0	0	0	0	0.7
1297	0.17	0.03	0.08	0.01	0.01	0	0	0	0	0	0	0	0	0	0	0.7
1298	0.04	0.18	0.06	0.01	0	0	0.01	0	0	0	0	0	0	0	0	0.7
1299	0.16	0.1	0	0.02	0.01	0.01	0	0	0	0	0	0	0	0	0	0.7
1300	0.29	0	0	0.01	0	0	0	0	0	0	0	0	0	0	0	0.7
1301	0.03	0.26	0.01	0	0	0	0	0	0	0	0	0	0	0	0	0.7
1302	0.02	0.04	0.24	0	0	0	0	0	0	0	0	0	0	0	0	0.7
1303	0.19	0.04	0.05	0.02	0	0	0	0	0	0	0	0	0	0	0	0.7
1304	0.28	0.01	0	0	0.01	0	0	0	0	0	0	0	0	0	0	0.7
1305	0.19	0.04	0.06	0	0.01	0	0	0	0	0	0	0	0	0	0	0.7
1306	0.05	0.05	0.17	0.02	0	0	0.01	0	0	0	0	0	0	0	0	0.7
1307	0.05	0.13	0.02	0	0.09	0.01	0	0	0	0	0	0	0	0	0	0.7
1308	0.22	0.05	0.02	0.01	0	0	0	0	0	0	0	0	0	0	0	0.7
1309	0.15	0.14	0.01	0	0	0	0	0	0	0	0	0	0	0	0	0.7
1310	0.23	0.07	0	0	0	0	0	0	0	0	0	0	0	0	0	0.7
1311	0.11	0.18	0	0	0	0	0.01	0	0	0	0	0	0	0	0	0.7
1312	0.05	0.08	0.17	0	0	0	0	0	0	0	0	0	0	0	0	0.7
1313	0.18	0.1	0.01	0	0	0	0.01	0	0	0	0	0	0	0	0	0.7
1314	0.15	0.12	0.01	0.02	0	0	0	0	0	0	0	0	0	0	0	0.7
1315	0.04	0.1	0.13	0.01	0	0	0.02	0	0	0	0	0	0	0	0	0.7
1316	0.17	0.11	0.02	0	0	0	0	0	0	0	0	0	0	0	0	0.7
1317	0.12	0.16	0.01	0.01	0	0	0	0	0	0	0	0	0	0	0	0.7
1318	0.24	0.01	0.03	0.01	0	0	0	0.01	0	0	0	0	0	0	0	0.7
1319	0.07	0.12	0.1	0.01	0	0	0	0	0	0	0	0	0	0	0	0.7
1320	0.17	0.06	0.03	0.04	0	0	0	0	0	0	0	0	0	0	0	0.7
1321	0.11	0.05	0.09	0.04	0	0	0.01	0	0	0	0	0	0	0	0	0.7
1322	0	0.05	0	0.18	0.07	0	0	0	0	0	0	0	0	0	0	0.7
1323	0.17	0.08	0.03	0.01	0.01	0	0	0	0	0	0	0	0	0	0	0.7
1324	0.24	0.02	0.01	0.02	0	0.01	0	0	0	0	0	0	0	0	0	0.7
1325	0.02	0.16	0.01	0.08	0	0.03	0	0	0	0	0	0	0	0	0	0.7
1326	0.01	0.04	0.22	0.03	0	0	0	0	0	0	0	0	0	0	0	0.7
1327	0.17	0.12	0.01	0	0	0	0	0	0	0	0	0	0	0	0	0.7
1328	0.18	0.12	0	0	0	0	0	0	0	0	0	0	0	0	0	0.7
1329	0.14	0.04	0.09	0.02	0	0.01	0	0	0	0	0	0	0	0	0	0.7
1330	0.23	0.05	0.01	0.01	0	0	0	0	0	0	0	0	0	0	0	0.7
1331	0.17	0.13	0	0	0	0	0	0	0	0	0	0	0	0	0	0.7
1332	0.04	0.18	0.07	0	0	0.01	0	0	0	0	0	0	0	0	0	0.7
1333	0.29	0.01	0	0	0	0	0	0	0	0	0	0	0	0	0	0.7
1334	0.15	0.12	0.02	0	0.01	0	0	0	0	0	0	0	0	0	0	0.7
1335	0.19	0.07	0.03	0	0.01	0	0	0	0	0	0	0	0	0	0	0.7
1336	0.22	0.05	0	0.01	0.01	0.01	0	0	0	0	0	0	0	0	0	0.7
1337	0.26	0.01	0.01	0.01	0.01	0	0	0	0	0	0	0	0	0	0	0.7
1338	0.17	0	0.06	0.05	0	0.01	0.01	0	0	0	0	0	0	0	0	0.7
1339	0.1	0.17	0.01	0.01	0	0.01	0	0	0	0	0	0	0	0	0	0.7
1340	0.19	0.08	0	0.02	0.01	0	0	0	0	0	0	0	0	0	0	0.7
1341	0.02	0.22	0.03	0	0	0.02	0.01	0	0	0	0	0	0	0	0	0.7
1342	0.25	0.02	0.03	0	0	0	0	0	0	0	0	0	0	0	0	0.7
1343	0.05	0.07	0.07	0.1	0.01	0	0	0	0	0	0	0	0	0	0	0.7
1344	0.03	0.13	0.03	0.1	0	0.01	0	0	0	0	0	0	0	0	0	0.7
1345	0.02	0.12	0.03	0.12	0	0	0	0	0.01	0	0	0	0	0	0	0.7
1346	0.23	0.05	0.01	0.01	0	0	0	0	0	0	0	0	0	0	0	0.7
1347	0.29	0	0.01	0	0	0	0	0	0	0	0	0	0	0	0	0.7
1348	0.24	0.02	0.04	0	0	0	0	0	0	0	0	0	0	0	0	0.7
1349	0.28	0.02	0	0	0	0	0	0	0	0	0	0	0	0	0	0.7
1350	0.06	0.22	0.01	0.01	0	0	0	0	0	0	0	0	0	0	0	0.7
1351	0.19	0.09	0	0	0	0.01	0.01	0	0	0	0	0	0	0	0	0.7
1352	0.14	0.16	0	0	0	0	0	0	0	0	0	0	0	0	0	0.7
1353	0.21	0.07	0.01	0.01	0	0	0	0	0	0	0	0	0	0	0	0.7
1354	0.25	0.03	0.02	0	0	0	0	0	0	0	0	0	0	0	0	0.7
1355	0.09	0.01	0.11	0.08	0	0.01	0	0	0	0	0	0	0	0	0	0.7
1356	0.27	0.02	0.01	0	0	0	0	0	0	0	0	0	0	0	0	0.7
1357	0.11	0.14	0.04	0	0	0.01	0	0	0	0	0	0	0	0	0	0.7
1358	0.18	0.11	0.01	0	0	0	0	0	0	0	0	0	0	0	0	0.7
1359	0.26	0.02	0.02	0	0	0	0	0	0	0	0	0	0	0	0	0.7
1360	0.05	0.25	0	0	0	0	0	0	0	0	0	0	0	0	0	0.7
1361	0.02	0.17	0.09	0.02	0	0	0	0	0	0	0	0	0	0	0	0.7
1362	0.23	0.03	0.01	0.03	0	0	0	0	0	0	0	0	0	0	0	0.7
1363	0.16	0.14	0	0	0	0	0	0	0	0	0	0	0	0	0	0.7
1364	0.29	0.01	0	0	0	0	0	0	0	0	0	0	0	0	0	0.7
1365	0.2	0.06	0.04	0	0	0	0	0	0	0	0	0	0	0	0	0.7
1366	0.15	0	0.12	0	0.01	0.01	0	0.01	0	0	0	0	0	0	0	0.7
1367	0.03	0.27	0	0	0	0	0	0	0	0	0	0	0	0	0	0.7
1368	0.05	0.2	0.01	0.03	0.01	0	0	0	0	0	0	0	0	0	0	0.7
1369	0.12	0.18	0	0	0	0	0	0	0	0	0	0	0	0	0	0.7
1370	0.21	0	0.07	0	0.02	0	0	0	0	0	0	0	0	0	0	0.7
1371	0.24	0.05	0.01	0	0	0	0	0	0	0	0	0	0	0	0	0.7
1372	0.12	0.09	0.08	0	0	0	0.01	0	0	0	0	0	0	0	0	0.7
1373	0.12	0.11	0.06	0	0	0.01	0	0	0	0	0	0	0	0	0	0.7
1374	0.03	0.19	0.05	0.02	0	0	0.01	0	0	0	0	0	0	0	0	0.7
1375	0.14	0.1	0.04	0.01	0	0	0	0.01	0	0	0	0	0	0	0	0.7
1376	0.3	0	0	0	0	0	0	0	0	0	0	0	0	0	0	0.7
1377	0.19	0.05	0.04	0.01	0	0.01	0	0	0	0	0	0	0	0	0	0.7
1378	0.08	0.04	0.09	0.05	0.04	0	0	0	0	0	0	0	0	0	0	0.7
1379	0.29	0	0.01	0	0	0	0	0	0	0	0	0	0	0	0	0.7
1380	0.22	0.07	0	0.01	0	0	0	0	0	0	0	0	0	0	0	0.7
1381	0.09	0.11	0.03	0.06	0.01	0	0	0	0	0	0	0	0	0	0	0.7
1382	0.23	0.05	0.01	0.01	0	0	0	0	0	0	0	0	0	0	0	0.7
1383	0.09	0.18	0.02	0.01	0	0	0	0	0	0	0	0	0	0	0	0.7
1384	0.14	0.01	0.06	0.08	0	0	0.01	0	0	0	0	0	0	0	0	0.7
1385	0.29	0.01	0	0	0	0	0	0	0	0	0	0	0	0	0	0.7
1386	0.1	0	0.03	0.15	0	0.02	0	0	0	0	0	0	0	0	0	0.7
1387	0.19	0.02	0.06	0.03	0	0	0	0	0	0	0	0	0	0	0	0.7
1388	0.11	0.06	0.11	0	0	0	0	0.02	0	0	0	0	0	0	0	0.7
1389	0.17	0.12	0	0.01	0	0	0	0	0	0	0	0	0	0	0	0.7
1390	0.28	0.01	0.01	0	0	0	0	0	0	0	0	0	0	0	0	0.7
1391	0.28	0.01	0.01	0	0	0	0	0	0	0	0	0	0	0	0	0.7
1392	0.04	0.15	0.1	0	0	0	0	0	0	0	0.01	0	0	0	0	0.7
1393	0.16	0.09	0.01	0.04	0	0	0	0	0	0	0	0	0	0	0	0.7
1394	0.23	0.03	0.02	0.02	0	0	0	0	0	0	0	0	0	0	0	0.7
1395	0.24	0.05	0	0.01	0	0	0	0	0	0	0	0	0	0	0	0.7
1396	0.18	0.05	0.05	0	0.01	0.01	0	0	0	0	0	0	0	0	0	0.7
1397	0.2	0.01	0.04	0.03	0.02	0	0	0	0	0	0	0	0	0	0	0.7
1398	0.05	0.19	0.04	0	0	0	0.02	0	0	0	0	0	0	0	0	0.7
1399	0.15	0	0.1	0.02	0.02	0.01	0	0	0	0	0	0	0	0	0	0.7
1400	0.18	0.05	0.02	0.04	0	0.01	0	0	0	0	0	0	0	0	0	0.7
1401	0.26	0	0.04	0	0	0	0	0	0	0	0	0	0	0	0	0.7
1402	0.16	0.01	0.08	0.04	0	0	0	0.01	0	0	0	0	0	0	0	0.7
1403	0.25	0.05	0	0	0	0	0	0	0	0	0	0	0	0	0	0.7
1404	0.27	0.03	0	0	0	0	0	0	0	0	0	0	0	0	0	0.7
1405	0.23	0.03	0.01	0	0.02	0.01	0	0	0	0	0	0	0	0	0	0.7
1406	0	0.1	0.08	0.07	0.01	0.03	0	0	0	0	0	0	0	0	0	0.7
1407	0.24	0.01	0.01	0	0.03	0	0.01	0	0	0	0	0	0	0	0	0.7
1408	0.28	0.01	0	0	0.01	0	0	0	0	0	0	0	0	0	0	0.7
1409	0.15	0.08	0.03	0.03	0.01	0	0	0	0	0	0	0	0	0	0	0.7
1410	0.21	0.08	0.01	0	0	0	0	0	0	0	0	0	0	0	0	0.7
1411	0.14	0.1	0.05	0.01	0	0	0	0	0	0	0	0	0	0	0	0.7
1412	0.12	0.17	0.01	0	0	0	0	0	0	0	0	0	0	0	0	0.7
1413	0.22	0.07	0.01	0	0	0	0	0	0	0	0	0	0	0	0	0.7
1414	0.1	0.16	0.03	0	0.01	0	0	0	0	0	0	0	0	0	0	0.7
1415	0.05	0.21	0	0	0.03	0.01	0	0	0	0	0	0	0	0	0	0.7
1416	0.15	0.09	0.04	0.01	0.01	0	0	0	0	0	0	0	0	0	0	0.7
1417	0.13	0.06	0.02	0.08	0.01	0	0	0	0	0	0	0	0	0	0	0.7
1418	0.24	0.02	0.02	0	0	0.01	0	0	0.01	0	0	0	0	0	0	0.7
1419	0.3	0	0	0	0	0	0	0	0	0	0	0	0	0	0	0.7
1420	0.3	0	0	0	0	0	0	0	0	0	0	0	0	0	0	0.7
1421	0.1	0.19	0.01	0	0	0	0	0	0	0	0	0	0	0	0	0.7
1422	0.08	0.21	0.01	0	0	0	0	0	0	0	0	0	0	0	0	0.7
1423	0.28	0.01	0.01	0	0	0	0	0	0	0	0	0	0	0	0	0.7
1424	0.13	0.09	0.01	0.07	0	0	0	0	0	0	0	0	0	0	0	0.7
1425	0.28	0	0.01	0.01	0	0	0	0	0	0	0	0	0	0	0	0.7
1426	0.07	0.22	0	0.01	0	0	0	0	0	0	0	0	0	0	0	0.7
1427	0.26	0.03	0.01	0	0	0	0	0	0	0	0	0	0	0	0	0.7
1428	0.12	0	0.05	0.13	0	0	0	0	0	0	0	0	0	0	0	0.7
1429	0.23	0.02	0	0	0.04	0.01	0	0	0	0	0	0	0	0	0	0.7
1430	0.16	0.1	0.02	0	0.02	0	0	0	0	0	0	0	0	0	0	0.7
1431	0.04	0.03	0.18	0.04	0	0	0	0	0	0	0.01	0	0	0	0	0.7
1432	0.16	0.03	0.07	0	0.04	0	0	0	0	0	0	0	0	0	0	0.7
1433	0.18	0.07	0	0.01	0.01	0	0	0.03	0	0	0	0	0	0	0	0.7
1434	0.19	0.1	0.01	0	0	0	0	0	0	0	0	0	0	0	0	0.7
1435	0.09	0.19	0	0.01	0	0	0	0	0.01	0	0	0	0	0	0	0.7
1436	0.05	0.14	0.09	0.01	0.01	0	0	0	0	0	0	0	0	0	0	0.7
1437	0.28	0.01	0.01	0	0	0	0	0	0	0	0	0	0	0	0	0.7
1438	0.19	0.09	0.01	0.01	0	0	0	0	0	0	0	0	0	0	0	0.7
1439	0.11	0.13	0.03	0.02	0	0	0	0	0	0.01	0	0	0	0	0	0.7
1440	0.05	0.1	0.12	0.02	0.01	0	0	0	0	0	0	0	0	0	0	0.7
1441	0.16	0.11	0.01	0	0	0.01	0.01	0	0	0	0	0	0	0	0	0.7
1442	0.03	0.18	0.08	0	0.01	0	0	0	0	0	0	0	0	0	0	0.7
1443	0.01	0.06	0.03	0.19	0.01	0	0	0	0	0	0	0	0	0	0	0.7
1444	0.01	0.16	0.12	0.01	0	0	0	0	0	0	0	0	0	0	0	0.7
1445	0.18	0.05	0.02	0.05	0	0	0	0	0	0	0	0	0	0	0	0.7
1446	0.08	0.2	0	0.01	0	0	0.01	0	0	0	0	0	0	0	0	0.7
1447	0.05	0.05	0.07	0.12	0	0.01	0	0	0	0	0	0	0	0	0	0.7
1448	0.04	0.26	0	0	0	0	0	0	0	0	0	0	0	0	0	0.7
1449	0.13	0.11	0.04	0.01	0	0	0.01	0	0	0	0	0	0	0	0	0.7
1450	0.24	0.03	0.01	0	0.01	0.01	0	0	0	0	0	0	0	0	0	0.7
1451	0.06	0.06	0.18	0	0	0	0	0	0	0	0	0	0	0	0	0.7
1452	0.19	0.07	0.03	0.01	0	0	0	0	0	0	0	0	0	0	0	0.7
1453	0.3	0	0	0	0	0	0	0	0	0	0	0	0	0	0	0.7
1454	0.15	0.13	0.01	0	0	0.01	0	0	0	0	0	0	0	0	0	0.7
1455	0.21	0.05	0.04	0	0	0	0	0	0	0	0	0	0	0	0	0.7
1456	0.28	0.02	0	0	0	0	0	0	0	0	0	0	0	0	0	0.7
1457	0.29	0.01	0	0	0	0	0	0	0	0	0	0	0	0	0	0.7
1458	0.27	0.02	0	0	0.01	0	0	0	0	0	0	0	0	0	0	0.7
1459	0.15	0.1	0	0	0.05	0	0	0	0	0	0	0	0	0	0	0.7
1460	0.13	0.15	0.01	0	0	0	0.01	0	0	0	0	0	0	0	0	0.7
1461	0.16	0.05	0.04	0.05	0	0	0	0	0	0	0	0	0	0	0	0.7
1462	0.17	0.09	0.03	0	0	0.01	0	0	0	0	0	0	0	0	0	0.7
1463	0.2	0.02	0.01	0.06	0	0	0.01	0	0	0	0	0	0	0	0	0.7
1464	0.19	0.07	0.01	0.03	0	0	0	0	0	0	0	0	0	0	0	0.7
1465	0.13	0.11	0.05	0	0	0	0.01	0	0	0	0	0	0	0	0	0.7
1466	0.06	0.1	0.09	0.04	0.01	0	0	0	0	0	0	0	0	0	0	0.7
1467	0.29	0	0.01	0	0	0	0	0	0	0	0	0	0	0	0	0.7
1468	0.25	0.02	0.01	0.01	0.01	0	0	0	0	0	0	0	0	0	0	0.7
1469	0.09	0.15	0.03	0.02	0	0	0.01	0	0	0	0	0	0	0	0	0.7
1470	0.01	0.25	0.02	0.01	0	0	0.01	0	0	0	0	0	0	0	0	0.7
1471	0.1	0.11	0.09	0	0	0	0	0	0	0	0	0	0	0	0	0.7
1472	0.18	0.09	0.02	0	0.01	0	0	0	0	0	0	0	0	0	0	0.7
1473	0.06	0.12	0.11	0	0.01	0	0	0	0	0	0	0	0	0	0	0.7
1474	0.05	0.15	0.06	0.04	0	0	0	0	0	0	0	0	0	0	0	0.7
1475	0.21	0.09	0	0	0	0	0	0	0	0	0	0	0	0	0	0.7
1476	0.09	0.21	0	0	0	0	0	0	0	0	0	0	0	0	0	0.7
1477	0.21	0.04	0.03	0	0.01	0.01	0	0	0	0	0	0	0	0	0	0.7
1478	0.27	0	0	0.02	0.01	0	0	0	0	0	0	0	0	0	0	0.7
1479	0.13	0.13	0.01	0	0.02	0.01	0	0	0	0	0	0	0	0	0	0.7
1480	0.11	0.14	0.05	0	0	0	0	0	0	0	0	0	0	0	0	0.7
1481	0.2	0.02	0.05	0.02	0.01	0	0	0	0	0	0	0	0	0	0	0.7
1482	0.27	0.02	0.01	0	0	0	0	0	0	0	0	0	0	0	0	0.7
1483	0.01	0.26	0.01	0.02	0	0	0	0	0	0	0	0	0	0	0	0.7
1484	0.03	0.2	0	0	0.04	0	0.02	0.01	0	0	0	0	0	0	0	0.7
1485	0.14	0.05	0.04	0.07	0	0	0	0	0	0	0	0	0	0	0	0.7
1486	0.18	0.08	0.03	0	0	0	0	0.01	0	0	0	0	0	0	0	0.7
1487	0.07	0.23	0	0	0	0	0	0	0	0	0	0	0	0	0	0.7
1488	0.16	0.07	0.02	0.05	0	0	0	0	0	0	0	0	0	0	0	0.7
1489	0.14	0.13	0.03	0	0	0	0	0	0	0	0	0	0	0	0	0.7
1490	0.19	0.02	0.08	0	0.01	0	0	0	0	0	0	0	0	0	0	0.7
1491	0.29	0	0	0.01	0	0	0	0	0	0	0	0	0	0	0	0.7
1492	0.29	0	0.01	0	0	0	0	0	0	0	0	0	0	0	0	0.7
1493	0.07	0.19	0.02	0	0.01	0	0.01	0	0	0	0	0	0	0	0	0.7
1494	0.28	0.01	0	0	0.01	0	0	0	0	0	0	0	0	0	0	0.7
1495	0.27	0	0.01	0.02	0	0	0	0	0	0	0	0	0	0	0	0.7
1496	0.3	0	0	0	0	0	0	0	0	0	0	0	0	0	0	0.7
1497	0.3	0	0	0	0	0	0	0	0	0	0	0	0	0	0	0.7
1498	0.26	0.01	0.01	0.02	0	0	0	0	0	0	0	0	0	0	0	0.7
1499	0.04	0.12	0.13	0.01	0	0	0	0	0	0	0	0	0	0	0	0.7
1500	0.17	0.05	0.01	0.05	0.02	0	0	0	0	0	0	0	0	0	0	0.7
1501	0.07	0.23	0	0	0	0	0	0	0	0	0	0	0	0	0	0.7
1502	0.11	0.18	0	0	0	0	0	0.01	0	0	0	0	0	0	0	0.7
1503	0.09	0.12	0.07	0.02	0	0	0	0	0	0	0	0	0	0	0	0.7
1504	0.02	0.25	0.03	0	0	0	0	0	0	0	0	0	0	0	0	0.7
1505	0.06	0.17	0.05	0.01	0	0	0.01	0	0	0	0	0	0	0	0	0.7
1506	0.04	0.08	0.13	0.03	0.02	0	0	0	0	0	0	0	0	0	0	0.7
1507	0.16	0.03	0.09	0.02	0	0	0	0	0	0	0	0	0	0	0	0.7
1508	0.06	0.19	0.05	0	0	0	0	0	0	0	0	0	0	0	0	0.7
1509	0.19	0.09	0.01	0.01	0	0	0	0	0	0	0	0	0	0	0	0.7
1510	0.07	0.04	0.15	0.03	0.01	0	0	0	0	0	0	0	0	0	0	0.7
1511	0.19	0.07	0.02	0	0.02	0	0	0	0	0	0	0	0	0	0	0.7
1512	0.12	0.04	0.14	0	0	0	0	0	0	0	0	0	0	0	0	0.7
1513	0.02	0.17	0.09	0	0.02	0	0	0	0	0	0	0	0	0	0	0.7
1514	0.13	0.04	0.09	0	0.03	0	0.01	0	0	0	0	0	0	0	0	0.7
1515	0.2	0.09	0.01	0	0	0	0	0	0	0	0	0	0	0	0	0.7
1516	0.28	0.01	0.01	0	0	0	0	0	0	0	0	0	0	0	0	0.7
1517	0.05	0.23	0.02	0	0	0	0	0	0	0	0	0	0	0	0	0.7
1518	0.18	0.03	0.06	0.03	0	0	0	0	0	0	0	0	0	0	0	0.7
1519	0.13	0.08	0.07	0.01	0	0.01	0	0	0	0	0	0	0	0	0	0.7
1520	0.13	0.04	0.07	0.05	0.01	0	0	0	0	0	0	0	0	0	0	0.7
1521	0.3	0	0	0	0	0	0	0	0	0	0	0	0	0	0	0.7
1522	0.07	0.02	0.2	0.01	0	0	0	0	0	0	0	0	0	0	0	0.7
1523	0.29	0	0	0.01	0	0	0	0	0	0	0	0	0	0	0	0.7
1524	0.04	0.04	0.18	0.03	0	0	0	0.01	0	0	0	0	0	0	0	0.7
1525	0.17	0.08	0.02	0.01	0	0.02	0	0	0	0	0	0	0	0	0	0.7
1526	0.29	0	0	0	0.01	0	0	0	0	0	0	0	0	0	0	0.7
1527	0.27	0.01	0	0.02	0	0	0	0	0	0	0	0	0	0	0	0.7
1528	0.28	0.02	0	0	0	0	0	0	0	0	0	0	0	0	0	0.7
1529	0.11	0.14	0.04	0.01	0	0	0	0	0	0	0	0	0	0	0	0.7
1530	0.09	0.16	0.04	0.01	0	0	0	0	0	0	0	0	0	0	0	0.7
1531	0.21	0	0.07	0.01	0	0	0	0	0.01	0	0	0	0	0	0	0.7
1532	0.09	0.19	0.01	0.01	0	0	0	0	0	0	0	0	0	0	0	0.7
1533	0.28	0	0	0.01	0	0.01	0	0	0	0	0	0	0	0	0	0.7
1534	0.23	0.04	0.02	0	0	0	0.01	0	0	0	0	0	0	0	0	0.7
1535	0.19	0.11	0	0	0	0	0	0	0	0	0	0	0	0	0	0.7
1536	0.07	0.19	0.03	0.01	0	0	0	0	0	0	0	0	0	0	0	0.7
1537	0.17	0.07	0.01	0.01	0.04	0	0	0	0	0	0	0	0	0	0	0.7
1538	0.27	0.03	0	0	0	0	0	0	0	0	0	0	0	0	0	0.7
1539	0.29	0.01	0	0	0	0	0	0	0	0	0	0	0	0	0	0.7
1540	0.1	0.18	0	0.01	0	0	0	0.01	0	0	0	0	0	0	0	0.7
1541	0.12	0.11	0	0	0	0	0.02	0.03	0	0.02	0	0	0	0	0	0.7
1542	0.16	0.03	0.04	0.07	0	0	0	0	0	0	0	0	0	0	0	0.7
1543	0.21	0.05	0.03	0	0.01	0	0	0	0	0	0	0	0	0	0	0.7
1544	0.28	0.02	0	0	0	0	0	0	0	0	0	0	0	0	0	0.7
1545	0.17	0.06	0.01	0.05	0.01	0	0	0	0	0	0	0	0	0	0	0.7
1546	0.04	0.2	0.05	0	0	0	0	0.01	0	0	0	0	0	0	0	0.7
1547	0.21	0.06	0.02	0.01	0	0	0	0	0	0	0	0	0	0	0	0.7
1548	0.06	0.01	0.2	0.02	0.01	0	0	0	0	0	0	0	0	0	0	0.7
1549	0.11	0.1	0.06	0.02	0.01	0	0	0	0	0	0	0	0	0	0	0.7
1550	0.1	0.06	0.14	0	0	0	0	0	0	0	0	0	0	0	0	0.7
1551	0.12	0.09	0.06	0.03	0	0	0	0	0	0	0	0	0	0	0	0.7
1552	0.2	0.09	0	0.01	0	0	0	0	0	0	0	0	0	0	0	0.7
1553	0.29	0	0	0.01	0	0	0	0	0	0	0	0	0	0	0	0.7
1554	0.09	0.02	0.07	0.1	0	0.02	0	0	0	0	0	0	0	0	0	0.7
1555	0.19	0.02	0.04	0.04	0.01	0	0	0	0	0	0	0	0	0	0	0.7
1556	0.11	0.06	0.05	0.07	0	0.01	0	0	0	0	0	0	0	0	0	0.7
1557	0.12	0.04	0	0.01	0.08	0.05	0	0	0	0	0	0	0	0	0	0.7
1558	0.21	0.01	0.07	0.01	0	0	0	0	0	0	0	0	0	0	0	0.7
1559	0.21	0.08	0	0	0.01	0	0	0	0	0	0	0	0	0	0	0.7
1560	0.11	0.03	0.04	0.11	0.01	0	0	0	0	0	0	0	0	0	0	0.7
1561	0.24	0.03	0.02	0.01	0	0	0	0	0	0	0	0	0	0	0	0.7
1562	0.23	0.07	0	0	0	0	0	0	0	0	0	0	0	0	0	0.7
1563	0.17	0.07	0.04	0.01	0	0.01	0	0	0	0	0	0	0	0	0	0.7
1564	0.06	0.22	0	0.01	0	0.01	0	0	0	0	0	0	0	0	0	0.7
1565	0.21	0.06	0	0	0.02	0.01	0	0	0	0	0	0	0	0	0	0.7
1566	0.11	0.18	0	0.01	0	0	0	0	0	0	0	0	0	0	0	0.7

## Sheet: Table S2
Table S2 Material property matrix I
Material\Physical Parameters	D10	D50	D90	span	Iθ	%pf	%HR	Da	Dc	Dt	Ie	IC	IH	AOR	t''	εp	SFp	Icd	%H	a	b-1	Py	K	kb	d
	μm	μm	μm			%	%	g·mL-1	g·mL-1	g·cm-3				º	s			N	%
Microcrystalline cellulose PH101	16.87	58.65	131.67	1.95737	0.0024	41.85	4.39	0.41	0.53	1.5567	0.552232	22.6415	1.29268	45.56	60	0.736622	0.263378	383.54	5.63	0.9579	5.5891	140.06	12.77	6.057	1.002
β-cyclodextrin	3.21	10.78	37.2	3.15	0.000444	71.38	12.08	0.5	0.7	1.4931	0.571429	28.5714	1.4	49.8	60	0.665126	0.334874	259.03	4.3814	0.958773	3.4391	156.079	17.04	4.542	0.8232
Mannitol	4.8	71.8	170.63	2.31	0.0038	36.89	0.57	0.44	0.51	1.4928	0.311943	13.7255	1.15909	39.75	5.23	0.705252	0.294748	146.64	0.3104	0.8913	4.3565	190.91	13.3	12.38	0.06117
Lactose Flowlac® 100	4.44	19.1	82.59	4.09162	0.0004701	74.6	2.66	0.6	0.74	1.5731	0.315315	18.9189	1.23333	40.67	6.48	0.618588	0.381412	254	0.002971	0.905	5.5086	192.64	14.07	10.33	0.097
maltodextrin	7.66167	48.1933	134.767	2.637	0.00209867	51.2267	5.68	0.576022	0.751873	1.5204	0.406034	23.3884	1.30529	36.6837	60	0.621138	0.378862	154.517	10.5689	0.948047	9.90984	98.0392	8.92061	9.8125	0.0206
Dibasic calcium phosphate	2.6	49.56	149.9	2.97	0.002501	50.23	1.34	0.71	0.85	2.7103	0.23198	16.4706	1.19718	39.167	3.25	0.738036	0.261964	146.08	0.190584	0.7077	3.7063	686.34	20.27	15.93	0.04164
Microcrystalline cellulose PH302	33.2067	108.433	241.3	1.91733	0.00591784	16.9567	4.50833	0.446098	0.641356	1.5791	0.67	29.8819	1.43784	42.013	23.8317	0.717499	0.282501	275	3.6036	0.947957	10.5437	126.582	8.05802	-6.9629	0.1557
Lactose Granulac® 200	4.06867	34.3033	113.833	3.2	0.0013	61.55	0.6	0.48	0.79	1.5082	0.817511	39.2405	1.64583	54.5	60	0.68174	0.31826	114.96	0.0658	0.9251	3.2655	193.46	19.95	17.04	0.03132
dextrin	7	12.86	19.45	0.968118	0	100	7.98	0.47	0.61	1.4692	0.488315	22.9508	1.29787	43.7	60	0.680098	0.319902	120.25	5.4852	0.95057	8.1378	128.025	8.96	10.58	0.02179
Lactose Cellactose® 80	12.67	47.92	113.58	2.15	0.00148	52.84	1.87	0.42	0.55	1.5473	0.562771	23.6364	1.30952	44.1	10.61	0.728559	0.271441	98.16	2.3491	0.9183	6.7218	166.56	11.62	9.364	0.1081
corn starch	7.553	14.22	21.25	0.963812	0	100	7.7	0.547515	0.79597	1.48237	0.570104	31.2141	1.45379	40.26	2.4	0.630648	0.369352	5.65667	7.44014	0.911328	20.3397	163.934	7.04225	13.6927	3e-05
Polyvinylpolypyrrolidone XL-10	6.53	19.19	48.33	2.18	0.0001	90.82	3.17	0.36	0.48	1.2683	0.694444	25	1.33333	39.5	60	0.716155	0.283845	312.64	17.7417	0.8703	9.5474	251.51	10.98	9.633	0.1733
Cold water-insoluble starch	8.74	38.39	91.65	2.16	0.000657	62.33	5.43	0.48	0.62	1.4114	0.47043	22.5806	1.29167	44	60	0.659912	0.340088	292.39	10.147	1.02512	9.5572	60.9756	7.9	7.554	0.2365
Microcrystalline cellulose SH101	8.16133	30.2467	82.7167	2.464	0.000479264	72.1833	4.05	0.401977	0.554096	1.55513	0.682962	27.4535	1.37843	41.6264	60	0.741516	0.258484	214.09	3.43338	0.923873	10.7563	126.582	8.47458	8.3877	0.0847
Croscarmellose sodium	17.65	48.52	114.033	1.98667	0.00153516	51.4833	0.0629	0.469668	0.650377	1.54287	0.591594	27.7853	1.38476	41.7159	60	0.695588	0.304412	164.63	15.5136	0.816727	13.084	208.333	7.8064	11.0448	0.0057
Menthae Haplocalycis Herba	3.19	9.48	26.31	2.44	0.0001	97	3.58	0.31	0.47	1.3671	1.09815	34.0426	1.51613	47.3	60	0.773243	0.226757	49.96	23.17	1.0396	8.9562	41.56	8.52	10.95	0.004527

## Sheet: Table S3
Table S3 Process parameter matrix R
Run No.	The Froude number (Fr)	The maximum pore saturation ( )	The L/S Ratio (L/S)	The wet massing time (WT)	The tableting pressure (P)
				s	Mpa
1	0.634921	0.053679	0.243	270	89.13
2	0.992063	0.0553924	0.243	300	114.59
3	2.53968	0.125162	0.567	180	114.59
4	2.53968	0.181115	0.729	300	140.06
5	1.42857	0.0370659	0.162	210	114.59
6	2.53968	0.144269	0.648	240	114.59
7	0.992063	0.0916375	0.405	210	38.2
8	1.94444	0.0542067	0.243	240	89.13
9	0.992063	0.116494	0.486	270	63.66
10	0.634921	0.0648925	0.243	210	140.06
11	0.992063	0.0390045	0.162	210	89.13
12	2.53968	0.128791	0.486	270	38.2
13	0.992063	0.192983	0.729	300	114.59
14	2.53968	0.0542634	0.243	180	89.13
15	0.992063	0.182102	0.729	210	63.66
16	1.94444	0.141815	0.648	270	140.06
17	1.94444	0.173334	0.729	240	114.59
18	1.94444	0.170274	0.729	180	140.06
19	1.94444	0.128172	0.486	270	38.2
20	0.634921	0.163389	0.729	210	89.13
21	0.634921	0.0806034	0.324	210	114.59
22	1.42857	0.119113	0.486	180	38.2
23	1.42857	0.0892083	0.405	240	140.06
24	1.94444	0.104817	0.405	180	38.2
25	2.53968	0.0849729	0.324	270	38.2
26	0.992063	0.145987	0.567	240	63.66
27	1.42857	0.0832521	0.324	300	63.66
28	1.94444	0.10155	0.405	210	89.13
29	0.992063	0.136775	0.567	300	63.66
30	1.42857	0.0531806	0.243	180	140.06
31	2.53968	0.108413	0.486	180	63.66
32	0.634921	0.101631	0.405	300	114.59
33	1.42857	0.146427	0.648	210	140.06
34	1.94444	0.0533351	0.243	180	38.2
35	0.634921	0.131077	0.567	300	38.2
36	0.992063	0.0824471	0.324	210	38.2
37	0.634921	0.0719932	0.324	180	63.66
38	0.992063	0.0899072	0.405	300	114.59
39	0.992063	0.114998	0.486	210	140.06
40	1.42857	0.0709075	0.324	180	63.66
41	1.94444	0.0407038	0.162	300	89.13
42	0.992063	0.158535	0.648	240	63.66
43	1.42857	0.0596551	0.243	240	63.66
44	0.634921	0.0896988	0.405	210	114.59
45	1.94444	0.097353	0.405	180	38.2
46	1.42857	0.108772	0.486	180	38.2
47	2.53968	0.0942434	0.405	300	38.2
48	2.53968	0.0991439	0.405	240	89.13
49	0.992063	0.0572528	0.243	270	140.06
50	1.94444	0.0584857	0.243	300	38.2
51	2.53968	0.0354537	0.162	180	140.06
52	1.94444	0.121338	0.486	210	114.59
53	1.42857	0.139309	0.567	240	89.13
54	1.42857	0.0416386	0.162	240	89.13
55	0.634921	0.0918233	0.405	270	89.13
56	1.42857	0.0594569	0.243	210	63.66
57	1.94444	0.173775	0.729	240	114.59
58	1.42857	0.078982	0.324	180	140.06
59	0.992063	0.194082	0.729	210	89.13
60	0.992063	0.0372973	0.162	300	89.13
61	0.634921	0.0374505	0.162	270	63.66
62	0.992063	0.0366388	0.162	270	114.59
63	0.634921	0.0550591	0.243	180	140.06
64	1.94444	0.138853	0.567	180	114.59
65	2.53968	0.147471	0.648	180	38.2
66	2.53968	0.0717757	0.324	270	114.59
67	2.53968	0.110491	0.405	210	38.2
68	1.94444	0.098307	0.405	240	89.13
69	1.94444	0.175733	0.729	240	140.06
70	2.53968	0.162852	0.729	180	38.2
71	0.992063	0.0639884	0.243	270	114.59
72	0.992063	0.163563	0.648	180	114.59
73	2.53968	0.0894017	0.405	270	38.2
74	0.992063	0.115933	0.486	240	89.13
75	2.53968	0.193617	0.729	270	63.66
76	2.53968	0.066531	0.243	270	114.59
77	1.42857	0.138236	0.567	180	114.59
78	2.53968	0.0728309	0.324	210	114.59
79	0.634921	0.0439771	0.162	180	63.66
80	0.634921	0.0870538	0.324	270	114.59
81	2.53968	0.144415	0.648	180	89.13
82	0.992063	0.154075	0.648	300	38.2
83	0.634921	0.14117	0.567	180	38.2
84	1.42857	0.0391746	0.162	180	140.06
85	0.992063	0.112788	0.405	180	38.2
86	1.94444	0.205603	0.729	270	38.2
87	1.42857	0.0990442	0.405	180	89.13
88	1.42857	0.0364154	0.162	210	89.13
89	1.94444	0.0740211	0.324	240	114.59
90	2.53968	0.131896	0.567	180	114.59
91	1.94444	0.156529	0.648	210	140.06
92	0.992063	0.0739551	0.324	300	89.13
93	1.94444	0.185474	0.729	180	89.13
94	0.992063	0.0546163	0.243	270	114.59
95	0.992063	0.155962	0.648	210	140.06
96	0.634921	0.147876	0.567	300	140.06
97	0.634921	0.129537	0.567	270	89.13
98	2.53968	0.129106	0.486	270	63.66
99	0.634921	0.0408611	0.162	270	38.2
100	0.992063	0.173281	0.648	180	63.66
101	1.94444	0.14778	0.648	210	114.59
102	2.53968	0.0390786	0.162	240	114.59
103	0.992063	0.176452	0.729	240	63.66
104	1.42857	0.0721396	0.324	240	114.59
105	1.94444	0.05638	0.243	210	63.66
106	2.53968	0.141815	0.648	210	38.2
107	1.42857	0.10774	0.486	180	63.66
108	0.634921	0.0768408	0.324	240	114.59
109	1.94444	0.103166	0.405	180	63.66
110	0.992063	0.12528	0.567	300	63.66
111	0.634921	0.0929169	0.405	180	89.13
112	1.94444	0.0743424	0.324	210	63.66
113	0.992063	0.0609583	0.243	180	63.66
114	0.634921	0.107715	0.405	300	89.13
115	0.992063	0.123905	0.486	270	140.06
116	0.634921	0.0834348	0.324	300	89.13
117	1.94444	0.0728309	0.324	300	89.13
118	1.42857	0.0913364	0.324	180	63.66
119	0.634921	0.143043	0.648	240	114.59
120	2.53968	0.109948	0.486	240	89.13
121	0.992063	0.128553	0.567	240	63.66
122	0.992063	0.0760894	0.324	300	89.13
123	1.94444	0.170887	0.729	300	89.13
124	1.94444	0.171805	0.729	270	114.59
125	1.94444	0.109402	0.405	300	140.06
126	0.992063	0.191681	0.729	270	114.59
127	1.94444	0.162552	0.648	210	140.06
128	0.634921	0.058561	0.243	210	38.2
129	1.94444	0.0429436	0.162	180	63.66
130	2.53968	0.1062	0.405	180	114.59
131	2.53968	0.088222	0.324	240	140.06
132	2.53968	0.172727	0.648	240	140.06
133	2.53968	0.0560986	0.243	210	63.66
134	1.42857	0.160143	0.729	270	89.13
135	2.53968	0.0599412	0.243	270	114.59
136	0.634921	0.120464	0.486	210	140.06
137	0.634921	0.140254	0.567	240	140.06
138	1.94444	0.150572	0.648	210	63.66
139	0.634921	0.135719	0.567	210	63.66
140	1.94444	0.08634	0.324	240	89.13
141	2.53968	0.178817	0.729	270	89.13
142	0.992063	0.0770513	0.324	210	38.2
143	1.42857	0.0605015	0.243	270	63.66
144	0.992063	0.120592	0.486	210	63.66
145	0.992063	0.0892636	0.405	240	38.2
146	1.94444	0.0589615	0.243	180	114.59
147	2.53968	0.161226	0.729	270	63.66
148	0.992063	0.0908294	0.405	240	89.13
149	0.992063	0.181289	0.729	210	63.66
150	0.992063	0.0542966	0.243	240	140.06
151	1.42857	0.0732948	0.324	180	89.13
152	1.42857	0.101185	0.405	240	114.59
153	1.94444	0.0961945	0.405	270	38.2
154	0.634921	0.161075	0.729	210	89.13
155	2.53968	0.0621987	0.243	210	63.66
156	2.53968	0.149192	0.648	210	114.59
157	2.53968	0.172811	0.729	180	38.2
158	0.992063	0.134672	0.486	180	38.2
159	1.94444	0.0371215	0.162	180	89.13
160	2.53968	0.0418198	0.162	270	89.13
161	1.94444	0.140074	0.567	270	114.59
162	0.992063	0.0572836	0.243	180	140.06
163	0.992063	0.155765	0.648	270	63.66
164	2.53968	0.0825799	0.324	300	63.66
165	2.53968	0.0966511	0.405	270	114.59
166	0.634921	0.0963948	0.405	180	114.59
167	1.94444	0.0790945	0.324	180	140.06
168	1.94444	0.128916	0.567	240	89.13
169	1.94444	0.130483	0.567	180	89.13
170	1.42857	0.0394113	0.162	210	140.06
171	1.94444	0.0360698	0.162	210	38.2
172	1.42857	0.0964286	0.405	300	38.2
173	1.94444	0.167764	0.729	210	140.06
174	1.94444	0.0363812	0.162	240	63.66
175	2.53968	0.0361038	0.162	210	89.13
176	1.42857	0.148627	0.567	270	114.59
177	0.992063	0.145196	0.567	270	89.13
178	2.53968	0.0548164	0.243	270	63.66
179	2.53968	0.180487	0.729	210	38.2
180	1.42857	0.111278	0.486	240	38.2
181	0.634921	0.129534	0.486	180	38.2
182	1.42857	0.0924073	0.405	180	38.2
183	1.94444	0.0377658	0.162	240	89.13
184	2.53968	0.137809	0.567	210	63.66
185	0.634921	0.165423	0.648	180	63.66
186	1.42857	0.0868898	0.324	270	140.06
187	0.634921	0.151124	0.648	210	140.06
188	0.634921	0.161739	0.648	240	140.06
189	0.992063	0.0672726	0.243	210	38.2
190	1.94444	0.126601	0.567	300	140.06
191	1.94444	0.0364878	0.162	180	63.66
192	2.53968	0.125162	0.567	240	38.2
193	0.992063	0.11348	0.486	180	140.06
194	0.634921	0.176842	0.729	270	114.59
195	2.53968	0.146766	0.648	240	89.13
196	1.94444	0.0741708	0.324	300	38.2
197	2.53968	0.150544	0.648	270	63.66
198	2.53968	0.132136	0.567	210	140.06
199	2.53968	0.0366048	0.162	240	89.13
200	0.992063	0.118396	0.486	270	63.66
201	0.992063	0.0775399	0.324	270	114.59
202	0.634921	0.109839	0.486	180	38.2
203	0.634921	0.122876	0.486	270	89.13
204	0.992063	0.0634264	0.243	300	114.59
205	0.992063	0.151408	0.648	270	38.2
206	2.53968	0.12965	0.567	270	38.2
207	1.42857	0.115872	0.486	180	38.2
208	2.53968	0.184704	0.729	210	114.59
209	0.634921	0.0394111	0.162	180	140.06
210	2.53968	0.0781288	0.324	270	89.13
211	1.42857	0.130981	0.486	180	89.13
212	0.634921	0.115386	0.486	210	89.13
213	1.94444	0.126244	0.567	180	63.66
214	0.992063	0.101059	0.405	300	38.2
215	0.634921	0.189312	0.729	180	63.66
216	0.992063	0.175457	0.729	270	114.59
217	1.94444	0.128175	0.567	300	38.2
218	0.634921	0.108413	0.486	210	114.59
219	1.94444	0.152417	0.648	300	114.59
220	1.42857	0.0564402	0.243	180	114.59
221	1.42857	0.183044	0.729	300	63.66
222	1.42857	0.125162	0.567	240	114.59
223	1.94444	0.155148	0.648	180	63.66
224	0.992063	0.0392481	0.162	270	140.06
225	1.42857	0.110278	0.486	270	89.13
226	2.53968	0.165844	0.648	270	63.66
227	1.94444	0.149638	0.648	270	38.2
228	1.42857	0.0358795	0.162	210	114.59
229	1.94444	0.115624	0.486	300	140.06
230	0.634921	0.168613	0.729	240	89.13
231	1.42857	0.169848	0.648	240	89.13
232	1.94444	0.0601312	0.243	240	114.59
233	2.53968	0.105631	0.405	180	140.06
234	0.634921	0.0574288	0.243	240	114.59
235	0.992063	0.0370054	0.162	210	38.2
236	0.634921	0.0732601	0.324	180	114.59
237	1.42857	0.125209	0.567	240	89.13
238	1.94444	0.0904731	0.405	270	89.13
239	1.94444	0.148601	0.648	180	63.66
240	1.94444	0.111815	0.486	210	89.13
241	0.634921	0.132829	0.567	270	114.59
242	1.42857	0.112352	0.486	240	63.66
243	2.53968	0.0378749	0.162	180	140.06
244	0.634921	0.0896988	0.405	210	114.59
245	1.42857	0.0942362	0.405	180	89.13
246	0.634921	0.0398214	0.162	270	89.13
247	0.634921	0.140211	0.567	210	89.13
248	1.42857	0.0788261	0.324	270	114.59
249	1.42857	0.159692	0.729	270	38.2
250	2.53968	0.0371667	0.162	210	63.66
251	1.94444	0.0386588	0.162	240	140.06
252	0.992063	0.053641	0.243	240	38.2
253	0.634921	0.171512	0.648	240	63.66
254	1.42857	0.0944364	0.405	300	114.59
255	1.42857	0.0733895	0.324	300	89.13
256	2.53968	0.0726837	0.324	210	63.66
257	1.94444	0.165282	0.729	240	140.06
258	1.42857	0.160512	0.648	300	38.2
259	2.53968	0.0533309	0.243	270	114.59
260	0.634921	0.129225	0.567	210	63.66
261	1.42857	0.0999868	0.405	180	140.06
262	0.992063	0.129519	0.567	210	63.66
263	2.53968	0.124739	0.567	300	140.06
264	1.42857	0.0674685	0.243	240	63.66
265	0.634921	0.120438	0.486	210	140.06
266	0.992063	0.107282	0.486	240	63.66
267	1.94444	0.108515	0.486	240	63.66
268	2.53968	0.0973275	0.405	270	114.59
269	1.94444	0.118366	0.486	180	63.66
270	0.992063	0.148237	0.567	300	63.66
271	1.94444	0.131324	0.486	210	63.66
272	0.992063	0.128753	0.486	300	38.2
273	1.42857	0.0394589	0.162	240	63.66
274	0.992063	0.0959183	0.405	240	114.59
275	1.94444	0.0563913	0.243	240	114.59
276	1.94444	0.139236	0.567	270	89.13
277	1.42857	0.190193	0.729	240	38.2
278	1.94444	0.187268	0.729	270	140.06
279	2.53968	0.103981	0.405	210	63.66
280	1.42857	0.128326	0.567	300	89.13
281	0.992063	0.102444	0.405	300	63.66
282	1.94444	0.145815	0.648	240	114.59
283	2.53968	0.0989607	0.405	210	89.13
284	2.53968	0.138837	0.567	180	114.59
285	2.53968	0.143573	0.567	210	38.2
286	0.992063	0.0357166	0.162	270	63.66
287	0.634921	0.11489	0.486	270	89.13
288	1.42857	0.0587806	0.243	270	63.66
289	1.94444	0.136517	0.486	210	38.2
290	0.992063	0.0533309	0.243	180	38.2
291	1.94444	0.160923	0.729	270	38.2
292	1.94444	0.142817	0.567	270	140.06
293	1.94444	0.0855652	0.324	180	63.66
294	1.94444	0.136532	0.567	270	38.2
295	0.992063	0.111787	0.486	270	63.66
296	1.94444	0.175025	0.648	270	140.06
297	0.992063	0.0783539	0.324	300	63.66
298	2.53968	0.0572498	0.243	240	38.2
299	1.42857	0.0747898	0.324	240	114.59
300	1.42857	0.0575748	0.243	240	63.66
301	0.992063	0.168204	0.729	180	89.13
302	0.992063	0.200046	0.729	270	114.59
303	2.53968	0.16719	0.729	210	38.2
304	0.992063	0.0383101	0.162	270	140.06
305	0.992063	0.0896153	0.324	300	89.13
306	0.634921	0.0761424	0.324	300	38.2
307	0.992063	0.0561309	0.243	210	89.13
308	0.634921	0.189959	0.729	210	140.06
309	1.94444	0.0721396	0.324	180	38.2
310	0.992063	0.132482	0.567	300	38.2
311	2.53968	0.0894017	0.405	240	63.66
312	1.94444	0.18049	0.729	240	89.13
313	0.992063	0.110361	0.405	240	89.13
314	1.94444	0.186893	0.729	210	89.13
315	0.634921	0.0559888	0.243	210	38.2
316	1.94444	0.0369193	0.162	270	38.2
317	1.94444	0.0586203	0.243	240	114.59
318	2.53968	0.0905581	0.405	180	114.59
319	0.992063	0.15088	0.648	180	89.13
320	0.634921	0.132449	0.567	270	114.59
321	0.634921	0.113915	0.486	210	63.66
322	1.42857	0.139243	0.567	270	38.2
323	0.992063	0.0734586	0.324	240	63.66
324	0.992063	0.0917368	0.405	270	63.66
325	0.634921	0.146426	0.567	270	63.66
326	1.42857	0.0754423	0.324	240	38.2
327	0.634921	0.076484	0.324	210	89.13
328	1.42857	0.144296	0.567	210	63.66
329	0.634921	0.0923313	0.405	270	63.66
330	0.992063	0.0933549	0.405	240	114.59
331	1.42857	0.0551123	0.243	180	89.13
332	2.53968	0.146147	0.648	240	89.13
333	0.634921	0.153109	0.648	240	38.2
334	0.992063	0.1109	0.405	240	38.2
335	1.94444	0.0402759	0.162	180	63.66
336	0.992063	0.147536	0.567	210	114.59
337	0.992063	0.0887178	0.405	210	140.06
338	1.94444	0.160923	0.729	270	114.59
339	0.992063	0.136189	0.567	270	38.2
340	0.634921	0.0746882	0.324	210	38.2
341	2.53968	0.0917368	0.405	180	140.06
342	0.634921	0.0571422	0.243	180	140.06
343	0.634921	0.149102	0.567	210	140.06
344	1.42857	0.0569957	0.243	180	63.66
345	2.53968	0.179196	0.729	300	140.06
346	0.634921	0.0358281	0.162	270	63.66
347	1.42857	0.0359469	0.162	240	114.59
348	1.94444	0.141815	0.648	180	140.06
349	2.53968	0.0421492	0.162	240	89.13
350	0.634921	0.161075	0.729	300	89.13
351	1.42857	0.166457	0.648	210	89.13
352	2.53968	0.0402517	0.162	240	63.66
353	0.992063	0.0941957	0.405	240	140.06
354	1.42857	0.10774	0.486	270	89.13
355	0.992063	0.108568	0.486	300	63.66
356	0.992063	0.0592842	0.243	210	114.59
357	0.992063	0.0601725	0.243	210	63.66
358	1.94444	0.112275	0.486	300	38.2
359	1.42857	0.0917368	0.405	270	63.66
360	1.94444	0.038529	0.162	240	89.13
361	1.42857	0.078287	0.324	210	38.2
362	0.992063	0.0591169	0.243	210	89.13
363	0.992063	0.0395545	0.162	270	38.2
364	2.53968	0.110479	0.405	240	114.59
365	0.634921	0.130818	0.567	240	114.59
366	1.42857	0.148766	0.567	180	114.59
367	2.53968	0.180048	0.729	270	38.2
368	2.53968	0.116297	0.486	210	38.2
369	0.634921	0.14292	0.567	300	140.06
370	0.634921	0.0709743	0.324	180	63.66
371	1.42857	0.0621106	0.243	270	140.06
372	0.634921	0.165282	0.729	240	114.59
373	2.53968	0.0639884	0.243	300	38.2
374	2.53968	0.118096	0.486	300	140.06
375	1.42857	0.166652	0.729	270	114.59
376	1.94444	0.159542	0.729	300	89.13
377	0.992063	0.155054	0.567	300	38.2
378	1.94444	0.0584411	0.243	240	140.06
379	0.992063	0.151926	0.567	300	140.06
380	2.53968	0.143709	0.567	210	114.59
381	1.42857	0.165114	0.648	270	63.66
382	2.53968	0.1283	0.567	300	114.59
383	2.53968	0.0397325	0.162	240	140.06
384	2.53968	0.108246	0.486	300	38.2
385	1.42857	0.0894017	0.405	270	38.2
386	1.94444	0.176786	0.729	180	89.13
387	0.634921	0.0547648	0.243	270	38.2
388	0.634921	0.0367293	0.162	180	63.66
389	1.42857	0.0976389	0.405	300	63.66
390	1.42857	0.135875	0.567	180	89.13
391	2.53968	0.154597	0.648	210	89.13
392	2.53968	0.153393	0.567	300	114.59
393	0.992063	0.125398	0.567	240	89.13
394	1.42857	0.0772369	0.324	240	140.06
395	2.53968	0.138801	0.567	270	89.13
396	1.42857	0.0422002	0.162	300	114.59
397	1.42857	0.168816	0.729	210	38.2
398	0.634921	0.0963145	0.405	210	63.66
399	0.634921	0.106361	0.486	300	114.59
400	1.94444	0.111032	0.486	240	114.59
401	2.53968	0.0896988	0.405	180	140.06
402	2.53968	0.038106	0.162	210	38.2
403	1.94444	0.0864387	0.324	300	140.06
404	0.992063	0.0902865	0.324	180	114.59
405	1.42857	0.113931	0.486	270	63.66
406	1.42857	0.0532307	0.243	300	140.06
407	1.94444	0.0738385	0.324	180	63.66
408	1.42857	0.0555682	0.243	300	38.2
409	0.992063	0.11376	0.486	210	89.13
410	0.634921	0.129645	0.567	270	114.59
411	0.634921	0.0946297	0.405	180	63.66
412	1.42857	0.170132	0.729	210	63.66
413	0.634921	0.173848	0.648	300	89.13
414	2.53968	0.0366733	0.162	240	140.06
415	0.992063	0.171427	0.729	180	140.06
416	1.42857	0.114855	0.486	240	114.59
417	0.634921	0.137441	0.567	240	63.66
418	1.42857	0.126363	0.567	270	89.13
419	1.94444	0.0420454	0.162	300	63.66
420	1.42857	0.138823	0.567	270	114.59
421	0.992063	0.143337	0.648	240	140.06
422	2.53968	0.0633601	0.243	240	89.13
423	2.53968	0.135201	0.567	300	89.13
424	0.992063	0.136724	0.567	210	38.2
425	0.992063	0.143225	0.567	240	140.06
426	0.992063	0.174376	0.648	180	114.59
427	2.53968	0.110188	0.486	270	38.2
428	0.634921	0.183399	0.729	210	63.66
429	1.94444	0.198729	0.729	210	114.59
430	0.634921	0.0358795	0.162	180	38.2
431	0.634921	0.155724	0.648	240	63.66
432	2.53968	0.112107	0.486	180	140.06
433	0.634921	0.0615213	0.243	180	114.59
434	2.53968	0.0382181	0.162	300	89.13
435	0.992063	0.195513	0.729	180	38.2
436	0.634921	0.0355873	0.162	180	89.13
437	2.53968	0.153974	0.567	180	114.59
438	2.53968	0.181456	0.729	270	89.13
439	1.42857	0.145598	0.567	300	140.06
440	1.42857	0.156675	0.648	180	38.2
441	0.634921	0.143792	0.648	270	63.66
442	0.992063	0.0412476	0.162	300	38.2
443	1.42857	0.12702	0.567	180	140.06
444	2.53968	0.170872	0.729	180	140.06
445	1.42857	0.0430897	0.162	300	140.06
446	2.53968	0.158905	0.648	240	63.66
447	2.53968	0.0768603	0.324	300	114.59
448	2.53968	0.0368846	0.162	300	114.59
449	1.42857	0.126873	0.486	180	114.59
450	1.94444	0.162679	0.648	180	38.2
451	0.634921	0.129303	0.486	300	140.06
452	0.992063	0.0620519	0.243	210	140.06
453	0.992063	0.0789177	0.324	180	63.66
454	1.94444	0.120534	0.486	300	38.2
455	0.992063	0.137342	0.567	240	114.59
456	0.634921	0.125034	0.486	240	140.06
457	2.53968	0.0765936	0.324	300	114.59
458	1.94444	0.207968	0.729	180	63.66
459	0.992063	0.171992	0.729	270	140.06
460	2.53968	0.192333	0.729	180	89.13
461	1.42857	0.071759	0.324	300	63.66
462	1.42857	0.0601825	0.243	300	63.66
463	0.992063	0.0547775	0.243	240	38.2
464	0.634921	0.0939606	0.405	210	63.66
465	0.634921	0.178628	0.729	300	114.59
466	2.53968	0.0768103	0.324	240	114.59
467	0.992063	0.126363	0.567	270	38.2
468	1.42857	0.108695	0.486	210	38.2
469	1.94444	0.0960434	0.405	210	140.06
470	2.53968	0.155961	0.648	180	140.06
471	1.42857	0.042276	0.162	240	140.06
472	1.94444	0.100855	0.405	240	63.66
473	2.53968	0.0810277	0.324	270	114.59
474	1.94444	0.0668455	0.243	270	140.06
475	2.53968	0.180421	0.648	270	114.59
476	0.634921	0.15923	0.648	210	63.66
477	1.94444	0.143344	0.567	240	89.13
478	1.94444	0.156531	0.648	240	140.06
479	0.634921	0.168237	0.729	210	114.59
480	0.634921	0.175108	0.648	270	63.66
481	0.634921	0.148276	0.567	270	140.06
482	0.634921	0.133797	0.567	240	63.66
483	2.53968	0.0378688	0.162	180	63.66
484	2.53968	0.0961464	0.405	180	89.13
485	0.992063	0.0560458	0.243	210	114.59
486	0.634921	0.0892121	0.324	300	38.2
487	0.992063	0.142324	0.567	270	38.2
488	0.634921	0.182303	0.729	270	89.13
489	0.634921	0.0370747	0.162	240	140.06
490	1.94444	0.0544504	0.243	300	38.2
491	1.42857	0.12462	0.486	300	114.59
492	1.42857	0.167921	0.729	210	140.06
493	0.992063	0.0372911	0.162	270	38.2
494	1.94444	0.0897196	0.405	240	63.66
495	2.53968	0.105043	0.405	180	38.2
496	0.634921	0.145525	0.648	210	140.06
497	0.992063	0.126363	0.567	210	89.13
498	1.42857	0.0756174	0.324	240	114.59
499	1.42857	0.0354537	0.162	210	89.13
500	0.634921	0.0394856	0.162	180	63.66
501	1.42857	0.171047	0.729	270	114.59
502	0.634921	0.144415	0.648	240	114.59
503	2.53968	0.0912747	0.405	270	114.59
504	1.42857	0.0392054	0.162	240	114.59
505	1.94444	0.145472	0.648	300	114.59
506	0.634921	0.0745675	0.324	210	38.2
507	0.634921	0.140281	0.567	210	140.06
508	1.94444	0.141041	0.567	210	114.59
509	2.53968	0.183974	0.729	300	63.66
510	0.992063	0.0887178	0.405	180	63.66
511	1.42857	0.160923	0.729	300	140.06
512	0.992063	0.117997	0.486	300	114.59
513	0.634921	0.127111	0.567	240	89.13
514	0.634921	0.111623	0.486	300	114.59
515	2.53968	0.0374873	0.162	270	63.66
516	1.42857	0.0732557	0.324	270	140.06
517	0.992063	0.0745762	0.324	270	63.66
518	1.94444	0.113556	0.486	300	140.06
519	0.992063	0.0573276	0.243	300	140.06
520	1.42857	0.135571	0.486	270	89.13
521	1.94444	0.162467	0.729	180	114.59
522	1.94444	0.0588905	0.243	180	63.66
523	2.53968	0.0899745	0.405	210	63.66
524	1.94444	0.093681	0.405	210	38.2
525	0.634921	0.145799	0.648	240	114.59
526	1.42857	0.159542	0.729	210	114.59
527	0.992063	0.102552	0.405	180	63.66
528	2.53968	0.0410316	0.162	240	63.66
529	1.94444	0.163869	0.729	240	114.59
530	1.94444	0.179365	0.729	210	38.2
531	0.634921	0.0382276	0.162	300	63.66
532	1.94444	0.0542067	0.243	240	63.66
533	0.992063	0.114345	0.486	210	89.13
534	1.42857	0.113516	0.486	180	89.13
535	0.634921	0.121232	0.486	240	38.2
536	2.53968	0.0358795	0.162	240	63.66
537	2.53968	0.170741	0.648	210	38.2
538	2.53968	0.110484	0.405	180	89.13
539	1.94444	0.0757042	0.324	270	38.2
540	1.42857	0.163005	0.729	210	63.66
541	0.634921	0.174822	0.729	210	63.66
542	0.634921	0.107908	0.486	240	63.66
543	1.42857	0.109993	0.486	270	89.13
544	1.42857	0.0730024	0.324	300	114.59
545	0.634921	0.0849308	0.324	240	38.2
546	1.42857	0.0456892	0.162	240	114.59
547	0.634921	0.108262	0.405	240	89.13
548	1.94444	0.122029	0.486	270	63.66
549	1.42857	0.0768603	0.324	210	38.2
550	2.53968	0.0917224	0.405	300	114.59
551	1.42857	0.0988425	0.405	270	38.2
552	2.53968	0.0763184	0.324	180	38.2
553	1.42857	0.162306	0.648	180	140.06
554	1.42857	0.04377	0.162	270	89.13
555	1.42857	0.138106	0.567	300	38.2
556	2.53968	0.188951	0.729	210	114.59
557	0.634921	0.0709075	0.324	270	38.2
558	0.992063	0.143653	0.648	300	114.59
559	0.634921	0.0746573	0.324	300	114.59
560	1.94444	0.0606949	0.243	240	89.13
561	1.94444	0.0626331	0.243	270	38.2
562	0.634921	0.0895953	0.324	210	114.59
563	1.94444	0.0597734	0.243	180	140.06
564	0.634921	0.119572	0.486	210	38.2
565	1.94444	0.184711	0.648	180	114.59
566	0.634921	0.100843	0.405	300	63.66
567	0.992063	0.124563	0.486	240	114.59
568	0.992063	0.135754	0.567	270	114.59
569	2.53968	0.150673	0.567	270	63.66
570	0.992063	0.0405624	0.162	240	89.13
571	2.53968	0.108758	0.405	240	89.13
572	1.42857	0.162314	0.729	300	114.59
573	1.42857	0.120555	0.486	240	38.2
574	1.94444	0.0919245	0.405	240	114.59
575	0.634921	0.179806	0.729	210	63.66
576	1.42857	0.153331	0.648	210	38.2
577	0.992063	0.161458	0.729	270	114.59
578	0.634921	0.108695	0.486	270	63.66
579	0.992063	0.0563631	0.243	240	114.59
580	1.94444	0.107844	0.486	300	140.06
581	1.94444	0.133495	0.567	180	114.59
582	0.992063	0.11367	0.486	300	89.13
583	0.992063	0.0896988	0.405	270	140.06
584	1.42857	0.137202	0.567	180	114.59
585	0.992063	0.150707	0.648	300	89.13
586	1.94444	0.0735482	0.324	300	89.13
587	1.42857	0.164294	0.729	210	140.06
588	0.634921	0.0428566	0.162	240	38.2
589	2.53968	0.0860421	0.324	210	38.2
590	0.634921	0.0821753	0.324	210	38.2
591	0.992063	0.133147	0.567	240	89.13
592	1.94444	0.0899072	0.405	300	140.06
593	1.94444	0.176786	0.729	240	114.59
594	0.634921	0.142228	0.567	300	114.59
595	1.42857	0.09193	0.405	210	140.06
596	0.992063	0.105604	0.405	300	140.06
597	0.992063	0.175864	0.729	180	38.2
598	1.42857	0.0987282	0.405	270	38.2
599	2.53968	0.138801	0.567	210	114.59
600	2.53968	0.0623457	0.243	210	38.2
601	2.53968	0.161761	0.729	270	114.59
602	2.53968	0.0614201	0.243	300	114.59
603	0.992063	0.0715214	0.324	240	63.66
604	2.53968	0.0740211	0.324	300	140.06
605	0.992063	0.159542	0.729	240	89.13
606	0.634921	0.056623	0.243	240	89.13
607	0.992063	0.149919	0.648	240	140.06
608	1.42857	0.041319	0.162	210	89.13
609	1.42857	0.135488	0.567	270	63.66
610	1.94444	0.0866195	0.324	240	63.66
611	2.53968	0.176066	0.729	180	89.13
612	1.94444	0.0886344	0.405	240	114.59
613	0.992063	0.109709	0.486	180	63.66
614	0.634921	0.0988333	0.405	300	38.2
615	0.634921	0.0427612	0.162	210	114.59
616	0.992063	0.0815321	0.324	270	89.13
617	1.42857	0.0785713	0.324	300	38.2
618	1.42857	0.15923	0.648	180	140.06
619	1.42857	0.104766	0.405	210	140.06
620	0.634921	0.182037	0.729	270	38.2
621	1.94444	0.122914	0.486	300	140.06
622	1.42857	0.129217	0.567	270	114.59
623	2.53968	0.089783	0.405	180	63.66
624	1.42857	0.105485	0.405	270	89.13
625	0.992063	0.106562	0.486	300	140.06
626	1.94444	0.121247	0.486	180	140.06
627	0.992063	0.133307	0.486	180	114.59
628	2.53968	0.0398065	0.162	210	38.2
629	0.992063	0.171774	0.648	300	89.13
630	1.94444	0.159834	0.648	270	89.13
631	1.42857	0.0376516	0.162	300	114.59
632	1.94444	0.188011	0.729	300	140.06
633	1.42857	0.181793	0.648	270	114.59
634	0.992063	0.168142	0.729	240	63.66
635	1.42857	0.0413568	0.162	240	63.66
636	0.992063	0.131375	0.486	240	38.2
637	0.992063	0.108821	0.486	180	89.13
638	1.94444	0.0424642	0.162	180	63.66
639	1.94444	0.0386605	0.162	300	140.06
640	1.42857	0.202007	0.729	270	38.2
641	0.634921	0.0813051	0.324	210	63.66
642	0.992063	0.136033	0.486	180	63.66
643	0.634921	0.0562893	0.243	210	38.2
644	2.53968	0.144246	0.567	270	89.13
645	2.53968	0.0398224	0.162	210	63.66
646	1.94444	0.0709075	0.324	180	114.59
647	1.42857	0.0953774	0.405	180	38.2
648	0.992063	0.175538	0.729	210	38.2
649	0.634921	0.125034	0.486	270	89.13
650	0.634921	0.12915	0.567	240	114.59
651	0.634921	0.0800808	0.324	300	89.13
652	2.53968	0.172142	0.729	240	38.2
653	1.94444	0.0534093	0.243	300	38.2
654	2.53968	0.0757042	0.324	240	114.59
655	2.53968	0.140295	0.567	210	63.66
656	1.94444	0.0902595	0.405	210	38.2
657	0.634921	0.147744	0.648	270	38.2
658	0.634921	0.174391	0.729	210	38.2
659	2.53968	0.175515	0.648	240	114.59
660	1.94444	0.102411	0.405	270	89.13
661	2.53968	0.0753691	0.324	270	114.59
662	2.53968	0.129237	0.486	240	89.13
663	1.42857	0.180889	0.648	180	140.06
664	1.94444	0.126292	0.486	180	140.06
665	2.53968	0.172517	0.648	210	89.13
666	0.992063	0.179475	0.729	240	63.66
667	0.634921	0.072888	0.324	210	89.13
668	1.42857	0.178024	0.729	270	63.66
669	0.992063	0.122344	0.486	270	114.59
670	0.634921	0.131143	0.567	270	140.06
671	0.634921	0.128033	0.567	210	114.59
672	1.42857	0.133613	0.567	180	89.13
673	0.992063	0.0762349	0.324	300	140.06
674	0.634921	0.128235	0.567	210	89.13
675	2.53968	0.116714	0.486	270	114.59
676	0.634921	0.097592	0.405	240	63.66
677	1.42857	0.136438	0.567	180	140.06
678	0.992063	0.139243	0.567	240	114.59
679	0.992063	0.0564599	0.243	240	89.13
680	1.94444	0.168137	0.729	210	89.13
681	1.42857	0.0558162	0.243	240	38.2
682	1.94444	0.065849	0.243	300	140.06
683	0.992063	0.0430655	0.162	240	38.2
684	0.992063	0.118414	0.486	210	114.59
685	0.634921	0.0982183	0.405	240	38.2
686	1.42857	0.184709	0.729	210	38.2
687	1.42857	0.109607	0.486	300	38.2
688	1.42857	0.0813539	0.324	300	140.06
689	1.42857	0.0801209	0.324	270	114.59
690	1.94444	0.111326	0.486	180	89.13
691	0.992063	0.0374505	0.162	300	114.59
692	0.992063	0.129939	0.486	210	89.13
693	0.634921	0.039679	0.162	270	140.06
694	2.53968	0.0587285	0.243	300	140.06
695	0.634921	0.10953	0.486	180	140.06
696	0.992063	0.128861	0.486	210	38.2
697	0.634921	0.098307	0.405	270	114.59
698	0.634921	0.138966	0.567	240	38.2
699	2.53968	0.150161	0.648	270	140.06
700	1.42857	0.129519	0.567	180	114.59
701	2.53968	0.137897	0.567	240	63.66
702	1.94444	0.0721396	0.324	300	114.59
703	1.94444	0.092125	0.405	270	38.2
704	0.634921	0.136556	0.486	300	140.06
705	1.42857	0.0453547	0.162	180	38.2
706	2.53968	0.147279	0.648	270	140.06
707	0.634921	0.0412155	0.162	180	38.2
708	0.634921	0.12504	0.486	270	114.59
709	0.634921	0.115981	0.486	180	63.66
710	0.992063	0.165981	0.729	240	89.13
711	0.634921	0.0553248	0.243	210	140.06
712	1.94444	0.0754596	0.324	240	114.59
713	0.634921	0.153093	0.648	300	38.2
714	0.992063	0.168236	0.729	180	63.66
715	2.53968	0.039904	0.162	240	38.2
716	0.992063	0.168548	0.648	180	38.2
717	0.992063	0.188508	0.729	300	89.13
718	0.634921	0.189312	0.729	270	140.06
719	0.992063	0.137099	0.567	180	140.06
720	2.53968	0.114603	0.405	300	89.13
721	1.94444	0.0570842	0.243	210	38.2
722	1.94444	0.0823223	0.324	210	89.13
723	0.634921	0.112568	0.486	270	63.66
724	2.53968	0.0594301	0.243	300	114.59
725	1.94444	0.193578	0.729	240	89.13
726	2.53968	0.114931	0.405	180	38.2
727	0.992063	0.137853	0.567	180	114.59
728	1.94444	0.0367676	0.162	210	63.66
729	1.42857	0.0834544	0.324	210	140.06
730	0.992063	0.0807768	0.324	300	114.59
731	2.53968	0.0762471	0.324	300	114.59
732	2.53968	0.0423298	0.162	180	89.13
733	1.42857	0.143788	0.648	210	89.13
734	1.94444	0.0386439	0.162	180	38.2
735	0.634921	0.0547518	0.243	210	63.66
736	0.992063	0.143043	0.648	270	114.59
737	1.42857	0.0935729	0.405	300	63.66
738	1.42857	0.166953	0.729	180	38.2
739	0.634921	0.106461	0.486	270	114.59
740	1.94444	0.181676	0.729	210	89.13
741	1.94444	0.162314	0.729	180	38.2
742	1.42857	0.123487	0.486	270	114.59
743	1.42857	0.0745472	0.324	300	63.66
744	1.94444	0.192798	0.729	210	140.06
745	0.634921	0.173954	0.648	270	114.59
746	2.53968	0.0746461	0.324	270	89.13
747	2.53968	0.182142	0.729	180	89.13
748	2.53968	0.154844	0.648	300	140.06
749	0.992063	0.098494	0.405	210	38.2
750	0.634921	0.152333	0.648	240	114.59
751	0.634921	0.0994274	0.405	300	63.66
752	1.94444	0.126967	0.486	270	63.66
753	2.53968	0.0394091	0.162	240	63.66
754	1.94444	0.164604	0.729	240	63.66
755	0.992063	0.0911243	0.405	180	140.06
756	0.634921	0.159542	0.729	210	140.06
757	2.53968	0.134872	0.567	270	89.13
758	1.42857	0.0982884	0.405	240	38.2
759	1.94444	0.0380715	0.162	180	89.13
760	2.53968	0.202717	0.729	300	89.13
761	1.94444	0.0751805	0.324	180	38.2
762	0.634921	0.0830243	0.324	300	89.13
763	0.992063	0.115207	0.486	240	63.66
764	2.53968	0.173772	0.729	180	89.13
765	1.42857	0.0812758	0.324	270	63.66
766	1.42857	0.078001	0.324	240	140.06
767	1.42857	0.113706	0.486	180	38.2
768	2.53968	0.112522	0.486	180	114.59
769	1.42857	0.173612	0.729	300	63.66
770	0.634921	0.131301	0.567	270	114.59
771	1.94444	0.151614	0.648	210	63.66
772	1.42857	0.147943	0.567	210	89.13
773	0.634921	0.13709	0.567	270	140.06
774	0.992063	0.136346	0.567	180	38.2
775	0.992063	0.141815	0.648	300	114.59
776	0.992063	0.0733895	0.324	300	140.06
777	2.53968	0.15913	0.648	270	38.2
778	1.42857	0.179351	0.729	300	114.59
779	1.42857	0.126244	0.567	180	114.59
780	1.42857	0.109333	0.405	300	63.66
781	0.992063	0.0543859	0.243	300	114.59
782	2.53968	0.0926939	0.405	270	114.59
783	1.42857	0.179719	0.729	300	63.66
784	1.42857	0.112457	0.486	210	114.59
785	0.634921	0.151757	0.648	300	63.66
786	0.992063	0.0722076	0.324	180	140.06
787	0.992063	0.1456	0.648	210	114.59
788	2.53968	0.123296	0.486	240	89.13
789	0.992063	0.192333	0.729	240	89.13
790	0.992063	0.0811259	0.324	240	114.59
791	1.94444	0.172335	0.729	240	63.66
792	1.94444	0.143851	0.648	210	140.06
793	0.634921	0.0729734	0.324	180	89.13
794	1.94444	0.0364154	0.162	300	114.59
795	0.992063	0.13895	0.567	270	63.66
796	0.992063	0.148093	0.648	210	63.66
797	0.992063	0.0972034	0.405	180	89.13
798	2.53968	0.0936738	0.405	210	38.2
799	1.42857	0.157953	0.648	210	89.13
800	0.992063	0.0942028	0.405	300	89.13
801	0.992063	0.148689	0.648	300	114.59
802	2.53968	0.153054	0.648	180	140.06
803	1.42857	0.183068	0.729	210	89.13
804	2.53968	0.152047	0.648	180	140.06
805	2.53968	0.126601	0.567	270	89.13
806	1.94444	0.0367319	0.162	210	63.66
807	1.42857	0.0365698	0.162	240	89.13
808	1.42857	0.135431	0.486	240	38.2
809	1.42857	0.124205	0.567	210	114.59
810	1.42857	0.191404	0.729	240	38.2
811	2.53968	0.1312	0.567	300	89.13
812	1.42857	0.0941225	0.405	180	63.66
813	0.992063	0.0892915	0.405	270	89.13
814	1.42857	0.154652	0.648	240	140.06
815	0.634921	0.144757	0.648	300	140.06
816	0.634921	0.107585	0.486	240	140.06
817	1.42857	0.124289	0.486	240	89.13
818	0.992063	0.110316	0.486	180	63.66
819	1.94444	0.143043	0.648	300	38.2
820	0.634921	0.130386	0.567	270	89.13
821	0.992063	0.0765933	0.324	240	63.66
822	2.53968	0.19026	0.729	300	89.13
823	2.53968	0.0439582	0.162	300	38.2
824	0.634921	0.12116	0.486	180	114.59
825	0.634921	0.13535	0.486	210	63.66
826	2.53968	0.09652	0.405	270	140.06
827	2.53968	0.155479	0.648	180	140.06
828	2.53968	0.165981	0.729	210	89.13
829	1.94444	0.19797	0.729	180	63.66
830	1.94444	0.053922	0.243	240	89.13
831	2.53968	0.0361084	0.162	270	114.59
832	1.94444	0.0537926	0.243	240	114.59
833	1.42857	0.146011	0.567	180	63.66
834	1.42857	0.15711	0.648	210	114.59
835	1.94444	0.0765933	0.324	240	38.2
836	0.634921	0.0944288	0.405	300	63.66
837	2.53968	0.141293	0.567	180	114.59
838	1.42857	0.129698	0.486	270	114.59
839	1.94444	0.112832	0.486	270	89.13
840	2.53968	0.0760061	0.324	270	63.66
841	1.94444	0.0812758	0.324	240	140.06
842	0.634921	0.161024	0.729	180	63.66
843	0.992063	0.143518	0.648	210	38.2
844	1.42857	0.127796	0.567	300	38.2
845	1.94444	0.118309	0.486	300	38.2
846	1.42857	0.0732869	0.324	180	114.59
847	0.634921	0.132078	0.486	240	114.59
848	1.42857	0.150065	0.567	210	38.2
849	0.634921	0.132255	0.567	270	38.2
850	2.53968	0.134001	0.567	270	114.59
851	1.94444	0.160335	0.648	210	89.13
852	1.42857	0.0607745	0.243	270	63.66
853	1.94444	0.100493	0.405	300	114.59
854	1.42857	0.0788226	0.324	240	140.06
855	0.992063	0.175306	0.648	300	89.13
856	0.992063	0.11413	0.486	180	63.66
857	0.634921	0.164037	0.648	270	63.66
858	0.992063	0.0942113	0.405	180	63.66
859	2.53968	0.125516	0.567	210	89.13
860	0.634921	0.149226	0.648	240	140.06
861	2.53968	0.15922	0.648	270	63.66
862	0.634921	0.16755	0.648	210	140.06
863	1.42857	0.0797083	0.324	210	63.66
864	0.992063	0.163158	0.729	270	89.13
865	1.94444	0.0393736	0.162	180	63.66
866	1.42857	0.0559929	0.243	300	114.59
867	2.53968	0.129698	0.486	210	114.59
868	1.42857	0.111087	0.405	180	38.2
869	1.94444	0.041615	0.162	270	140.06
870	1.42857	0.0389474	0.162	300	114.59
871	1.94444	0.039226	0.162	210	89.13
872	0.634921	0.0949292	0.405	270	38.2
873	1.42857	0.17266	0.729	210	114.59
874	0.634921	0.0782783	0.324	210	38.2
875	2.53968	0.110577	0.486	300	38.2
876	0.992063	0.17417	0.648	210	89.13
877	2.53968	0.0794651	0.324	270	63.66
878	2.53968	0.0571566	0.243	300	140.06
879	0.992063	0.0373991	0.162	300	114.59
880	2.53968	0.144788	0.567	240	89.13
881	0.634921	0.055951	0.243	300	140.06
882	2.53968	0.108806	0.486	240	114.59
883	0.992063	0.0792402	0.324	270	89.13
884	0.992063	0.0809252	0.324	240	63.66
885	2.53968	0.193898	0.729	270	89.13
886	1.42857	0.0610146	0.243	270	38.2
887	0.992063	0.168665	0.648	300	140.06
888	2.53968	0.0907719	0.405	270	114.59
889	2.53968	0.120251	0.486	210	89.13
890	0.634921	0.0615921	0.243	180	89.13
891	2.53968	0.0366733	0.162	180	63.66
892	0.634921	0.0798254	0.324	270	38.2
893	1.42857	0.124763	0.486	180	140.06
894	0.634921	0.0886344	0.405	180	140.06
895	0.634921	0.179303	0.729	210	114.59
896	1.42857	0.0614731	0.243	180	38.2
897	2.53968	0.0818678	0.324	180	114.59
898	0.634921	0.122956	0.486	270	89.13
899	2.53968	0.13441	0.567	270	38.2
900	1.42857	0.128098	0.486	180	140.06
901	0.992063	0.0366728	0.162	300	140.06
902	2.53968	0.167415	0.729	180	114.59
903	2.53968	0.104646	0.405	300	114.59
904	1.94444	0.0806709	0.324	180	89.13
905	2.53968	0.0389536	0.162	300	38.2
906	1.42857	0.106361	0.486	180	114.59
907	2.53968	0.1648	0.648	270	63.66
908	1.42857	0.190462	0.729	270	89.13
909	2.53968	0.0956375	0.405	180	63.66
910	2.53968	0.106765	0.405	270	38.2
911	2.53968	0.152836	0.648	300	114.59
912	1.94444	0.0382481	0.162	270	63.66
913	2.53968	0.0568945	0.243	300	89.13
914	0.634921	0.140118	0.567	270	63.66
915	2.53968	0.144791	0.648	300	114.59
916	2.53968	0.155637	0.648	300	114.59
917	1.94444	0.156503	0.648	300	38.2
918	1.94444	0.102264	0.405	240	140.06
919	2.53968	0.0373158	0.162	270	89.13
920	1.42857	0.0402493	0.162	270	38.2
921	2.53968	0.0602555	0.243	210	63.66
922	2.53968	0.149369	0.567	180	140.06
923	1.42857	0.169057	0.648	270	89.13
924	0.992063	0.106361	0.486	240	114.59
925	1.94444	0.0619179	0.243	210	114.59
926	1.42857	0.118762	0.486	180	63.66
927	0.634921	0.162011	0.648	270	63.66
928	1.42857	0.0924718	0.405	180	140.06
929	1.42857	0.114352	0.486	300	140.06
930	2.53968	0.111765	0.486	180	38.2
931	0.634921	0.100311	0.405	210	140.06
932	1.42857	0.0399947	0.162	180	114.59
933	0.634921	0.177081	0.648	300	140.06
934	2.53968	0.0709743	0.324	180	89.13
935	1.42857	0.0431173	0.162	180	89.13
936	0.992063	0.086299	0.324	300	140.06
937	0.992063	0.0620079	0.243	210	140.06
938	0.634921	0.131399	0.567	180	89.13
939	1.42857	0.0447414	0.162	180	63.66
940	0.634921	0.0957416	0.405	210	63.66
941	1.94444	0.159851	0.567	300	89.13
942	0.634921	0.112102	0.486	180	38.2
943	0.634921	0.161075	0.729	210	38.2
944	2.53968	0.12528	0.567	300	140.06
945	2.53968	0.164443	0.648	210	38.2
946	0.634921	0.0994185	0.405	300	38.2
947	1.94444	0.1474	0.648	240	114.59
948	0.992063	0.120472	0.486	240	63.66
949	2.53968	0.0860142	0.324	180	140.06
950	2.53968	0.129158	0.567	300	114.59
951	0.992063	0.164599	0.648	240	38.2
952	1.42857	0.0987273	0.405	300	114.59
953	1.94444	0.122583	0.486	240	114.59
954	2.53968	0.0633283	0.243	270	140.06
955	2.53968	0.125752	0.567	300	140.06
956	1.42857	0.0531806	0.243	180	63.66
957	2.53968	0.130657	0.486	300	89.13
958	1.94444	0.172932	0.729	180	38.2
959	0.992063	0.171955	0.729	300	38.2
960	0.634921	0.171477	0.648	180	89.13
961	0.634921	0.143177	0.648	210	38.2
962	1.94444	0.0908133	0.405	210	63.66
963	1.42857	0.0396932	0.162	180	63.66
964	0.992063	0.172566	0.729	210	89.13
965	2.53968	0.141815	0.648	240	114.59
966	1.94444	0.0660417	0.243	180	38.2
967	0.634921	0.111573	0.405	300	114.59
968	1.94444	0.055094	0.243	180	114.59
969	1.94444	0.146769	0.567	270	63.66
970	1.94444	0.0375329	0.162	270	140.06
971	1.42857	0.174816	0.729	180	38.2
972	0.634921	0.193913	0.729	270	38.2
973	1.94444	0.159547	0.567	180	38.2
974	0.634921	0.105074	0.405	270	140.06
975	0.992063	0.16113	0.648	240	38.2
976	0.634921	0.055094	0.243	270	38.2
977	0.634921	0.0624564	0.243	180	63.66
978	1.94444	0.18155	0.729	180	140.06
979	0.634921	0.0914865	0.405	300	140.06
980	1.42857	0.11018	0.405	270	140.06
981	2.53968	0.110385	0.486	180	38.2
982	0.634921	0.172335	0.729	210	114.59
983	1.42857	0.153835	0.567	210	63.66
984	0.634921	0.0418342	0.162	210	89.13
985	0.634921	0.18478	0.729	240	140.06
986	2.53968	0.06054	0.243	180	89.13
987	2.53968	0.151069	0.648	300	140.06
988	0.992063	0.194827	0.729	240	114.59
989	1.42857	0.146779	0.648	240	38.2
990	0.634921	0.127139	0.567	210	38.2
991	0.992063	0.0586044	0.243	210	140.06
992	2.53968	0.124322	0.567	240	63.66
993	1.42857	0.163064	0.648	180	114.59
994	1.42857	0.146017	0.567	210	140.06
995	2.53968	0.159542	0.729	270	89.13
996	2.53968	0.144925	0.567	180	89.13
997	0.634921	0.0549967	0.243	300	114.59
998	0.634921	0.0676083	0.243	300	63.66
999	2.53968	0.0804296	0.324	180	114.59
1000	1.42857	0.0388796	0.162	240	140.06
1001	0.634921	0.0358878	0.162	270	140.06
1002	0.992063	0.0939661	0.405	270	114.59
1003	0.992063	0.101059	0.405	300	114.59
1004	1.94444	0.0896544	0.405	180	89.13
1005	0.992063	0.133945	0.567	210	114.59
1006	0.634921	0.07451	0.324	240	63.66
1007	2.53968	0.0396576	0.162	210	114.59
1008	2.53968	0.116971	0.486	240	38.2
1009	2.53968	0.189775	0.729	240	63.66
1010	1.94444	0.107282	0.486	300	63.66
1011	1.42857	0.162467	0.729	240	140.06
1012	0.992063	0.08024	0.324	240	63.66
1013	2.53968	0.0609568	0.243	240	63.66
1014	2.53968	0.126662	0.567	270	140.06
1015	0.992063	0.0846978	0.324	300	89.13
1016	1.42857	0.0896988	0.405	210	140.06
1017	0.634921	0.0747981	0.324	270	89.13
1018	0.634921	0.0804075	0.324	270	89.13
1019	2.53968	0.168256	0.648	210	114.59
1020	0.634921	0.185981	0.729	300	63.66
1021	1.42857	0.143261	0.567	270	140.06
1022	2.53968	0.157052	0.648	300	89.13
1023	1.94444	0.0779809	0.324	300	140.06
1024	1.94444	0.184606	0.729	210	114.59
1025	1.94444	0.186556	0.729	270	140.06
1026	2.53968	0.0772678	0.324	240	89.13
1027	1.42857	0.1322	0.567	180	38.2
1028	0.634921	0.0536915	0.243	300	89.13
1029	0.992063	0.13828	0.567	240	114.59
1030	2.53968	0.0715887	0.324	300	114.59
1031	1.42857	0.165499	0.648	210	114.59
1032	0.634921	0.128393	0.486	210	140.06
1033	0.634921	0.0741138	0.324	270	38.2
1034	0.634921	0.132031	0.567	210	89.13
1035	2.53968	0.153826	0.648	180	38.2
1036	0.992063	0.053641	0.243	270	140.06
1037	1.94444	0.171195	0.729	270	63.66
1038	0.634921	0.0646819	0.243	270	114.59
1039	1.94444	0.127258	0.567	180	140.06
1040	0.992063	0.167979	0.729	210	140.06
1041	1.94444	0.197407	0.729	270	38.2
1042	0.992063	0.0973841	0.405	300	140.06
1043	0.992063	0.135241	0.567	210	114.59
1044	2.53968	0.0532307	0.243	180	89.13
1045	0.992063	0.12938	0.486	210	63.66
1046	0.634921	0.173817	0.729	240	63.66
1047	1.42857	0.0624119	0.243	270	140.06
1048	0.992063	0.123393	0.486	180	140.06
1049	2.53968	0.103939	0.405	300	140.06
1050	1.42857	0.0936263	0.405	180	114.59
1051	1.42857	0.113502	0.405	300	38.2
1052	0.634921	0.145525	0.648	210	38.2
1053	2.53968	0.0418862	0.162	300	140.06
1054	1.42857	0.106562	0.486	180	63.66
1055	0.634921	0.0916086	0.405	210	63.66
1056	0.634921	0.0820717	0.324	180	140.06
1057	2.53968	0.15744	0.648	240	89.13
1058	0.634921	0.0792228	0.324	240	114.59
1059	0.634921	0.0357607	0.162	270	38.2
1060	1.94444	0.130206	0.567	240	38.2
1061	1.42857	0.03754	0.162	240	38.2
1062	2.53968	0.0397569	0.162	240	63.66
1063	0.634921	0.0936493	0.405	180	89.13
1064	2.53968	0.0373249	0.162	240	63.66
1065	0.992063	0.0386992	0.162	270	140.06
1066	1.42857	0.118234	0.486	240	38.2
1067	2.53968	0.0816753	0.324	300	114.59
1068	2.53968	0.057585	0.243	270	114.59
1069	1.94444	0.129046	0.486	180	114.59
1070	1.94444	0.0931625	0.405	180	89.13
1071	1.94444	0.179534	0.729	300	89.13
1072	2.53968	0.0781572	0.324	300	89.13
1073	0.992063	0.0769366	0.324	180	38.2
1074	0.634921	0.0947352	0.405	180	89.13
1075	1.42857	0.0385652	0.162	210	63.66
1076	0.992063	0.106361	0.486	300	63.66
1077	0.992063	0.0551978	0.243	210	114.59
1078	1.42857	0.148734	0.567	210	114.59
1079	1.94444	0.193809	0.729	270	89.13
1080	2.53968	0.144651	0.567	180	38.2
1081	2.53968	0.158774	0.648	300	114.59
1082	2.53968	0.106151	0.405	210	89.13
1083	2.53968	0.0562859	0.243	270	140.06
1084	0.634921	0.101437	0.405	180	63.66
1085	1.94444	0.155226	0.648	270	63.66
1086	1.94444	0.0750106	0.324	270	38.2
1087	0.634921	0.195829	0.729	240	38.2
1088	1.94444	0.134239	0.486	180	38.2
1089	0.992063	0.0367293	0.162	180	63.66
1090	0.992063	0.053641	0.243	270	63.66
1091	0.634921	0.0427798	0.162	210	140.06
1092	0.992063	0.154177	0.648	300	38.2
1093	0.992063	0.0805924	0.324	180	89.13
1094	2.53968	0.165315	0.648	270	114.59
1095	0.992063	0.0569002	0.243	270	63.66
1096	1.42857	0.0919963	0.405	270	38.2
1097	1.94444	0.0662244	0.243	180	140.06
1098	1.42857	0.0655109	0.243	210	114.59
1099	0.992063	0.127454	0.567	270	114.59
1100	1.42857	0.154406	0.648	180	63.66
1101	1.94444	0.171596	0.729	300	140.06
1102	2.53968	0.130908	0.567	240	114.59
1103	2.53968	0.180654	0.648	300	63.66
1104	2.53968	0.0545717	0.243	300	38.2
1105	1.94444	0.0373286	0.162	270	114.59
1106	0.634921	0.0910386	0.405	210	38.2
1107	1.94444	0.0765933	0.324	180	38.2
1108	1.42857	0.144515	0.567	300	140.06
1109	1.42857	0.167178	0.648	270	63.66
1110	1.94444	0.112739	0.486	180	38.2
1111	2.53968	0.0389536	0.162	270	63.66
1112	0.634921	0.118188	0.486	210	114.59
1113	0.992063	0.153331	0.648	300	114.59
1114	1.42857	0.114778	0.486	210	38.2
1115	1.94444	0.164875	0.729	180	63.66
1116	0.992063	0.113343	0.486	300	140.06
1117	1.42857	0.16725	0.729	300	140.06
1118	0.992063	0.163777	0.648	300	63.66
1119	2.53968	0.164796	0.729	240	63.66
1120	0.992063	0.119496	0.486	240	114.59
1121	1.94444	0.130843	0.567	300	38.2
1122	0.992063	0.0907767	0.405	240	89.13
1123	0.992063	0.0894302	0.324	180	38.2
1124	0.992063	0.0674685	0.243	180	89.13
1125	1.42857	0.173018	0.729	240	63.66
1126	0.992063	0.131896	0.567	300	140.06
1127	0.992063	0.0359218	0.162	210	114.59
1128	2.53968	0.131964	0.567	210	89.13
1129	0.634921	0.180368	0.729	270	114.59
1130	2.53968	0.128432	0.567	180	114.59
1131	2.53968	0.0709075	0.324	270	140.06
1132	1.42857	0.0589285	0.243	300	63.66
1133	1.94444	0.0828842	0.324	270	38.2
1134	1.94444	0.127905	0.567	210	140.06
1135	0.634921	0.09479	0.405	300	63.66
1136	2.53968	0.100396	0.405	300	38.2
1137	2.53968	0.0735517	0.324	300	89.13
1138	1.94444	0.133365	0.567	240	38.2
1139	0.634921	0.109709	0.486	240	38.2
1140	0.634921	0.126199	0.567	210	38.2
1141	0.992063	0.11017	0.405	240	89.13
1142	1.42857	0.0736663	0.324	210	63.66
1143	1.94444	0.16739	0.729	210	89.13
1144	0.634921	0.0890647	0.324	210	114.59
1145	0.992063	0.110292	0.486	240	38.2
1146	1.42857	0.0661842	0.243	240	38.2
1147	0.992063	0.177878	0.729	300	140.06
1148	0.992063	0.146917	0.648	210	114.59
1149	1.42857	0.0665937	0.243	180	114.59
1150	2.53968	0.14516	0.486	300	89.13
1151	2.53968	0.0375753	0.162	270	89.13
1152	2.53968	0.0983121	0.405	300	63.66
1153	2.53968	0.0882548	0.324	180	38.2
1154	1.42857	0.0830966	0.324	180	63.66
1155	2.53968	0.0373266	0.162	300	114.59
1156	0.634921	0.0532307	0.243	270	38.2
1157	1.94444	0.0565612	0.243	300	89.13
1158	1.94444	0.0615131	0.243	180	140.06
1159	0.634921	0.1322	0.567	270	89.13
1160	1.94444	0.0598609	0.243	180	63.66
1161	2.53968	0.0785371	0.324	210	114.59
1162	0.634921	0.0723785	0.324	210	38.2
1163	2.53968	0.127422	0.486	240	140.06
1164	1.94444	0.120552	0.486	300	114.59
1165	0.992063	0.0664957	0.243	270	63.66
1166	1.42857	0.0598813	0.243	270	38.2
1167	0.634921	0.154897	0.648	300	140.06
1168	0.992063	0.0749964	0.324	180	38.2
1169	0.992063	0.107282	0.486	180	140.06
1170	2.53968	0.139648	0.567	180	38.2
1171	0.634921	0.154615	0.648	180	140.06
1172	1.94444	0.162407	0.729	300	140.06
1173	0.992063	0.131605	0.486	210	38.2
1174	0.634921	0.159452	0.648	180	140.06
1175	2.53968	0.152344	0.567	180	140.06
1176	1.94444	0.159542	0.729	270	89.13
1177	1.94444	0.141235	0.567	240	38.2
1178	0.634921	0.125116	0.486	270	38.2
1179	1.94444	0.113054	0.486	180	140.06
1180	1.42857	0.0562815	0.243	270	89.13
1181	0.634921	0.132581	0.567	300	140.06
1182	1.42857	0.0561967	0.243	210	38.2
1183	2.53968	0.131907	0.567	300	63.66
1184	0.634921	0.106216	0.405	180	140.06
1185	2.53968	0.131356	0.567	300	38.2
1186	2.53968	0.161337	0.648	270	140.06
1187	0.634921	0.156036	0.648	300	89.13
1188	0.992063	0.150058	0.648	240	140.06
1189	1.94444	0.130153	0.486	300	89.13
1190	0.992063	0.042095	0.162	210	114.59
1191	2.53968	0.150131	0.648	180	140.06
1192	0.634921	0.174026	0.648	270	114.59
1193	2.53968	0.131267	0.567	180	89.13
1194	1.42857	0.0418826	0.162	180	114.59
1195	2.53968	0.0887178	0.405	240	114.59
1196	2.53968	0.0886087	0.324	240	63.66
1197	0.992063	0.102715	0.405	270	89.13
1198	0.992063	0.163079	0.729	300	114.59
1199	1.94444	0.188165	0.729	270	89.13
1200	2.53968	0.119873	0.486	240	114.59
1201	0.992063	0.0714332	0.324	210	114.59
1202	1.94444	0.159542	0.729	270	114.59
1203	1.94444	0.0574585	0.243	240	114.59
1204	1.42857	0.0825033	0.324	180	89.13
1205	1.94444	0.0723785	0.324	270	114.59
1206	1.42857	0.155879	0.567	210	140.06
1207	1.94444	0.0417263	0.162	210	114.59
1208	0.634921	0.0552231	0.243	300	38.2
1209	0.634921	0.121226	0.486	300	63.66
1210	1.42857	0.0551515	0.243	210	89.13
1211	1.42857	0.150449	0.567	300	63.66
1212	0.992063	0.195772	0.729	180	89.13
1213	0.992063	0.0941225	0.405	300	63.66
1214	1.94444	0.0367293	0.162	180	38.2
1215	1.94444	0.0929944	0.405	300	114.59
1216	2.53968	0.145606	0.648	300	38.2
1217	0.634921	0.159542	0.729	270	89.13
1218	2.53968	0.0685888	0.243	300	63.66
1219	0.634921	0.0911243	0.405	210	38.2
1220	1.42857	0.106361	0.486	300	140.06
1221	0.634921	0.0568515	0.243	270	38.2
1222	1.94444	0.131044	0.567	300	89.13
1223	0.634921	0.100838	0.405	210	114.59
1224	2.53968	0.0915962	0.405	210	89.13
1225	1.94444	0.170915	0.729	300	140.06
1226	2.53968	0.0886344	0.405	210	114.59
1227	2.53968	0.160941	0.648	210	140.06
1228	0.634921	0.111817	0.486	240	89.13
1229	0.992063	0.156948	0.648	240	38.2
1230	0.992063	0.172518	0.729	180	63.66
1231	0.634921	0.15042	0.648	180	63.66
1232	2.53968	0.180317	0.729	270	38.2
1233	2.53968	0.036795	0.162	180	140.06
1234	1.42857	0.0596758	0.243	210	38.2
1235	1.42857	0.13076	0.567	210	38.2
1236	1.42857	0.110845	0.405	300	63.66
1237	0.992063	0.131907	0.567	270	89.13
1238	1.42857	0.061804	0.243	180	140.06
1239	0.634921	0.0579359	0.243	210	63.66
1240	1.42857	0.0910386	0.405	210	63.66
1241	0.992063	0.0851857	0.324	210	114.59
1242	1.42857	0.0833558	0.324	210	89.13
1243	0.992063	0.110689	0.486	300	38.2
1244	2.53968	0.125694	0.486	180	63.66
1245	0.634921	0.0760867	0.324	180	38.2
1246	0.634921	0.200918	0.729	210	63.66
1247	2.53968	0.117637	0.486	180	114.59
1248	1.94444	0.0787631	0.324	240	114.59
1249	0.634921	0.0988957	0.405	300	38.2
1250	0.992063	0.144757	0.648	210	38.2
1251	1.42857	0.0398117	0.162	180	38.2
1252	0.634921	0.0419381	0.162	240	89.13
1253	1.42857	0.0742636	0.324	270	63.66
1254	1.42857	0.161075	0.729	180	140.06
1255	0.992063	0.116648	0.486	210	114.59
1256	1.42857	0.159842	0.729	210	38.2
1257	2.53968	0.0800143	0.324	210	89.13
1258	2.53968	0.155724	0.648	270	38.2
1259	1.94444	0.121446	0.486	210	38.2
1260	0.634921	0.117541	0.486	210	38.2
1261	1.94444	0.114869	0.486	270	63.66
1262	0.634921	0.0723785	0.324	210	89.13
1263	1.42857	0.105048	0.405	240	140.06
1264	0.634921	0.0870336	0.324	210	140.06
1265	2.53968	0.0354537	0.162	270	114.59
1266	1.42857	0.064405	0.243	180	38.2
1267	2.53968	0.108043	0.486	300	140.06
1268	1.94444	0.0981258	0.405	180	89.13
1269	0.992063	0.105804	0.405	300	140.06
1270	1.94444	0.0443199	0.162	180	140.06
1271	1.94444	0.041062	0.162	180	114.59
1272	2.53968	0.144687	0.648	210	38.2
1273	2.53968	0.0541047	0.243	240	89.13
1274	1.42857	0.0543349	0.243	240	114.59
1275	0.992063	0.149096	0.567	180	89.13
1276	2.53968	0.0380434	0.162	180	89.13
1277	2.53968	0.15391	0.648	300	114.59
1278	1.94444	0.137431	0.486	270	38.2
1279	2.53968	0.0565801	0.243	300	38.2
1280	1.94444	0.0594864	0.243	240	38.2
1281	2.53968	0.0375269	0.162	300	140.06
1282	0.634921	0.0404107	0.162	180	114.59
1283	1.42857	0.167477	0.648	180	89.13
1284	1.42857	0.0443898	0.162	300	140.06
1285	1.42857	0.0949292	0.405	210	38.2
1286	1.94444	0.156463	0.648	180	38.2
1287	1.42857	0.126662	0.567	300	89.13
1288	0.634921	0.143177	0.648	210	63.66
1289	1.94444	0.165068	0.729	210	114.59
1290	2.53968	0.130313	0.567	300	63.66
1291	1.94444	0.0715887	0.324	180	89.13
1292	1.42857	0.143924	0.567	300	38.2
1293	0.992063	0.154156	0.648	270	140.06
1294	1.42857	0.0402947	0.162	300	140.06
1295	0.992063	0.0384928	0.162	210	38.2
1296	2.53968	0.165005	0.648	270	89.13
1297	0.992063	0.15017	0.648	210	89.13
1298	1.42857	0.0844401	0.324	270	63.66
1299	2.53968	0.140808	0.567	210	140.06
1300	0.634921	0.107639	0.486	270	38.2
1301	1.94444	0.0663537	0.243	180	140.06
1302	1.94444	0.131344	0.567	210	89.13
1303	2.53968	0.0754977	0.324	270	114.59
1304	2.53968	0.0904944	0.405	210	38.2
1305	2.53968	0.149403	0.648	180	114.59
1306	2.53968	0.135322	0.567	270	140.06
1307	0.634921	0.0886863	0.324	240	140.06
1308	0.992063	0.037521	0.162	180	89.13
1309	1.94444	0.0799895	0.324	270	89.13
1310	0.634921	0.150596	0.648	270	89.13
1311	0.634921	0.186753	0.729	300	114.59
1312	2.53968	0.17362	0.729	240	140.06
1313	0.992063	0.0970591	0.405	180	140.06
1314	1.94444	0.0603729	0.243	210	63.66
1315	1.42857	0.0797843	0.324	240	140.06
1316	0.992063	0.0975682	0.405	210	114.59
1317	0.992063	0.0617246	0.243	270	63.66
1318	2.53968	0.146717	0.648	270	140.06
1319	2.53968	0.0802436	0.324	240	63.66
1320	0.634921	0.0980791	0.405	270	114.59
1321	0.634921	0.078567	0.324	300	89.13
1322	1.94444	0.0738866	0.243	180	63.66
1323	1.42857	0.0584889	0.243	210	38.2
1324	1.42857	0.111593	0.486	240	63.66
1325	0.634921	0.1808	0.648	210	140.06
1326	1.94444	0.0582028	0.243	210	63.66
1327	0.634921	0.0393228	0.162	300	38.2
1328	1.94444	0.117857	0.486	300	140.06
1329	2.53968	0.0571724	0.243	240	114.59
1330	2.53968	0.0562286	0.243	180	38.2
1331	0.992063	0.11886	0.486	210	89.13
1332	0.992063	0.146369	0.567	270	38.2
1333	1.42857	0.125162	0.567	270	63.66
1334	2.53968	0.179244	0.729	270	114.59
1335	2.53968	0.152849	0.648	300	140.06
1336	0.634921	0.0762579	0.324	270	114.59
1337	1.42857	0.0916611	0.405	270	89.13
1338	0.634921	0.0764259	0.324	270	114.59
1339	1.42857	0.166859	0.648	180	140.06
1340	2.53968	0.157357	0.648	210	38.2
1341	1.42857	0.130398	0.486	210	63.66
1342	0.992063	0.126601	0.567	210	38.2
1343	0.634921	0.0645683	0.243	180	38.2
1344	2.53968	0.0671433	0.243	210	89.13
1345	2.53968	0.158961	0.567	180	89.13
1346	0.992063	0.168686	0.729	240	140.06
1347	2.53968	0.0709743	0.324	210	38.2
1348	1.42857	0.144823	0.648	270	38.2
1349	2.53968	0.0541047	0.243	180	63.66
1350	2.53968	0.151458	0.567	180	63.66
1351	2.53968	0.174073	0.729	210	63.66
1352	0.992063	0.162552	0.648	210	38.2
1353	1.42857	0.114392	0.486	180	140.06
1354	1.94444	0.109349	0.486	210	63.66
1355	0.634921	0.03991	0.162	210	63.66
1356	0.634921	0.108311	0.486	300	38.2
1357	0.992063	0.0604931	0.243	240	89.13
1358	0.634921	0.0779809	0.324	270	114.59
1359	1.94444	0.126482	0.567	180	38.2
1360	0.634921	0.109566	0.405	210	89.13
1361	1.94444	0.190326	0.729	240	140.06
1362	2.53968	0.0377298	0.162	270	63.66
1363	1.42857	0.179806	0.729	240	38.2
1364	1.42857	0.0715214	0.324	270	63.66
1365	0.634921	0.168613	0.729	300	38.2
1366	1.94444	0.129183	0.567	270	63.66
1367	1.94444	0.111409	0.405	210	89.13
1368	1.42857	0.176201	0.648	210	38.2
1369	1.42857	0.0413287	0.162	210	114.59
1370	0.634921	0.0548474	0.243	300	89.13
1371	1.94444	0.129659	0.567	180	38.2
1372	1.94444	0.116249	0.486	300	114.59
1373	0.634921	0.118191	0.486	240	114.59
1374	1.94444	0.107563	0.405	210	89.13
1375	0.634921	0.0396404	0.162	180	140.06
1376	1.94444	0.106361	0.486	300	38.2
1377	0.992063	0.0756345	0.324	300	63.66
1378	1.94444	0.164582	0.648	300	89.13
1379	1.94444	0.0887178	0.405	210	140.06
1380	2.53968	0.171427	0.729	210	114.59
1381	2.53968	0.0423666	0.162	210	63.66
1382	1.94444	0.0562286	0.243	210	63.66
1383	1.42857	0.125661	0.486	180	114.59
1384	1.94444	0.0793448	0.324	180	38.2
1385	1.42857	0.0715214	0.324	300	114.59
1386	1.42857	0.128287	0.486	270	114.59
1387	0.634921	0.16913	0.729	240	114.59
1388	0.992063	0.09631	0.405	300	140.06
1389	0.634921	0.0397463	0.162	240	89.13
1390	0.634921	0.0536915	0.243	270	63.66
1391	0.634921	0.0894859	0.405	300	114.59
1392	2.53968	0.144213	0.567	240	114.59
1393	1.94444	0.100408	0.405	240	63.66
1394	0.634921	0.167954	0.729	270	140.06
1395	0.634921	0.168527	0.729	300	38.2
1396	0.992063	0.132516	0.567	270	38.2
1397	1.94444	0.152399	0.648	240	63.66
1398	0.992063	0.168738	0.648	210	63.66
1399	0.992063	0.0755391	0.324	180	114.59
1400	0.634921	0.0977198	0.405	270	140.06
1401	1.94444	0.0355873	0.162	300	114.59
1402	1.42857	0.114533	0.486	270	89.13
1403	1.94444	0.129537	0.567	240	140.06
1404	0.634921	0.163715	0.729	180	63.66
1405	1.42857	0.0938322	0.405	210	89.13
1406	2.53968	0.0858287	0.324	240	89.13
1407	0.992063	0.0745534	0.324	210	114.59
1408	1.42857	0.144791	0.648	180	114.59
1409	0.992063	0.119733	0.486	300	63.66
1410	0.992063	0.171034	0.729	300	63.66
1411	2.53968	0.176683	0.729	270	38.2
1412	0.634921	0.102552	0.405	240	89.13
1413	1.94444	0.0376845	0.162	180	89.13
1414	0.992063	0.185575	0.729	180	140.06
1415	1.94444	0.0882245	0.324	210	63.66
1416	1.94444	0.0393617	0.162	180	38.2
1417	2.53968	0.0623022	0.243	270	114.59
1418	0.992063	0.164491	0.729	180	63.66
1419	1.42857	0.124088	0.567	270	114.59
1420	0.634921	0.0531806	0.243	210	38.2
1421	1.42857	0.16687	0.648	240	89.13
1422	1.94444	0.148484	0.567	210	63.66
1423	1.94444	0.12528	0.567	270	38.2
1424	1.42857	0.145513	0.567	300	63.66
1425	1.42857	0.125696	0.567	210	38.2
1426	1.42857	0.0432326	0.162	240	63.66
1427	1.42857	0.145662	0.648	300	63.66
1428	1.94444	0.124367	0.486	210	63.66
1429	0.634921	0.0761599	0.324	270	63.66
1430	1.94444	0.118897	0.486	270	89.13
1431	2.53968	0.0392863	0.162	210	140.06
1432	0.992063	0.0576435	0.243	210	63.66
1433	1.94444	0.119364	0.486	210	89.13
1434	1.42857	0.115981	0.486	300	63.66
1435	0.634921	0.190688	0.729	210	63.66
1436	1.94444	0.0618799	0.243	300	89.13
1437	2.53968	0.161075	0.729	180	89.13
1438	0.992063	0.0581773	0.243	270	89.13
1439	0.634921	0.183179	0.729	240	38.2
1440	0.634921	0.0606925	0.243	180	140.06
1441	2.53968	0.137822	0.567	270	114.59
1442	0.992063	0.0842738	0.324	180	140.06
1443	1.42857	0.141125	0.486	270	89.13
1444	0.634921	0.103945	0.405	240	89.13
1445	1.42857	0.137619	0.567	300	89.13
1446	2.53968	0.0640365	0.243	180	114.59
1447	2.53968	0.12906	0.486	240	63.66
1448	1.42857	0.0662906	0.243	180	38.2
1449	1.42857	0.0993157	0.405	300	140.06
1450	0.992063	0.129802	0.567	240	63.66
1451	0.634921	0.113891	0.486	180	140.06
1452	1.42857	0.171911	0.729	240	89.13
1453	0.992063	0.106361	0.486	180	89.13
1454	2.53968	0.179457	0.729	300	140.06
1455	1.42857	0.167176	0.729	210	63.66
1456	1.42857	0.126244	0.567	240	114.59
1457	0.992063	0.053641	0.243	270	140.06
1458	0.634921	0.0912747	0.405	240	89.13
1459	1.42857	0.102478	0.405	210	63.66
1460	1.42857	0.182264	0.729	240	140.06
1461	0.992063	0.0590895	0.243	270	140.06
1462	1.94444	0.173832	0.729	180	63.66
1463	1.94444	0.0583655	0.243	210	38.2
1464	1.94444	0.136618	0.567	240	89.13
1465	0.992063	0.157211	0.648	270	114.59
1466	1.42857	0.0825823	0.324	240	63.66
1467	0.992063	0.159692	0.729	300	114.59
1468	1.94444	0.0924493	0.405	270	114.59
1469	2.53968	0.124585	0.486	180	38.2
1470	1.94444	0.178379	0.648	300	38.2
1471	0.992063	0.0785706	0.324	180	89.13
1472	1.42857	0.174741	0.729	240	140.06
1473	1.42857	0.160682	0.648	180	38.2
1474	1.94444	0.190965	0.729	270	114.59
1475	1.94444	0.0957416	0.405	300	63.66
1476	1.42857	0.0847675	0.324	270	140.06
1477	1.94444	0.131153	0.567	240	89.13
1478	0.992063	0.165377	0.729	180	140.06
1479	0.634921	0.163325	0.648	180	114.59
1480	0.634921	0.120438	0.486	240	38.2
1481	0.634921	0.112677	0.486	210	38.2
1482	0.992063	0.0902595	0.405	300	38.2
1483	2.53968	0.113128	0.405	240	140.06
1484	1.42857	0.201918	0.729	210	140.06
1485	0.634921	0.120947	0.486	240	140.06
1486	0.992063	0.153934	0.648	210	114.59
1487	0.634921	0.0430999	0.162	180	89.13
1488	2.53968	0.039989	0.162	210	38.2
1489	1.42857	0.0794651	0.324	270	140.06
1490	0.634921	0.165532	0.729	240	89.13
1491	2.53968	0.161458	0.729	270	89.13
1492	2.53968	0.124205	0.567	300	140.06
1493	0.992063	0.148496	0.567	210	63.66
1494	2.53968	0.144791	0.648	270	38.2
1495	2.53968	0.0908569	0.405	180	38.2
1496	1.94444	0.0709075	0.324	270	63.66
1497	1.42857	0.0886344	0.405	180	140.06
1498	1.94444	0.146623	0.648	240	38.2
1499	0.992063	0.160938	0.648	210	140.06
1500	1.42857	0.181015	0.729	270	63.66
1501	0.992063	0.0646499	0.243	300	38.2
1502	1.42857	0.167047	0.648	180	63.66
1503	1.94444	0.080952	0.324	270	38.2
1504	0.992063	0.0659274	0.243	270	63.66
1505	0.634921	0.104569	0.405	180	63.66
1506	1.94444	0.0407649	0.162	240	114.59
1507	0.992063	0.075136	0.324	180	114.59
1508	1.42857	0.0418756	0.162	240	63.66
1509	1.94444	0.0387848	0.162	300	38.2
1510	1.94444	0.0780305	0.324	180	89.13
1511	2.53968	0.154546	0.648	300	89.13
1512	0.634921	0.0371797	0.162	210	114.59
1513	1.42857	0.169278	0.648	300	140.06
1514	1.42857	0.0770599	0.324	180	38.2
1515	1.94444	0.0766656	0.324	210	38.2
1516	0.634921	0.0894859	0.405	210	140.06
1517	1.42857	0.151136	0.567	240	38.2
1518	1.94444	0.0568595	0.243	180	63.66
1519	0.634921	0.0972433	0.405	240	63.66
1520	1.94444	0.0792772	0.324	300	38.2
1521	0.992063	0.141815	0.648	270	63.66
1522	2.53968	0.0371887	0.162	300	63.66
1523	1.94444	0.161458	0.729	240	38.2
1524	1.42857	0.097674	0.405	180	38.2
1525	0.992063	0.155765	0.648	240	89.13
1526	0.634921	0.0897196	0.405	180	89.13
1527	0.634921	0.054932	0.243	180	63.66
1528	1.42857	0.0360698	0.162	180	89.13
1529	0.992063	0.182594	0.729	270	63.66
1530	0.634921	0.0825327	0.324	300	140.06
1531	1.42857	0.163364	0.729	240	140.06
1532	2.53968	0.126601	0.486	210	63.66
1533	1.42857	0.090271	0.405	270	38.2
1534	1.42857	0.166144	0.729	240	63.66
1535	0.992063	0.0973841	0.405	240	89.13
1536	1.42857	0.08456	0.324	180	63.66
1537	0.992063	0.0599922	0.243	240	114.59
1538	0.634921	0.163715	0.729	210	63.66
1539	1.42857	0.0894017	0.405	180	63.66
1540	1.94444	0.0633674	0.243	300	114.59
1541	1.94444	0.162469	0.648	270	89.13
1542	1.42857	0.0991067	0.405	180	114.59
1543	0.992063	0.0751312	0.324	210	89.13
1544	0.634921	0.126244	0.567	210	38.2
1545	1.42857	0.100221	0.405	240	89.13
1546	0.992063	0.0426708	0.162	240	89.13
1547	0.992063	0.0756852	0.324	300	114.59
1548	1.42857	0.0944039	0.405	180	63.66
1549	0.992063	0.0804711	0.324	300	114.59
1550	1.94444	0.0567335	0.243	270	140.06
1551	1.94444	0.159545	0.648	240	38.2
1552	0.992063	0.116245	0.486	180	114.59
1553	0.992063	0.071759	0.324	270	114.59
1554	0.992063	0.1856	0.729	300	140.06
1555	1.42857	0.0768296	0.324	210	63.66
1556	1.42857	0.0818255	0.324	270	140.06
1557	2.53968	0.125838	0.486	270	114.59
1558	1.94444	0.0546412	0.243	180	140.06
1559	1.94444	0.0768603	0.324	210	38.2
1560	1.42857	0.0629952	0.243	240	114.59
1561	0.992063	0.0922116	0.405	240	140.06
1562	2.53968	0.150596	0.648	210	63.66
1563	1.94444	0.0961571	0.405	210	63.66
1564	1.94444	0.0434453	0.162	210	89.13
1565	0.992063	0.115386	0.486	300	140.06
1566	2.53968	0.125424	0.486	240	114.59

## Sheet: Table S4
Table S4 Simulated formulation mixture property and process matrix AIR
Run No.	D10	D50	D90	span	Iθ	%pf	%HR	Da	Dc	Dt	Ie	IC	IH	AOR	t''	εp	SFp	Icd	%H	a	b-1	Py	K	kb	d	Fr	S'max	L/S	WT	P
	μm	μm	μm			%	%	g·mL-1	g·mL-1	g·cm-3				º	s			N	%											Mpa
1	6.8679	24.2958	58.6986	2.31432	0.00080981	80.5495	3.6909	0.3437	0.491	1.43414	0.926469	30.3922	1.44564	46.5833	57.8432	0.761563	0.238437	140.068	17.7144	1.01086	7.91392	77.8548	9.8691	9.74036	0.26641	0.634921	0.053679	0.243	270	89.13
2	6.1161	23.9979	59.7148	2.37116	0.000830741	80.9193	3.5309	0.3551	0.5021	1.46773	0.909582	29.9815	1.43934	46.241	55.004	0.759878	0.240122	129.764	17.4214	1.00189	7.82065	95.521	10.1292	10.1727	0.218671	0.992063	0.0553924	0.243	300	114.59
3	7.1574	23.7523	56.9733	2.30714	0.00077044	80.7503	3.8999	0.3409	0.4897	1.42334	0.934564	30.6815	1.45017	46.8204	60	0.761542	0.238458	148.789	17.8955	1.0151	7.92457	71.2702	9.8377	9.46695	0.301981	2.53968	0.125162	0.567	180	114.59
4	4.2611	19.2659	50.2453	2.49692	0.00067031	83.8532	4.3487	0.3622	0.5164	1.44584	0.907845	30.4354	1.44842	46.6302	53.9159	0.75121	0.24879	109.017	17.1694	1.00236	7.53298	93.4887	10.5748	10.1023	0.178236	2.53968	0.181115	0.729	300	140.06
5	6.81672	22.8567	56.0227	2.35662	0.000728829	81.4991	3.8782	0.34636	0.496119	1.42331	0.928364	30.6146	1.44911	46.6338	58.9296	0.758026	0.241974	143.908	17.8324	1.01394	7.96617	71.9016	9.82521	9.58996	0.274067	1.42857	0.0370659	0.162	210	114.59
6	7.21237	24.4648	58.9131	2.31968	0.000819879	80.484	3.76868	0.342561	0.491014	1.42373	0.930778	30.5683	1.44862	46.6355	58.5554	0.760571	0.239429	145.284	17.7783	1.0138	7.98249	72.0095	9.76618	9.45786	0.276848	2.53968	0.144269	0.648	240	114.59
7	6.0455	24.1864	59.392	2.36329	0.000850151	80.8144	3.5847	0.3479	0.4936	1.43057	0.912172	29.9585	1.43927	46.3009	55.0634	0.758179	0.241821	128.536	17.4125	1.00741	7.81865	80.8183	9.9628	10.051	0.217469	0.992063	0.0916375	0.405	210	38.2
8	6.7794	23.5366	56.8078	2.32612	0.00077888	80.9464	3.9004	0.3424	0.491	1.42143	0.929951	30.5625	1.44857	46.7466	58.9046	0.760199	0.239801	142.806	17.7766	1.01378	7.87842	72.4474	9.891	9.57826	0.281376	1.94444	0.0542067	0.243	240	89.13
9	5.73112	20.0811	50.2259	2.4164	0.000638947	83.1073	4.4516	0.35036	0.505119	1.41661	0.929832	30.9851	1.45621	46.9546	58.9046	0.75404	0.24596	131.8	17.7386	1.01374	7.77113	73.1485	10.1514	9.50976	0.259046	0.992063	0.116494	0.486	270	63.66
10	3.62142	14.9459	40.9018	2.58303	0.000460488	86.4847	5.1274	0.36336	0.525119	1.40723	0.919963	31.2435	1.46208	47.1397	56.1786	0.74374	0.25626	107.332	17.3322	1.01064	7.48452	77.4704	10.6553	9.63876	0.192695	0.634921	0.0648925	0.243	210	140.06
11	4.41747	22.393	56.356	2.45504	0.000859138	82.1198	3.94328	0.352961	0.501414	1.4089	0.901234	29.8909	1.44017	46.2526	51.4228	0.750925	0.249075	102.208	16.9774	1.00508	7.61723	80.0445	10.2117	10.164	0.138089	0.992063	0.0390045	0.162	210	89.13
12	4.7084	17.0333	45.2676	2.50648	0.00051208	85.1022	4.9388	0.362861	0.524912	1.41226	0.925885	31.4081	1.46354	46.7809	59.4523	0.745004	0.254996	116.492	17.9763	1.01396	7.89199	71.34	10.1671	9.55856	0.210445	2.53968	0.128791	0.486	270	38.2
13	4.33332	14.0737	38.1103	2.55246	0.000376227	86.7501	5.4508	0.36056	0.525919	1.41026	0.936942	31.875	1.47176	47.5796	60	0.746088	0.253912	121.597	17.6952	1.01517	7.53778	74.0538	10.6532	9.2015	0.256407	0.992063	0.192983	0.729	300	114.59
14	6.7856	24.0076	58.3887	2.33373	0.000799711	80.7671	3.6988	0.3455	0.4929	1.4344	0.923995	30.345	1.44487	46.549	57.8019	0.760463	0.239537	141.626	17.6909	1.01073	7.90179	78.1156	9.8936	9.75002	0.266299	2.53968	0.0542634	0.243	180	89.13
15	5.67702	19.6578	51.5781	2.51205	0.000587915	84.0051	3.89	0.35986	0.511919	1.42238	0.91213	30.4206	1.44636	46.3671	55.1707	0.7492	0.2508	131.276	17.4166	1.01012	7.90601	75.8853	9.99391	9.87927	0.206783	0.992063	0.182102	0.729	210	63.66
16	7.294	24.231	57.918	2.29521	0.00079	80.455	3.823	0.34	0.488	1.42398	0.934372	30.6222	1.4491	46.778	60	0.762257	0.237743	150.034	17.908	1.01509	7.94607	71.11	9.795	9.4821	0.303769	1.94444	0.141815	0.648	270	140.06
17	4.9722	21.494	54.0491	2.43248	0.00076053	82.4548	4.0639	0.3529	0.503	1.42468	0.91108	30.2325	1.4447	46.5304	54.5032	0.753728	0.246272	116.378	17.275	1.00666	7.64431	82.4308	10.2593	10.0287	0.195187	1.94444	0.173334	0.729	240	114.59
18	5.159	22.8885	56.9893	2.41497	0.000826901	81.7134	3.77	0.3497	0.4964	1.41393	0.906531	29.9007	1.43917	46.302	53.4401	0.754051	0.245949	116.454	17.2041	1.00728	7.70218	78.0303	10.0798	10.1446	0.182288	1.94444	0.170274	0.729	180	140.06
19	4.999	16.9726	46.7405	2.59	0.000465376	85.7604	4.1806	0.36576	0.523619	1.42016	0.915584	30.8758	1.45492	46.6353	55.1832	0.744925	0.255075	124.684	17.3079	1.00996	7.8083	77.0773	10.2442	9.908	0.190282	1.94444	0.128172	0.486	270	38.2
20	7.0454	23.44	56.9364	2.3379	0.000751402	81.11	3.7884	0.3438	0.4922	1.42431	0.929634	30.5478	1.44791	46.6802	58.9296	0.759896	0.240104	147.443	17.7955	1.01403	7.94446	72.1616	9.821	9.56756	0.285669	0.634921	0.163389	0.729	210	89.13
21	4.8837	19.9063	52.0322	2.51951	0.000654846	83.8446	3.9132	0.3589	0.5094	1.41667	0.904489	30.1306	1.44262	46.3323	52.9549	0.748689	0.251311	118.208	17.1231	1.00731	7.72596	78.7855	10.1663	10.0902	0.172883	0.634921	0.0806034	0.324	210	114.59
22	5.40438	21.8813	55.4796	2.41658	0.000748143	82.2361	4.0505	0.357301	0.509794	1.42733	0.912805	30.4486	1.44746	46.1918	56.694	0.751353	0.248647	118.138	17.7721	1.00881	7.97415	77.8152	9.91753	10.009	0.189114	1.42857	0.119113	0.486	180	38.2
23	7.1513	24.1401	58.1003	2.30534	0.00079101	80.5388	3.7925	0.343	0.4912	1.43552	0.93117	30.5605	1.44814	46.7141	59.4325	0.762271	0.237729	147.659	17.8536	1.01259	7.92724	76.5728	9.87	9.58083	0.294165	1.42857	0.0892083	0.405	240	140.06
24	4.3488	15.6134	41.5914	2.54181	0.000460621	85.9491	5.0753	0.359	0.5201	1.41078	0.92825	31.3849	1.46381	47.318	57.8217	0.747266	0.252734	119.22	17.4674	1.01272	7.52129	76.0448	10.5925	9.44182	0.23431	1.94444	0.104817	0.405	180	38.2
25	4.54263	15.62	41.8188	2.53642	0.000446154	85.9405	5.1006	0.36082	0.523237	1.41197	0.92994	31.5189	1.46566	47.2143	58.9171	0.746298	0.253702	120.622	17.685	1.01385	7.65385	74.0272	10.4622	9.40562	0.235287	2.53968	0.0849729	0.324	270	38.2
26	5.28768	19.6002	51.6745	2.50259	0.000608638	83.9386	4.1091	0.362901	0.517694	1.41853	0.911371	30.5916	1.44945	46.1855	56.2286	0.746378	0.253622	121.142	17.7048	1.01066	8.02593	73.4559	9.89163	9.93423	0.181692	0.992063	0.145987	0.567	240	63.66
27	4.34893	17.7136	46.6009	2.51827	0.000574834	84.8066	4.6789	0.35962	0.517137	1.41068	0.917349	30.8952	1.45576	46.7966	56.1786	0.746875	0.253125	112.513	17.4565	1.01049	7.65672	76.0891	10.3606	9.76722	0.193609	1.42857	0.0832521	0.324	300	63.66
28	4.66	18.2622	47.7303	2.50877	0.000587692	84.4894	4.4897	0.3591	0.5148	1.42502	0.916721	30.7519	1.45315	46.8346	55.6236	0.749762	0.250238	118.282	17.3253	1.0083	7.606	82.0892	10.4349	9.80064	0.207568	1.94444	0.10155	0.405	210	89.13
29	5.8037	19.0485	47.9802	2.43582	0.000575101	83.7355	4.5747	0.3509	0.5071	1.41778	0.933923	31.178	1.45923	47.1531	59.4648	0.753927	0.246073	136.288	17.7269	1.01465	7.73027	73.2377	10.235	9.37333	0.276839	0.992063	0.136775	0.567	300	63.66
30	7.294	24.231	57.918	2.29521	0.00079	80.455	3.823	0.34	0.488	1.42398	0.934372	30.6222	1.4491	46.778	60	0.762257	0.237743	150.034	17.908	1.01509	7.94607	71.11	9.795	9.4821	0.303769	1.42857	0.0531806	0.243	180	140.06
31	6.7794	23.5366	56.8078	2.32612	0.00077888	80.9464	3.9004	0.3424	0.491	1.42143	0.929951	30.5625	1.44857	46.7466	58.9046	0.760199	0.239801	142.806	17.7766	1.01378	7.87842	72.4474	9.891	9.57826	0.281376	2.53968	0.108413	0.486	180	63.66
32	3.5834	19.5849	50.9901	2.52449	0.000726421	83.8774	4.2324	0.3581	0.5092	1.40629	0.898455	30.0185	1.44241	46.4088	51.2493	0.747076	0.252924	97.0173	16.8915	1.00468	7.48088	81.3458	10.4426	10.2763	0.13035	0.634921	0.101631	0.405	300	114.59
33	5.61692	25.2257	61.6795	2.35625	0.000935427	80.2489	3.4544	0.34616	0.489519	1.41531	0.904268	29.6191	1.43426	46.0344	53.4276	0.756622	0.243378	118.071	17.3066	1.00701	7.81987	76.952	9.86281	10.2633	0.179267	1.42857	0.146427	0.648	210	140.06
34	7.0106	24.3867	58.5163	2.30419	0.0008088	80.4657	3.7214	0.3407	0.4878	1.42261	0.929672	30.4539	1.44659	46.6472	58.4107	0.761549	0.238451	142.442	17.7688	1.01336	7.93274	72.392	9.7941	9.64163	0.276013	1.94444	0.0533351	0.243	180	38.2
35	6.4867	21.442	52.7037	2.37619	0.000672901	82.259	4.1902	0.3464	0.4986	1.42096	0.932963	30.8815	1.45387	46.9411	59.4648	0.757501	0.242499	142.513	17.7893	1.0146	7.83777	72.4368	10.0215	9.44908	0.285779	0.634921	0.131077	0.567	300	38.2
36	5.08557	19.1079	49.7268	2.483	0.000605309	83.994	4.4175	0.359441	0.515775	1.41521	0.918305	30.8439	1.45406	46.5324	57.2865	0.747901	0.252099	119.969	17.7211	1.01172	7.88681	73.448	10.0672	9.77112	0.202096	0.992063	0.0824471	0.324	210	38.2
37	6.3125	24.6728	59.7005	2.33182	0.00086844	80.4031	3.6325	0.343	0.4883	1.41887	0.917744	30.0574	1.44082	46.4137	56.1661	0.759346	0.240654	132.206	17.5231	1.01044	7.83829	74.8297	9.8748	9.90956	0.236123	0.634921	0.0719932	0.324	180	63.66
38	6.4332	24.5413	59.3109	2.3283	0.00085444	80.4527	3.6707	0.3427	0.4885	1.41951	0.920147	30.1466	1.44215	46.4718	56.7138	0.759659	0.240341	134.575	17.5763	1.0111	7.85061	74.3212	9.8695	9.84633	0.245531	0.992063	0.0899072	0.405	300	114.59
39	5.9439	20.0542	49.8053	2.40607	0.00062796	83.0631	4.4769	0.3484	0.5031	1.41762	0.933697	31.0668	1.45742	47.1015	59.4523	0.755508	0.244492	136.459	17.7424	1.0145	7.74024	73.0602	10.1846	9.40898	0.278269	0.992063	0.114998	0.486	210	140.06
40	7.294	24.231	57.918	2.29521	0.00079	80.455	3.823	0.34	0.488	1.42398	0.934372	30.6222	1.4491	46.778	60	0.762257	0.237743	150.034	17.908	1.01509	7.94607	71.11	9.795	9.4821	0.303769	1.42857	0.0709075	0.324	180	63.66
41	3.8371	19.4051	50.6648	2.52685	0.000698682	84.0088	4.2146	0.3585	0.51	1.40837	0.9007	30.1003	1.44342	46.4337	51.8095	0.747238	0.252762	101.705	16.9541	1.00548	7.52622	80.6944	10.4023	10.2078	0.141905	1.94444	0.0407038	0.162	300	89.13
42	5.5244	18.4789	47.2178	2.45787	0.000556551	84.1146	4.6211	0.3548	0.512	1.42868	0.930912	31.1756	1.45935	47.1316	58.8973	0.753226	0.246774	132.668	17.66	1.01216	7.68994	78.8607	10.3527	9.45691	0.265447	0.992063	0.158535	0.648	240	63.66
43	5.0354	18.5339	47.1953	2.46436	0.00059172	84.0955	4.6699	0.3529	0.5093	1.41316	0.927256	31.0365	1.4577	47.0968	57.8092	0.751707	0.248293	124.372	17.5329	1.01254	7.61727	75.2265	10.3713	9.53807	0.242892	1.42857	0.0596551	0.243	240	63.66
44	7.1697	23.8355	57.4272	2.31655	0.000770701	80.7825	3.8057	0.3419	0.4901	1.42414	0.932003	30.585	1.4485	46.7291	59.4648	0.761076	0.238924	148.739	17.8517	1.01456	7.94527	71.6358	9.808	9.52483	0.294719	0.634921	0.0896988	0.405	210	114.59
45	5.36902	20.4756	51.3947	2.42698	0.000680947	82.9585	4.337	0.35126	0.504519	1.4147	0.922624	30.7176	1.4522	46.7803	57.2615	0.753099	0.246901	124.693	17.579	1.01174	7.73415	74.674	10.1673	9.69946	0.230821	1.94444	0.097353	0.405	180	38.2
46	6.7917	23.6198	57.2617	2.33553	0.000779141	80.9786	3.8062	0.3434	0.4914	1.42223	0.927389	30.466	1.4469	46.6553	58.3694	0.759734	0.240266	142.756	17.7329	1.01324	7.89911	72.813	9.8613	9.63614	0.274114	1.42857	0.108772	0.486	180	38.2
47	5.6418	22.3625	55.4309	2.40087	0.000770901	81.9118	3.9228	0.3485	0.4972	1.41649	0.916143	30.2574	1.44452	46.5344	55.6309	0.755305	0.244695	125.93	17.4169	1.00994	7.75148	75.9963	10.0586	9.89169	0.219921	2.53968	0.0942434	0.405	300	38.2
48	5.3975	18.1394	46.0265	2.45378	0.00054972	84.2443	4.7845	0.352	0.5099	1.41507	0.934465	31.304	1.46171	47.2711	59.4523	0.752648	0.247352	131.479	17.6925	1.01454	7.65424	73.701	10.3554	9.34838	0.271117	2.53968	0.0991439	0.405	240	89.13
49	6.24387	21.0307	51.8463	2.39375	0.000682698	82.5189	4.40118	0.347861	0.502514	1.41848	0.934683	31.0799	1.4578	47.0236	59.0906	0.756032	0.243968	136.619	17.7347	1.01439	7.81129	72.7653	10.0948	9.29393	0.271594	0.992063	0.0572528	0.243	270	140.06
50	5.6707	19.0968	47.9159	2.42993	0.00058884	83.6537	4.6307	0.3502	0.5065	1.41634	0.934081	31.1854	1.45956	47.1863	59.4523	0.754078	0.245922	133.969	17.7175	1.01452	7.69724	73.3806	10.27	9.37868	0.274693	1.94444	0.0584857	0.243	300	38.2
51	7.294	24.231	57.918	2.29521	0.00079	80.455	3.823	0.34	0.488	1.42398	0.934372	30.6222	1.4491	46.778	60	0.762257	0.237743	150.034	17.908	1.01509	7.94607	71.11	9.795	9.4821	0.303769	2.53968	0.0354537	0.162	180	140.06
52	5.4008	18.8741	49.4159	2.5014	0.000561107	84.7063	4.0459	0.359	0.5116	1.41979	0.913303	30.4829	1.44769	46.5129	55.1582	0.749227	0.250773	127.37	17.3438	1.01003	7.83377	76.4882	10.072	9.87715	0.20286	1.94444	0.121338	0.486	210	114.59
53	4.1783	20.23	52.1765	2.48544	0.00073086	83.3253	4.1877	0.3592	0.5109	1.43303	0.903647	30.1704	1.44429	46.4774	52.8403	0.75097	0.24903	105.53	17.0767	1.00286	7.53633	89.3912	10.473	10.2084	0.161402	1.42857	0.139309	0.567	240	89.13
54	4.77132	16.2032	42.7326	2.5177	0.000468728	85.5515	5.0108	0.35826	0.519319	1.41297	0.93121	31.4521	1.46446	47.2606	58.9171	0.748168	0.251832	124.158	17.6481	1.01394	7.63215	74.2872	10.458	9.38321	0.246889	1.42857	0.0416386	0.162	240	89.13
55	6.6269	22.4477	54.5288	2.34644	0.00072576	81.5866	4.0924	0.3439	0.4946	1.4208	0.932737	30.7703	1.45205	46.8895	59.4523	0.759083	0.240917	142.685	17.8049	1.01446	7.84774	72.2593	9.9711	9.48473	0.287209	0.634921	0.0918233	0.405	270	89.13
56	5.74865	21.2937	54.3824	2.44733	0.000687084	82.7834	3.9086	0.356181	0.507556	1.41972	0.913877	30.4062	1.44631	46.269	56.2161	0.750985	0.249015	127.139	17.634	1.01071	7.97099	73.9587	9.87552	9.90992	0.204538	1.42857	0.0594569	0.243	210	63.66
57	5.8478	20.3521	51.1027	2.42843	0.000642482	83.0779	4.2503	0.3507	0.5037	1.41858	0.926172	30.7846	1.45275	46.8608	57.8342	0.754264	0.245736	133.989	17.6017	1.01276	7.76931	74.3	10.1305	9.58797	0.254336	1.94444	0.173775	0.729	240	114.59
58	4.72599	20.4672	52.2529	2.46805	0.000709661	83.1908	4.1161	0.3534	0.5062	1.41218	0.914758	30.4823	1.44967	46.6772	54.5355	0.751269	0.248731	113.526	17.205	1.00832	7.61759	78.188	10.3118	10.0674	0.184245	1.42857	0.078982	0.324	180	140.06
59	3.60912	14.8627	40.4479	2.57362	0.000460227	86.4525	5.2216	0.36236	0.524719	1.40643	0.922524	31.34	1.46374	47.231	56.7138	0.744205	0.255795	107.383	17.376	1.01118	7.46382	77.1048	10.685	9.58089	0.199957	0.992063	0.194082	0.729	210	89.13
60	6.54712	22.4263	55.0137	2.36266	0.000723008	81.7126	4.0111	0.34656	0.497219	1.42123	0.928714	30.6812	1.45051	46.7094	58.9171	0.757463	0.242537	140.344	17.8105	1.01382	7.91165	72.2047	9.90291	9.58016	0.270133	0.992063	0.0372973	0.162	300	89.13
61	6.4867	21.442	52.7037	2.37619	0.000672901	82.259	4.1902	0.3464	0.4986	1.42096	0.932963	30.8815	1.45387	46.9411	59.4648	0.757501	0.242499	142.513	17.7893	1.0146	7.83777	72.4368	10.0215	9.44908	0.285779	0.634921	0.0374505	0.162	270	63.66
62	6.97323	23.5432	57.0352	2.32073	0.000764413	80.9378	3.9257	0.34422	0.494137	1.42262	0.93164	30.6965	1.45042	46.6429	60	0.759232	0.240768	144.208	17.9943	1.0149	8.01098	70.4298	9.76071	9.54206	0.282353	0.992063	0.0366388	0.162	270	114.59
63	3.7778	27.4343	67.8821	2.40587	0.00116244	79.3615	2.8303	0.3493	0.4841	1.40545	0.867283	28.1851	1.41276	45.1936	44.6644	0.752758	0.247242	82.4569	16.406	0.996451	7.57944	85.5082	9.9861	11.2374	0.0385485	0.634921	0.0550591	0.243	180	140.06
64	5.22683	20.3141	52.138	2.44517	0.000672523	83.1075	4.2579	0.36042	0.515037	1.45086	0.916168	30.659	1.45106	46.5736	56.6544	0.753328	0.246672	121.262	17.5841	1.00546	7.76702	89.465	10.3005	9.92189	0.212801	1.94444	0.138853	0.567	180	114.59
65	6.1441	22.9737	56.0872	2.36055	0.00078176	81.3882	3.9396	0.3451	0.4938	1.41824	0.923126	30.4136	1.44671	46.6571	57.2615	0.757828	0.242172	133.209	17.5921	1.01179	7.79844	74.2933	9.9923	9.73765	0.249575	2.53968	0.147471	0.648	180	38.2
66	7.20192	24.1264	57.949	2.30201	0.000786987	80.5488	3.8359	0.34166	0.490219	1.42362	0.93291	30.6297	1.44922	46.6892	60	0.761102	0.238898	147.744	17.9574	1.01499	7.98928	70.6898	9.75651	9.51966	0.293955	2.53968	0.0717757	0.324	270	114.59
67	3.96618	13.267	36.7621	2.59136	0.000366725	87.3374	5.64448	0.363921	0.531932	1.40794	0.936292	32.0361	1.47509	47.6133	59.0906	0.743438	0.256562	114.407	17.5843	1.01444	7.5105	74.9081	10.7395	9.08909	0.233172	2.53968	0.110491	0.405	210	38.2
68	5.5341	18.6181	46.9712	2.44185	0.00056928	83.949	4.7076	0.3511	0.5082	1.41571	0.934273	31.2447	1.46064	47.2287	59.4523	0.753363	0.246637	132.724	17.705	1.01453	7.67574	73.5408	10.3127	9.36353	0.272905	1.94444	0.098307	0.405	240	89.13
69	5.8504	20.2961	51.8032	2.45387	0.000630014	83.2757	4.0696	0.3554	0.5079	1.43235	0.92025	30.619	1.4498	46.6724	56.744	0.753661	0.246339	133.883	17.5129	1.00985	7.8042	79.9855	10.1408	9.73923	0.239617	1.94444	0.175733	0.729	240	140.06
70	7.0331	23.3568	56.4825	2.32848	0.000751141	81.0778	3.8826	0.3428	0.4918	1.42351	0.932195	30.6443	1.44957	46.7715	59.4648	0.760361	0.239639	147.494	17.8392	1.01457	7.92377	71.796	9.8507	9.50968	0.292931	2.53968	0.162852	0.729	180	38.2
71	4.48222	14.6356	39.5089	2.54995	0.000396048	86.487	5.2797	0.36066	0.524619	1.4117	0.934189	31.7192	1.46902	47.4459	59.4648	0.746337	0.253663	122.791	17.6639	1.01463	7.57997	74.2593	10.5808	9.27454	0.250933	0.992063	0.0639884	0.243	270	114.59
72	4.35267	20.3407	52.4909	2.47692	0.000722347	83.2871	4.2616	0.358641	0.511875	1.40978	0.906415	30.3535	1.44697	46.2659	54.523	0.747351	0.252649	104.732	17.4487	1.00812	7.78064	76.1161	10.121	10.1131	0.15255	0.992063	0.163563	0.648	180	114.59
73	7.1574	23.7523	56.9733	2.30714	0.00077044	80.7503	3.8999	0.3409	0.4897	1.42334	0.934564	30.6815	1.45017	46.8204	60	0.761542	0.238458	148.789	17.8955	1.0151	7.92457	71.2702	9.8377	9.46695	0.301981	2.53968	0.0894017	0.405	270	38.2
74	5.6469	21.3917	54.124	2.44592	0.000704564	82.6982	3.8704	0.3527	0.5022	1.4189	0.913649	30.2647	1.44433	46.4615	55.1207	0.753107	0.246893	128.027	17.367	1.00968	7.79522	76.3965	10.0443	9.90857	0.213375	0.992063	0.115933	0.486	240	89.13
75	4.28187	16.8459	45.3929	2.54615	0.000521509	85.4209	4.7638	0.364241	0.524075	1.4114	0.916862	31.0512	1.45809	46.6863	56.7388	0.744012	0.255988	111.375	17.6054	1.0111	7.76699	74.7575	10.286	9.7586	0.183748	2.53968	0.193617	0.729	270	63.66
76	3.5538	12.9076	36.831	2.6322	0.000343783	87.7853	5.3483	0.3664	0.5311	1.40856	0.924279	31.5477	1.46692	47.3898	56.7513	0.742045	0.257955	111.649	17.3049	1.0117	7.43368	77.7371	10.7893	9.46668	0.209058	2.53968	0.066531	0.243	270	114.59
77	5.45792	19.1237	48.3365	2.44025	0.000599827	83.6979	4.6054	0.35216	0.508519	1.41534	0.930216	31.1037	1.45835	47.0394	58.9046	0.75261	0.24739	129.31	17.7137	1.01376	7.72813	73.4689	10.2368	9.47946	0.25547	1.42857	0.138236	0.567	180	114.59
78	6.7635	22.9264	55.4735	2.33452	0.00074532	81.2913	4.0155	0.343	0.4929	1.42143	0.932545	30.711	1.45098	46.8471	59.4523	0.759798	0.240202	143.93	17.8173	1.01445	7.86924	72.0991	9.9284	9.49988	0.288997	2.53968	0.0728309	0.324	210	114.59
79	3.316	13.6976	38.4906	2.62143	0.000405082	87.309	5.251	0.3654	0.5284	1.40648	0.91944	31.3174	1.4635	47.2644	55.6434	0.742284	0.257716	105.837	17.2016	1.01023	7.3975	78.7368	10.7922	9.61364	0.189883	0.634921	0.0439771	0.162	180	63.66
80	3.7804	13.4762	37.6053	2.59611	0.000369391	87.2637	5.3906	0.3653	0.5303	1.42041	0.928218	31.6496	1.46848	47.4818	57.8019	0.744734	0.255266	114.234	17.4163	1.01092	7.42879	81.6398	10.833	9.41672	0.226963	0.634921	0.0870538	0.324	270	114.59
81	6.9001	23.4051	56.4182	2.32259	0.00076488	80.996	3.9386	0.3421	0.4912	1.42207	0.932353	30.6517	1.44991	46.8047	59.4523	0.760513	0.239487	145.175	17.8298	1.01444	7.89074	71.9389	9.8857	9.51503	0.290785	2.53968	0.144415	0.648	180	89.13
82	4.9722	21.494	54.0491	2.43248	0.00076053	82.4548	4.0639	0.3529	0.503	1.42468	0.91108	30.2325	1.4447	46.5304	54.5032	0.753728	0.246272	116.378	17.275	1.00666	7.64431	82.4308	10.2593	10.0287	0.195187	0.992063	0.154075	0.648	300	38.2
83	5.1243	17.182	44.1371	2.47763	0.0005106	84.8349	4.9383	0.3538	0.5133	1.4138	0.934849	31.4226	1.46386	47.3559	59.4523	0.751218	0.248782	128.988	17.6675	1.01455	7.61124	74.0214	10.4408	9.31808	0.267541	0.634921	0.14117	0.567	180	38.2
84	5.0672	19.7543	49.8639	2.44756	0.00065884	83.4057	4.4397	0.3517	0.5055	1.41315	0.922067	30.7396	1.45288	46.8958	56.7138	0.75251	0.24749	122.124	17.4515	1.01119	7.63561	75.9231	10.2965	9.69483	0.227651	1.42857	0.0391746	0.162	180	140.06
85	3.3608	11.0421	32.3099	2.64209	0.000256581	88.706	5.8438	0.3665	0.5358	1.40633	0.934783	32.0969	1.47614	47.8158	58.9171	0.741459	0.258541	112.752	17.4614	1.01413	7.35244	76.4695	10.9662	9.17901	0.237035	0.992063	0.112788	0.405	180	38.2
86	3.196	9.87	29.577	2.653	0.0002032	89.314	6.13	0.367	0.539	1.4049	0.940131	32.4012	1.48129	48.05	60	0.740808	0.259192	112.681	17.5334	1.01535	7.30107	75.9158	11.076	9.0276	0.250129	1.94444	0.205603	0.729	270	38.2
87	3.6188	21.3323	54.5391	2.48987	0.00082684	82.8105	3.9813	0.3553	0.5031	1.40548	0.893232	29.6696	1.43685	46.1986	50.1414	0.748745	0.251255	93.6959	16.8131	1.0032	7.4877	82.0251	10.3601	10.4536	0.114752	1.42857	0.0990442	0.405	180	89.13
88	6.7635	22.9264	55.4735	2.33452	0.00074532	81.2913	4.0155	0.343	0.4929	1.42143	0.932545	30.711	1.45098	46.8471	59.4523	0.759798	0.240202	143.93	17.8173	1.01445	7.86924	72.0991	9.9284	9.49988	0.288997	1.42857	0.0364154	0.162	210	89.13
89	6.611	21.8375	53.1945	2.35484	0.0006922	81.9315	4.2075	0.3445	0.4965	1.4208	0.935332	30.9187	1.45446	46.99	60	0.758682	0.241318	143.809	17.8456	1.01513	7.83857	71.911	10.0085	9.40635	0.294829	1.94444	0.0740211	0.324	240	114.59
90	6.2171	21.0116	51.6947	2.38222	0.00066708	82.4725	4.3231	0.3466	0.4997	1.41889	0.933313	30.9482	1.45527	47.0167	59.4523	0.756938	0.243062	138.949	17.7674	1.01449	7.78324	72.7399	10.0992	9.43928	0.281845	2.53968	0.131896	0.567	180	114.59
91	4.40799	22.1653	56.5442	2.47125	0.000819042	82.3844	3.6771	0.3541	0.5022	1.41106	0.899798	29.8213	1.43918	46.2106	51.2618	0.750665	0.249335	104.121	16.9202	1.00443	7.61966	80.7758	10.2232	10.4717	0.133518	1.94444	0.156529	0.648	210	140.06
92	5.94112	23.9986	58.9691	2.36067	0.000846877	80.876	3.6918	0.34856	0.495419	1.42941	0.913272	30.0625	1.44106	46.3034	55.5986	0.75749	0.24251	126.296	17.5057	1.00784	7.84117	80.0325	9.95401	10.0307	0.214917	0.992063	0.0739551	0.324	300	89.13
93	4.548	17.9499	47.6934	2.53953	0.000568654	84.8491	4.3782	0.362	0.5173	1.42598	0.91179	30.6181	1.45089	46.6944	54.5532	0.748116	0.251884	116.937	17.2252	1.00724	7.62589	82.9806	10.4182	9.90125	0.191256	1.94444	0.185474	0.729	180	89.13
94	6.6833	23.8345	58.1052	2.34848	0.000793402	80.9612	3.6738	0.3447	0.4916	1.42239	0.922425	30.2803	1.4439	46.5059	57.2865	0.758955	0.241045	140.336	17.6359	1.01203	7.90748	73.6871	9.8369	9.75725	0.257444	0.992063	0.0546163	0.243	270	114.59
95	5.6707	19.0968	47.9159	2.42993	0.00058884	83.6537	4.6307	0.3502	0.5065	1.41634	0.934081	31.1854	1.45956	47.1863	59.4523	0.754078	0.245922	133.969	17.7175	1.01452	7.69724	73.3806	10.27	9.37868	0.274693	0.992063	0.155962	0.648	210	140.06
96	4.65932	15.8909	42.6957	2.54846	0.00044969	85.9112	4.8993	0.36116	0.521819	1.41393	0.92628	31.3184	1.4622	47.1204	57.8467	0.746523	0.253477	122.812	17.5481	1.01287	7.65204	75.1786	10.4413	9.48382	0.230577	0.634921	0.147876	0.567	300	140.06
97	6.611	21.8375	53.1945	2.35484	0.0006922	81.9315	4.2075	0.3445	0.4965	1.4208	0.935332	30.9187	1.45446	46.99	60	0.758682	0.241318	143.809	17.8456	1.01513	7.83857	71.911	10.0085	9.40635	0.294829	0.634921	0.129537	0.567	270	89.13
98	3.9047	13.8717	38.0961	2.57477	0.00038869	86.9362	5.4079	0.3634	0.5282	1.42025	0.930587	31.6868	1.46908	47.5307	58.3371	0.745914	0.254086	115.529	17.4725	1.01145	7.42959	81.114	10.82	9.37399	0.236013	2.53968	0.129106	0.486	270	63.66
99	4.4344	17.4648	45.4168	2.49479	0.000556861	85.2006	4.689	0.3569	0.5135	1.41053	0.919634	30.8833	1.45556	46.9555	56.1786	0.748619	0.251381	114.46	17.3563	1.01061	7.5958	76.8091	10.3995	9.73734	0.203435	0.634921	0.0408611	0.162	270	38.2
100	3.59402	16.7138	46.2295	2.61684	0.000542913	85.9063	4.388	0.36746	0.523119	1.41058	0.899565	30.3748	1.44759	46.4241	51.8595	0.741902	0.258098	102.464	16.9787	1.00594	7.59401	80.5036	10.4373	10.1482	0.131736	0.992063	0.173281	0.648	180	63.66
101	6.80442	22.7735	55.5688	2.3472	0.000728568	81.4669	3.9724	0.34536	0.495719	1.42251	0.930925	30.7111	1.45077	46.7251	59.4648	0.758491	0.241509	143.958	17.8761	1.01448	7.94547	71.536	9.85491	9.53209	0.281329	1.94444	0.14778	0.648	210	114.59
102	5.8037	19.0485	47.9802	2.43582	0.000575101	83.7355	4.5747	0.3509	0.5071	1.41778	0.933923	31.178	1.45923	47.1531	59.4648	0.753927	0.246073	136.288	17.7269	1.01465	7.73027	73.2377	10.235	9.37333	0.276839	2.53968	0.0390786	0.162	240	114.59
103	4.9465	19.8858	50.2535	2.45108	0.00067284	83.3561	4.4015	0.352	0.5053	1.41251	0.919664	30.6504	1.45155	46.8377	56.1661	0.752196	0.247804	119.755	17.3983	1.01052	7.62329	76.4316	10.3018	9.75806	0.218243	0.992063	0.176452	0.729	240	63.66
104	7.0208	23.2736	56.0286	2.31906	0.00075088	81.0456	3.9768	0.3418	0.4914	1.42271	0.934756	30.7408	1.45124	46.8628	60	0.760827	0.239173	147.544	17.883	1.01511	7.90307	71.4304	9.8804	9.4518	0.300193	1.42857	0.0721396	0.324	240	114.59
105	6.08282	23.5065	58.6069	2.39379	0.0008001	81.3671	3.5625	0.35186	0.498719	1.43245	0.910586	30.0105	1.43981	46.1881	55.0884	0.756006	0.243994	129.638	17.4682	1.00757	7.9064	80.2725	9.89701	10.0627	0.21016	1.94444	0.05638	0.243	210	63.66
106	7.294	24.231	57.918	2.29521	0.00079	80.455	3.823	0.34	0.488	1.42398	0.934372	30.6222	1.4491	46.778	60	0.762257	0.237743	150.034	17.908	1.01509	7.94607	71.11	9.795	9.4821	0.303769	2.53968	0.141815	0.648	210	38.2
107	7.049	23.967	57.8168	2.32008	0.000784701	80.7329	3.7675	0.3422	0.4899	1.42351	0.9296	30.4959	1.44717	46.671	58.9171	0.760762	0.239238	146.37	17.7985	1.01389	7.93294	72.1443	9.8133	9.58806	0.285311	1.42857	0.10774	0.486	180	63.66
108	6.0769	20.0059	49.8696	2.41196	0.000614221	83.1449	4.4209	0.3491	0.5037	1.41906	0.933539	31.0594	1.45709	47.0683	59.4648	0.755357	0.244643	138.778	17.7518	1.01463	7.77327	72.9173	10.1496	9.40363	0.280415	0.634921	0.0768408	0.324	240	114.59
109	4.5013	16.7023	43.8704	2.52148	0.000513741	85.3089	4.8833	0.3575	0.5165	1.41141	0.925463	31.1772	1.46033	47.1751	57.274	0.748382	0.251618	119.341	17.4392	1.01204	7.55196	76.2329	10.5124	9.53535	0.228478	1.94444	0.103166	0.405	180	63.66
110	7.0367	23.8838	57.3629	2.31066	0.00078444	80.7007	3.8617	0.3412	0.4895	1.42271	0.932161	30.5924	1.44883	46.7623	59.4523	0.761228	0.238772	146.42	17.8423	1.01443	7.91224	71.7787	9.843	9.53018	0.292573	0.992063	0.12528	0.567	300	63.66
111	6.5026	22.0522	54.038	2.36779	0.000706461	81.9141	4.0751	0.3458	0.4967	1.42096	0.930368	30.7331	1.45146	46.8406	58.9171	0.757903	0.242097	141.389	17.7486	1.01393	7.84694	72.7851	9.9841	9.52746	0.278159	0.634921	0.0929169	0.405	180	89.13
112	5.58512	24.0053	59.0109	2.37305	0.000868307	80.9387	3.6846	0.34736	0.493319	1.41532	0.909457	29.916	1.43908	46.2354	54.523	0.75582	0.24418	120.318	17.388	1.00836	7.80152	76.2554	9.93761	10.1065	0.194508	1.94444	0.0743424	0.324	210	63.66
113	5.06042	17.7708	45.9563	2.48544	0.000541408	84.616	4.7419	0.35586	0.514019	1.41423	0.928231	31.1851	1.45991	47.0753	58.3694	0.749999	0.250001	125.524	17.6324	1.01324	7.68432	74.3151	10.3352	9.49189	0.242844	0.992063	0.0609583	0.243	180	63.66
114	4.072	14.129	38.8216	2.58347	0.000388202	86.9168	5.25	0.3624	0.5258	1.41031	0.928668	31.5555	1.4667	47.412	57.8342	0.744969	0.255031	117.803	17.4393	1.01287	7.48981	76.3825	10.6856	9.39102	0.231092	0.634921	0.107715	0.405	300	89.13
115	4.94013	16.9729	44.199	2.49122	0.000504573	85.0224	4.9641	0.35712	0.517737	1.41308	0.931925	31.4375	1.46411	47.1784	59.4523	0.748909	0.251091	124.408	17.7663	1.01436	7.69766	73.181	10.3638	9.39319	0.247913	0.992063	0.123905	0.486	270	140.06
116	4.5779	15.2672	40.3583	2.52534	0.00043236	86.0161	5.2459	0.3574	0.5201	1.41126	0.935617	31.6598	1.46815	47.5255	59.4523	0.748359	0.251641	124.008	17.6176	1.01459	7.52524	74.6622	10.6116	9.25748	0.260389	0.634921	0.0834348	0.324	300	89.13
117	6.7635	22.9264	55.4735	2.33452	0.00074532	81.2913	4.0155	0.343	0.4929	1.42143	0.932545	30.711	1.45098	46.8471	59.4523	0.759798	0.240202	143.93	17.8173	1.01445	7.86924	72.0991	9.9284	9.49988	0.288997	1.94444	0.0728309	0.324	300	89.13
118	3.23442	10.6319	31.6797	2.64607	0.000240317	88.901	5.9586	0.36986	0.541019	1.41735	0.935083	32.2284	1.47832	47.8125	59.4325	0.741097	0.258903	110.506	17.5534	1.01273	7.36845	80.638	11.0271	9.19418	0.234287	1.42857	0.0913364	0.324	180	63.66
119	7.1574	23.7523	56.9733	2.30714	0.00077044	80.7503	3.8999	0.3409	0.4897	1.42334	0.934564	30.6815	1.45017	46.8204	60	0.761542	0.238458	148.789	17.8955	1.0151	7.92457	71.2702	9.8377	9.46695	0.301981	0.634921	0.143043	0.648	240	114.59
120	6.6822	22.7238	55.0733	2.33654	0.00072789	81.4961	4.0259	0.3437	0.4938	1.41998	0.931727	30.7104	1.45097	46.8315	59.4523	0.759031	0.240969	143.018	17.8625	1.01512	7.90892	71.3082	9.8797	9.51485	0.281342	2.53968	0.109948	0.486	240	89.13
121	6.6269	22.4477	54.5288	2.34644	0.00072576	81.5866	4.0924	0.3439	0.4946	1.4208	0.932737	30.7703	1.45205	46.8895	59.4523	0.759083	0.240917	142.685	17.8049	1.01446	7.84774	72.2593	9.9711	9.48473	0.287209	0.992063	0.128553	0.567	240	63.66
122	4.62637	24.8687	62.2114	2.43675	0.0009799	80.8542	3.33268	0.352261	0.494814	1.41112	0.888136	29.1932	1.42853	45.7261	48.7093	0.751913	0.248087	99.9805	16.7802	1.00197	7.70764	81.6604	9.99738	10.5301	0.102493	0.992063	0.0760894	0.324	300	89.13
123	6.15322	21.6004	53.5139	2.39003	0.000697888	82.2536	4.1267	0.34866	0.500419	1.41932	0.926695	30.7107	1.45132	46.7361	58.3694	0.755719	0.244281	135.485	17.7323	1.01317	7.85632	73.0336	9.99361	9.61309	0.257148	1.94444	0.170887	0.729	300	89.13
124	5.3968	22.0985	55.3297	2.42574	0.000765602	82.1897	3.8673	0.3507	0.4991	1.41602	0.911371	30.131	1.44259	46.4274	54.548	0.753811	0.246189	122.266	17.3075	1.00875	7.73835	77.0306	10.0769	9.99765	0.201462	1.94444	0.171805	0.729	270	114.59
125	4.16572	14.8359	41.6129	2.61601	0.000405793	86.8441	4.8092	0.36716	0.527919	1.41378	0.916769	31.1175	1.45909	46.9156	55.6934	0.742668	0.257332	116.557	17.3261	1.01062	7.6373	77.2645	10.4856	9.67525	0.194018	1.94444	0.109402	0.405	300	140.06
126	4.1963	14.5245	39.3124	2.56213	0.000407501	86.5893	5.2673	0.3605	0.5237	1.41015	0.931037	31.5927	1.46729	47.4609	58.3694	0.74615	0.25385	119.099	17.4956	1.0134	7.49061	75.8567	10.6726	9.34829	0.240142	0.992063	0.191681	0.729	270	114.59
127	5.1084	16.5718	42.8028	2.48603	0.00047704	85.1798	5.0534	0.3544	0.5152	1.4138	0.937444	31.571	1.46627	47.4564	60	0.750817	0.249183	130.112	17.7082	1.01523	7.60207	73.6731	10.4782	9.2397	0.275161	1.94444	0.162552	0.648	210	140.06
128	4.9747	20.5792	52.0417	2.4521	0.000706661	83.0434	4.1922	0.3524	0.5038	1.41331	0.914508	30.4054	1.44747	46.6459	55.0832	0.752132	0.247868	118.581	17.3138	1.00931	7.65316	77.1455	10.2347	9.89432	0.20336	0.634921	0.058561	0.243	210	38.2
129	3.6853	14.3571	39.0826	2.57522	0.00042968	86.7036	5.3238	0.3613	0.5244	1.40679	0.926581	31.481	1.46603	47.4203	57.2615	0.744959	0.255041	110.797	17.3673	1.01195	7.41144	77.1767	10.7609	9.46495	0.217391	1.94444	0.0429436	0.162	180	63.66
130	3.6087	15.7922	42.5947	2.57136	0.000511061	85.9964	4.9612	0.3614	0.5208	1.40695	0.916427	30.9984	1.4582	47.0699	55.0832	0.744982	0.255018	106.13	17.1889	1.0094	7.43816	78.7475	10.6617	9.74282	0.18548	2.53968	0.1062	0.405	180	114.59
131	4.01823	13.1158	36.5282	2.57071	0.000329914	87.7528	5.4823	0.36472	0.531037	1.40919	0.932471	31.8483	1.47134	47.4234	59.4648	0.743187	0.256813	115.378	17.6869	1.01447	7.60567	74.0391	10.5896	9.32702	0.227741	2.53968	0.088222	0.324	240	140.06
132	3.9108	13.4839	36.9691	2.57657	0.00036812	87.1477	5.5153	0.3613	0.5267	1.40807	0.933982	31.8078	1.47111	47.637	58.9046	0.745185	0.254815	116.659	17.5144	1.01396	7.42692	75.8114	10.7877	9.26011	0.243828	2.53968	0.172727	0.648	240	140.06
133	6.233	21.6218	53.029	2.37382	0.00070064	82.1276	4.208	0.346	0.4978	1.41889	0.930718	30.7997	1.45286	46.9162	58.9046	0.757339	0.242661	137.825	17.7267	1.01381	7.79242	73.0882	10.0618	9.51766	0.274224	2.53968	0.0560986	0.243	210	63.66
134	6.8112	24.757	59.4764	2.30932	0.000846	80.2566	3.6702	0.3412	0.4872	1.42142	0.924761	30.2656	1.44375	46.5456	57.8092	0.761002	0.238998	140.558	17.6952	1.01243	7.89677	73.144	9.8162	9.73502	0.266136	1.42857	0.160143	0.729	270	89.13
135	4.7261	19.7882	51.0601	2.49479	0.000668063	83.6984	4.1576	0.3562	0.508	1.41364	0.909769	30.331	1.44629	46.5481	54.0128	0.749771	0.250229	115.99	17.2012	1.00825	7.65155	78.1971	10.2607	9.97978	0.18526	2.53968	0.0599412	0.243	270	114.59
136	4.7843	18.6577	48.2211	2.48743	0.000606991	84.1619	4.507	0.3572	0.5127	1.42485	0.91909	30.7891	1.45375	46.8835	56.1588	0.750942	0.249058	119.578	17.3815	1.00883	7.60681	81.5634	10.4219	9.75791	0.216618	0.634921	0.120464	0.486	210	140.06
137	4.364	20.1827	52.2289	2.50536	0.000710063	83.5496	4.043	0.3571	0.5074	1.41172	0.902561	30.0635	1.44228	46.3738	52.3697	0.74883	0.25117	108.883	17.0417	1.00626	7.61457	79.7226	10.2766	10.1695	0.157036	0.634921	0.140254	0.567	240	140.06
138	6.2576	21.7882	53.9368	2.39265	0.000701162	82.192	4.0196	0.348	0.4986	1.42049	0.925596	30.6067	1.44953	46.7336	57.8342	0.756409	0.243591	137.725	17.6391	1.01273	7.83381	73.8194	10.0024	9.63342	0.2597	1.94444	0.150572	0.648	210	63.66
139	5.7394	20.5668	51.9462	2.44138	0.000656743	83.0605	4.1179	0.352	0.5039	1.41874	0.921208	30.5989	1.44975	46.7114	56.7513	0.753485	0.246515	131.57	17.5047	1.01156	7.77768	75.1741	10.1061	9.70908	0.237666	0.634921	0.135719	0.567	210	63.66
140	3.48842	14.9942	40.8375	2.57714	0.000474227	86.4029	5.1834	0.36266	0.524519	1.40579	0.920121	31.2509	1.46241	47.1729	56.1661	0.743892	0.256108	105.014	17.3228	1.01051	7.4515	77.6133	10.6903	9.64411	0.190549	1.94444	0.08634	0.324	240	89.13
141	5.4503	18.9992	48.7225	2.47363	0.000584063	83.996	4.3868	0.3544	0.5092	1.41747	0.924187	30.8659	1.4543	46.8967	57.299	0.751653	0.248347	130.204	17.5204	1.01225	7.7255	75.1461	10.2289	9.6004	0.24171	2.53968	0.178817	0.729	270	89.13
142	5.25087	23.8506	60.2908	2.45577	0.000877123	81.5437	3.35618	0.354361	0.498914	1.41672	0.895062	29.4979	1.43262	45.8432	50.3899	0.751684	0.248316	112.799	16.9555	1.00436	7.82218	79.8664	9.91918	10.3092	0.135368	0.992063	0.0770513	0.324	210	38.2
143	5.1243	17.182	44.1371	2.47763	0.0005106	84.8349	4.9383	0.3538	0.5133	1.4138	0.934849	31.4226	1.46386	47.3559	59.4523	0.751218	0.248782	128.988	17.6675	1.01455	7.61124	74.0214	10.4408	9.31808	0.267541	1.42857	0.0605015	0.243	270	63.66
144	5.0318	18.0069	46.3149	2.48217	0.000558421	84.4726	4.6908	0.3545	0.5116	1.41396	0.92729	31.0884	1.45845	47.106	57.8217	0.750841	0.249159	125.445	17.5298	1.01268	7.62879	75.2438	10.379	9.51757	0.24325	0.992063	0.120592	0.486	210	63.66
145	6.9539	24.0361	57.575	2.29237	0.000794	80.9373	3.7825	0.3412	0.4884	1.42183	0.928927	30.447	1.44648	46.6432	58.9046	0.761064	0.238936	142.663	17.8002	1.01368	7.94691	72.0066	9.7675	9.65379	0.27515	0.992063	0.0892636	0.405	240	38.2
146	4.16202	21.7906	55.2907	2.46224	0.000820947	82.4625	3.955	0.35426	0.502519	1.40831	0.898595	29.826	1.43884	46.1993	51.7845	0.749961	0.250039	101.003	17.0471	1.00508	7.61089	79.759	10.2203	10.3318	0.136738	1.94444	0.0589615	0.243	180	114.59
147	6.916	24.0153	57.7525	2.31419	0.00079844	80.6511	3.8235	0.3415	0.4893	1.42207	0.929759	30.5032	1.4475	46.7042	58.9046	0.760914	0.239086	144.051	17.7891	1.01377	7.89992	72.2872	9.8483	9.59341	0.283164	2.53968	0.161226	0.729	270	63.66
148	6.80029	23.855	58.028	2.33603	0.000787701	80.8803	3.6914	0.3432	0.4923	1.42238	0.92985	30.5727	1.44936	46.7023	58.3694	0.7599	0.2401	141.315	17.6897	1.0129	7.89738	73.1868	9.8904	9.76112	0.266195	0.992063	0.0908294	0.405	240	89.13
149	5.1648	17.9586	46.3792	2.48806	0.000544682	84.5544	4.6348	0.3552	0.5122	1.4154	0.927132	31.0811	1.45811	47.0728	57.8342	0.750689	0.249311	127.764	17.5392	1.0128	7.66181	75.1009	10.344	9.51222	0.245396	0.992063	0.181289	0.729	210	63.66
150	7.06532	23.6477	57.0043	2.31393	0.000767427	80.8441	3.9128	0.34256	0.491919	1.42298	0.933102	30.689	1.45029	46.7316	60	0.760387	0.239613	146.499	17.9449	1.015	7.96778	70.85	9.79921	9.5045	0.292167	0.992063	0.0542966	0.243	240	140.06
151	6.57282	24.0345	58.8093	2.34406	0.000810698	80.8113	3.6735	0.34746	0.494919	1.4334	0.92013	30.2633	1.44366	46.4021	57.2542	0.758994	0.241006	136.967	17.6871	1.00996	7.93267	78.2039	9.86041	9.8508	0.247076	1.42857	0.0732948	0.324	180	89.13
152	4.21912	19.2183	49.5639	2.49231	0.000672707	83.8917	4.4536	0.35636	0.510319	1.40896	0.911377	30.509	1.44981	46.6594	54.523	0.74867	0.25133	107.867	17.2631	1.00844	7.58652	77.8573	10.3646	9.955	0.176628	1.42857	0.101185	0.405	240	114.59
153	5.10165	23.3417	58.3368	2.40402	0.00084752	81.4818	3.7239	0.351981	0.499456	1.41322	0.904428	29.911	1.43924	46.0276	53.4814	0.752401	0.247599	109.27	17.3883	1.00711	7.86543	76.3486	9.89712	10.2628	0.154745	1.94444	0.0961945	0.405	270	38.2
154	7.0367	23.8838	57.3629	2.31066	0.00078444	80.7007	3.8617	0.3412	0.4895	1.42271	0.932161	30.5924	1.44883	46.7623	59.4523	0.761228	0.238772	146.42	17.8423	1.01443	7.91224	71.7787	9.843	9.53018	0.292573	0.634921	0.161075	0.729	210	89.13
155	5.34948	18.9967	49.7159	2.47741	0.000580865	84.025	4.4376	0.362301	0.520094	1.42894	0.920657	30.9978	1.45617	46.5117	58.3621	0.748416	0.251584	123.657	17.8881	1.01111	7.96967	76.8049	10.0451	9.73287	0.212691	2.53968	0.0621987	0.243	210	63.66
156	5.4041	24.0113	59.7984	2.39592	0.000873601	81.0447	3.5165	0.3527	0.4979	1.43955	0.901953	29.6886	1.43538	46.105	52.8528	0.756538	0.243462	117.809	17.186	1.00291	7.74135	87.9668	10.0964	10.3243	0.177853	2.53968	0.149192	0.648	210	114.59
157	4.7528	21.9794	55.0356	2.43294	0.00080152	82.2222	3.9798	0.3508	0.4992	1.41122	0.907073	30.0267	1.44165	46.42	53.4276	0.752772	0.247228	111.645	17.1698	1.00717	7.62616	78.4935	10.2002	10.1197	0.176565	2.53968	0.172811	0.729	180	38.2
158	3.54192	11.8949	34.2303	2.62503	0.000292688	88.2092	5.7029	0.36636	0.534619	1.40724	0.932938	31.9858	1.47412	47.6422	58.9171	0.741734	0.258266	112.952	17.5358	1.01401	7.43865	75.7289	10.8423	9.24686	0.230797	0.992063	0.134672	0.486	180	38.2
159	5.28343	25.3842	62.4896	2.3701	0.000960413	80.2434	3.3909	0.34842	0.491337	1.41367	0.898	29.4482	1.43172	45.8295	52.3322	0.75484	0.24516	111.042	17.2495	1.00558	7.83842	77.5488	9.83491	10.4273	0.150637	1.94444	0.0371215	0.162	180	89.13
160	4.74312	15.5098	40.9444	2.51668	0.000434907	85.8642	5.2201	0.35786	0.520819	1.41217	0.936366	31.6971	1.46854	47.4524	60	0.748232	0.251768	125.332	17.7326	1.01515	7.60228	73.5733	10.5251	9.24695	0.261771	2.53968	0.0418198	0.162	270	89.13
161	4.1103	20.3625	52.5542	2.503	0.000737802	83.4182	4.0608	0.3567	0.5066	1.40964	0.900316	29.9817	1.44127	46.3489	51.8095	0.748668	0.251332	104.195	16.9791	1.00546	7.56922	80.374	10.3169	10.238	0.145481	1.94444	0.140074	0.567	270	114.59
162	4.77352	24.6484	62.2194	2.4438	0.000933791	81.0652	3.1555	0.35406	0.495419	1.41405	0.884988	29.0542	1.42547	45.564	49.096	0.751361	0.248639	104.658	16.8812	1.00222	7.78884	80.929	9.89331	10.7023	0.107222	0.992063	0.0572836	0.243	180	140.06
163	5.36902	20.4756	51.3947	2.42698	0.000680947	82.9585	4.337	0.35126	0.504519	1.4147	0.922624	30.7176	1.4522	46.7803	57.2615	0.753099	0.246901	124.693	17.579	1.01174	7.73415	74.674	10.1673	9.69946	0.230821	0.992063	0.155765	0.648	270	63.66
164	4.85993	17.881	46.8307	2.50518	0.000552655	84.6923	4.6224	0.35882	0.516437	1.41403	0.921805	31.0068	1.45703	46.8372	57.2865	0.748066	0.251934	120.815	17.5848	1.01194	7.7359	74.769	10.2723	9.65056	0.21636	2.53968	0.0825799	0.324	300	63.66
165	5.8073	19.5755	48.8606	2.418	0.0006084	83.3584	4.5538	0.3493	0.5048	1.41698	0.933889	31.1261	1.45849	47.1439	59.4523	0.754793	0.245207	135.214	17.7299	1.01451	7.71874	73.2204	10.2273	9.39383	0.276481	2.53968	0.0966511	0.405	270	114.59
166	6.0152	21.4682	54.5361	2.44296	0.000683395	82.6677	3.7834	0.3549	0.5047	1.43379	0.914902	30.3147	1.44465	46.4382	55.6611	0.754312	0.245688	133.954	17.4409	1.00863	7.85557	80.5392	10.031	9.89064	0.226523	0.634921	0.0963948	0.405	180	114.59
167	5.8996	20.6289	53.6188	2.49153	0.000631058	83.4045	3.6928	0.3594	0.5095	1.43555	0.910006	30.2329	1.44313	46.3072	54.6032	0.751799	0.248201	133.682	17.3378	1.0077	7.88698	81.4479	10.022	9.97075	0.210569	1.94444	0.0790945	0.324	180	140.06
168	6.2648	22.8422	55.6976	2.35702	0.00076776	81.4378	3.9778	0.3448	0.494	1.41888	0.925529	30.5028	1.44804	46.7152	57.8092	0.758142	0.241858	135.578	17.6453	1.01246	7.81077	73.7848	9.987	9.67442	0.258984	1.94444	0.128916	0.567	240	89.13
169	6.17272	22.7376	55.7286	2.36382	0.000764747	81.5316	3.9907	0.34646	0.496219	1.41852	0.924067	30.5103	1.44817	46.6264	57.8092	0.756987	0.243013	133.287	17.6947	1.01236	7.85397	73.3646	9.94851	9.71198	0.24917	1.94444	0.130483	0.567	180	89.13
170	5.6671	18.5698	47.0355	2.44774	0.000555541	84.0308	4.6516	0.3518	0.5088	1.41715	0.934115	31.2373	1.46031	47.1955	59.4648	0.753212	0.246788	135.042	17.7144	1.01466	7.70876	73.3979	10.2777	9.35818	0.275051	1.42857	0.0394113	0.162	210	140.06
171	7.0208	23.2736	56.0286	2.31906	0.00075088	81.0456	3.9768	0.3418	0.4914	1.42271	0.934756	30.7408	1.45124	46.8628	60	0.760827	0.239173	147.544	17.883	1.01511	7.90307	71.4304	9.8804	9.4518	0.300193	1.94444	0.0360698	0.162	210	38.2
172	4.0691	23.545	59.6153	2.46453	0.000919602	81.6441	3.4471	0.354	0.4969	1.40899	0.884939	29.1502	1.42789	45.7883	48.5233	0.750361	0.249639	96.2067	16.7223	1.00142	7.60277	82.6241	10.1352	10.6932	0.0979712	1.42857	0.0964286	0.405	300	38.2
173	6.17272	22.7376	55.7286	2.36382	0.000764747	81.5316	3.9907	0.34646	0.496219	1.41852	0.924067	30.5103	1.44817	46.6264	57.8092	0.756987	0.243013	133.287	17.6947	1.01236	7.85397	73.3646	9.94851	9.71198	0.24917	1.94444	0.167764	0.729	210	140.06
174	6.8842	22.7949	55.0839	2.33099	0.00073132	81.3409	4.0537	0.3427	0.4931	1.42207	0.934948	30.8001	1.45231	46.9052	60	0.760112	0.239888	146.299	17.8705	1.01512	7.88157	71.5906	9.9231	9.43665	0.298405	1.94444	0.0363812	0.162	240	63.66
175	6.9001	23.4051	56.4182	2.32259	0.00076488	80.996	3.9386	0.3421	0.4912	1.42207	0.932353	30.6517	1.44991	46.8047	59.4523	0.760513	0.239487	145.175	17.8298	1.01444	7.89074	71.9389	9.8857	9.51503	0.290785	2.53968	0.0361038	0.162	210	89.13
176	3.5285	16.7003	45.2264	2.58532	0.000559143	85.6663	4.6195	0.3631	0.5195	1.40791	0.906307	30.5677	1.45113	46.7287	52.9174	0.744139	0.255861	102.536	17.0075	1.00698	7.4764	80.3355	10.5702	10.0002	0.153928	1.42857	0.148627	0.567	270	114.59
177	3.4089	18.2736	48.5038	2.55142	0.000660311	84.651	4.4321	0.3623	0.5162	1.41783	0.900443	30.2537	1.44628	46.5459	51.7772	0.746288	0.253712	96.8905	16.9185	1.00353	7.4437	86.112	10.5924	10.2183	0.135987	0.992063	0.145196	0.567	270	89.13
178	6.80802	23.3005	56.4492	2.32939	0.000761867	81.0898	3.9515	0.34376	0.493419	1.42171	0.930891	30.6591	1.45003	46.7159	59.4523	0.759358	0.240642	142.885	17.8792	1.01434	7.93395	71.5187	9.84721	9.55259	0.280971	2.53968	0.0548164	0.243	270	63.66
179	4.8988	18.0552	46.2506	2.47628	0.00057216	84.3908	4.7468	0.3538	0.511	1.41252	0.927448	31.0958	1.45878	47.1392	57.8092	0.750992	0.249008	123.127	17.5204	1.01255	7.59577	75.3867	10.414	9.52292	0.241104	2.53968	0.180487	0.729	210	38.2
180	5.7943	23.4514	57.7099	2.38054	0.000824021	81.2716	3.7308	0.347	0.4936	1.41712	0.913356	30.0496	1.44103	46.3915	55.0832	0.756422	0.243578	126.051	17.3887	1.00926	7.78216	76.1844	9.9785	9.98522	0.214088	1.42857	0.111278	0.486	240	38.2
181	3.77328	17.8219	48.6601	2.60804	0.000611651	85.3124	4.27408	0.367221	0.522332	1.4108	0.898148	30.2987	1.44663	46.2882	50.9501	0.742112	0.257888	100.255	16.9177	1.00516	7.65273	80.7171	10.3528	10.0963	0.115653	0.634921	0.129534	0.486	180	38.2
182	6.30932	23.2163	56.6733	2.35189	0.000784307	81.2363	3.9138	0.34556	0.494519	1.41915	0.923875	30.451	1.4471	46.584	57.8092	0.757702	0.242298	134.532	17.7071	1.01235	7.87547	73.2044	9.90581	9.72712	0.250958	1.42857	0.0924073	0.405	180	38.2
183	5.6075	22.0569	54.7697	2.39805	0.00075765	82.013	4.0247	0.3502	0.5002	1.42787	0.917904	30.3814	1.44656	46.6199	56.1463	0.756099	0.243901	125.975	17.4595	1.00864	7.72429	80.585	10.158	9.86931	0.226988	1.94444	0.0377658	0.162	240	89.13
184	4.79012	21.2995	54.2505	2.46344	0.000751469	82.7749	3.9576	0.35476	0.504319	1.4131	0.905487	30.0788	1.44219	46.3072	53.4526	0.750599	0.249401	112.747	17.2255	1.00733	7.71391	77.9477	10.1344	10.1314	0.169256	2.53968	0.137809	0.567	210	63.66
185	4.29212	17.2562	45.1714	2.51399	0.000558027	84.976	4.8371	0.35786	0.516219	1.40961	0.921565	31.0435	1.45838	47.019	56.7138	0.74778	0.25222	113.608	17.4384	1.01114	7.57132	76.3039	10.4715	9.65663	0.208897	0.634921	0.165423	0.648	180	63.66
186	3.88742	14.8493	41.0304	2.59481	0.00043301	86.6483	5.0154	0.36476	0.526319	1.4101	0.919647	31.2288	1.46141	47.0733	56.2036	0.743437	0.256563	111.97	17.351	1.0109	7.55056	77.1847	10.5853	9.62806	0.196988	1.42857	0.0868898	0.324	270	140.06
187	6.38232	21.2542	52.2808	2.37357	0.000669627	82.3206	4.2973	0.34706	0.500419	1.4198	0.934062	30.9855	1.45566	46.9436	60	0.756812	0.243188	140.273	17.8825	1.01504	7.86028	71.6509	10.0127	9.42876	0.283227	0.634921	0.151124	0.648	210	140.06
188	5.28952	17.4246	44.7232	2.46898	0.000513147	84.683	4.9125	0.35426	0.514019	1.41471	0.935598	31.4599	1.46425	47.2828	60	0.751092	0.248908	130.312	17.7826	1.01511	7.68828	72.9325	10.3543	9.30756	0.268923	0.634921	0.161739	0.648	240	140.06
189	4.1584	14.5915	40.6084	2.572	0.000400541	86.6605	5.2673	0.368061	0.534012	1.41052	0.926687	31.6972	1.46857	46.9597	59.4648	0.741278	0.258722	112.585	17.9233	1.01413	7.81751	71.998	10.3456	9.47746	0.203651	0.992063	0.0672726	0.243	210	38.2
190	6.6587	23.6681	57.1974	2.32964	0.00079288	80.8968	3.8622	0.3427	0.4908	1.42079	0.927548	30.4734	1.44723	46.6885	58.3569	0.759886	0.240114	140.437	17.7234	1.01311	7.86609	72.9559	9.8963	9.64149	0.271968	1.94444	0.126601	0.567	300	140.06
191	6.47412	24.3884	59.4062	2.34098	0.000837688	80.6283	3.6276	0.34506	0.491319	1.42059	0.918527	30.1467	1.44195	46.3498	56.7263	0.758353	0.241647	134.603	17.6351	1.01113	7.92684	73.7581	9.79601	9.87853	0.237863	1.94444	0.0364878	0.162	180	63.66
192	7.1574	23.7523	56.9733	2.30714	0.00077044	80.7503	3.8999	0.3409	0.4897	1.42334	0.934564	30.6815	1.45017	46.8204	60	0.761542	0.238458	148.789	17.8955	1.0151	7.92457	71.2702	9.8377	9.46695	0.301981	2.53968	0.125162	0.567	240	38.2
193	5.89342	22.168	54.9662	2.38587	0.000746197	81.9107	4.0371	0.35036	0.501119	1.42942	0.921056	30.5079	1.44829	46.6049	57.2417	0.756286	0.243714	129.668	17.6278	1.00987	7.81365	78.9876	10.0662	9.79556	0.237778	0.992063	0.11348	0.486	180	140.06
194	5.63903	19.9766	50.2568	2.42319	0.000635933	83.201	4.4645	0.35202	0.507337	1.41625	0.92837	30.9926	1.45633	46.8659	58.9046	0.752885	0.247115	129.51	17.788	1.01364	7.81433	72.7283	10.1129	9.54732	0.249232	0.634921	0.176842	0.729	270	114.59
195	6.93917	23.5074	57.0237	2.34353	0.000780759	81.0746	3.92248	0.344361	0.494414	1.42246	0.931162	30.6869	1.45076	46.7203	58.5554	0.759141	0.240859	142.794	17.7533	1.01381	7.93949	72.3299	9.85158	9.42756	0.273272	2.53968	0.146766	0.648	240	89.13
196	4.8446	25.1136	62.161	2.40035	0.000969581	80.5299	3.3101	0.3488	0.4901	1.41201	0.891538	29.1879	1.42794	45.8262	50.1539	0.754313	0.245687	105.975	16.9224	1.00326	7.69272	80.6007	9.9835	10.5694	0.131202	1.94444	0.0741708	0.324	300	38.2
197	6.1774	22.6963	56.5685	2.40661	0.000749244	81.8619	3.6779	0.3497	0.4973	1.42144	0.915476	30.176	1.44245	46.3924	55.6684	0.755565	0.244435	134.131	17.4576	1.01032	7.87205	75.4074	9.9109	9.89079	0.228148	2.53968	0.150544	0.648	270	63.66
198	6.35259	21.5863	53.6523	2.38681	0.000682471	82.2445	4.0449	0.3492	0.5027	1.43265	0.932221	30.9265	1.45537	46.9242	58.8973	0.757682	0.242318	138.698	17.6917	1.01177	7.8172	78.2734	10.1256	9.67279	0.268257	2.53968	0.132136	0.567	210	140.06
199	6.6613	23.6121	57.8979	2.35508	0.000780412	81.0946	3.6815	0.3474	0.495	1.43457	0.921626	30.3078	1.44428	46.5001	57.2667	0.759283	0.240717	140.331	17.6347	1.0102	7.90098	78.6414	9.9066	9.79275	0.257249	2.53968	0.0366048	0.162	240	89.13
200	5.82483	20.7881	53.0171	2.44893	0.000656537	83.0345	4.0108	0.35512	0.507237	1.42009	0.917934	30.5472	1.44859	46.4583	56.7638	0.751738	0.248262	130.554	17.6254	1.01148	7.91861	74.0306	9.95141	9.79399	0.221972	0.992063	0.118396	0.486	270	63.66
201	5.4452	19.97	50.0294	2.42858	0.0006504	83.2096	4.4392	0.3502	0.5042	1.41506	0.92668	30.8586	1.45448	46.9696	57.8092	0.753852	0.246148	128.107	17.5704	1.01251	7.68177	74.7459	10.2432	9.58352	0.248256	0.992063	0.0775399	0.324	270	114.59
202	6.56662	23.5635	57.2284	2.33644	0.000789867	80.9906	3.8751	0.34436	0.493019	1.42043	0.926086	30.4808	1.44736	46.5997	58.3569	0.758731	0.241269	138.147	17.7728	1.01301	7.9093	72.5357	9.85781	9.67905	0.262154	0.634921	0.109839	0.486	180	38.2
203	4.5172	17.3125	45.2047	2.51308	0.000547301	84.964	4.7682	0.3569	0.5146	1.41141	0.922868	31.0287	1.45792	47.0746	56.7263	0.748783	0.251217	118.217	17.3985	1.01136	7.56114	76.5812	10.475	9.61373	0.220857	0.634921	0.122876	0.486	270	89.13
204	4.5928	15.2944	41.5127	2.56019	0.000420153	86.2461	4.971	0.3631	0.5247	1.42583	0.927134	31.3976	1.46353	47.2458	57.8269	0.74729	0.25271	123.852	17.485	1.01114	7.58083	80.7133	10.5922	9.46662	0.238407	0.992063	0.0634264	0.243	300	114.59
205	6.14092	21.5172	53.06	2.38062	0.000697627	82.2214	4.2209	0.34766	0.500019	1.41852	0.929256	30.8072	1.45299	46.8274	58.9046	0.756185	0.243815	135.535	17.7761	1.01371	7.83563	72.6679	10.0233	9.55522	0.26441	0.992063	0.151408	0.648	270	38.2
206	6.6172	22.3085	54.7754	2.36246	0.000713031	81.7522	4.0059	0.3476	0.4984	1.43377	0.929377	30.7012	1.45077	46.7924	58.8973	0.758945	0.241055	142.629	17.7599	1.01209	7.86194	77.5792	10.0111	9.57811	0.279751	2.53968	0.12965	0.567	270	38.2
207	5.928	19.444	48.471	2.41447	0.0005944	83.408	4.592	0.349	0.505	1.41762	0.936292	31.2152	1.45983	47.202	60	0.755107	0.244893	137.583	17.7831	1.01518	7.73107	72.7119	10.222	9.3306	0.285889	1.42857	0.115872	0.486	180	38.2
208	5.16175	18.6023	48.3615	2.4846	0.000574762	84.2451	4.5197	0.358381	0.515456	1.41558	0.922362	30.9849	1.45635	46.7217	57.8342	0.748654	0.251346	123.383	17.7124	1.01249	7.83443	73.5199	10.1431	9.65518	0.21953	2.53968	0.184704	0.729	210	114.59
209	6.15287	20.3578	51.8368	2.46116	0.000630883	83.3201	4.12218	0.354361	0.508114	1.42184	0.924664	30.805	1.45295	46.71	56.9623	0.752589	0.247411	136.246	17.544	1.01239	7.88409	74.4052	10.0264	9.4898	0.241116	0.634921	0.0394111	0.162	180	140.06
210	5.94085	20.6979	51.7876	2.40261	0.00065804	82.7538	4.3618	0.351581	0.506356	1.4178	0.928927	30.9706	1.45565	46.7504	59.4523	0.753474	0.246526	132.079	17.9156	1.01419	7.91287	71.4792	9.98372	9.55194	0.252403	2.53968	0.0781288	0.324	270	89.13
211	4.64988	20.8517	55.7989	2.51228	0.000704978	83.3847	3.8972	0.370362	0.524706	1.4149	0.894973	30.1984	1.44331	45.3846	54.573	0.740805	0.259195	101.711	17.8696	1.00792	8.27968	72.1225	9.58347	10.4001	0.0978011	1.42857	0.130981	0.486	180	89.13
212	6.14753	21.0588	52.494	2.39049	0.000667623	82.4981	4.2797	0.35172	0.505837	1.43097	0.929398	30.9313	1.45483	46.7909	59.4325	0.755671	0.244329	135.608	17.8775	1.01244	7.88466	76.6935	10.0492	9.56504	0.263809	0.634921	0.115386	0.486	210	89.13
213	7.0208	23.2736	56.0286	2.31906	0.00075088	81.0456	3.9768	0.3418	0.4914	1.42271	0.934756	30.7408	1.45124	46.8628	60	0.760827	0.239173	147.544	17.883	1.01511	7.90307	71.4304	9.8804	9.4518	0.300193	1.94444	0.126244	0.567	180	63.66
214	5.2573	17.1337	44.2014	2.48352	0.000496861	84.9167	4.8823	0.3545	0.5139	1.41524	0.934691	31.4152	1.46353	47.3227	59.4648	0.751067	0.248933	131.307	17.6769	1.01468	7.64426	73.8785	10.4058	9.31273	0.269687	0.992063	0.101059	0.405	300	38.2
215	4.4413	14.7885	39.4136	2.53726	0.0004128	86.3114	5.3228	0.3583	0.5218	1.41062	0.935809	31.7191	1.46922	47.5679	59.4523	0.747644	0.252356	122.763	17.6051	1.0146	7.50374	74.8224	10.6543	9.24233	0.258601	0.634921	0.189312	0.729	180	63.66
216	5.6707	19.0968	47.9159	2.42993	0.00058884	83.6537	4.6307	0.3502	0.5065	1.41634	0.934081	31.1854	1.45956	47.1863	59.4523	0.754078	0.245922	133.969	17.7175	1.01452	7.69724	73.3806	10.27	9.37868	0.274693	0.992063	0.175457	0.729	270	114.59
217	6.9088	22.9613	55.9917	2.34982	0.000731842	81.4053	3.8653	0.3447	0.4939	1.42367	0.929826	30.6071	1.44898	46.7226	58.9296	0.759181	0.240819	146.198	17.783	1.01404	7.92296	72.3218	9.8637	9.55241	0.283881	1.94444	0.128175	0.567	300	38.2
218	6.7794	23.5366	56.8078	2.32612	0.00077888	80.9464	3.9004	0.3424	0.491	1.42143	0.929951	30.5625	1.44857	46.7466	58.9046	0.760199	0.239801	142.806	17.7766	1.01378	7.87842	72.4474	9.891	9.57826	0.281376	0.634921	0.108413	0.486	210	114.59
219	6.24572	20.7755	51.3361	2.38549	0.000650067	82.6159	4.3742	0.34796	0.502119	1.41917	0.934254	31.0448	1.45673	46.986	60	0.756097	0.243903	139.028	17.87	1.01505	7.83878	71.8111	10.0554	9.41361	0.281439	1.94444	0.152417	0.648	300	114.59
220	5.8832	22.0995	54.6517	2.39382	0.000742901	82.011	3.9992	0.3479	0.4976	1.41777	0.920949	30.4357	1.44719	46.6506	56.7263	0.755933	0.244067	130.668	17.5233	1.01127	7.77614	74.9793	10.048	9.76523	0.238737	1.42857	0.0564402	0.243	180	114.59
221	4.9877	16.7033	43.1924	2.48956	0.00049104	85.1302	5.0152	0.3547	0.515	1.41317	0.935041	31.4819	1.46493	47.3983	59.4523	0.750503	0.249497	127.743	17.655	1.01456	7.58974	74.1816	10.4835	9.30293	0.265753	1.42857	0.183044	0.729	300	63.66
222	7.1574	23.7523	56.9733	2.30714	0.00077044	80.7503	3.8999	0.3409	0.4897	1.42334	0.934564	30.6815	1.45017	46.8204	60	0.761542	0.238458	148.789	17.8955	1.0151	7.92457	71.2702	9.8377	9.46695	0.301981	1.42857	0.125162	0.567	240	114.59
223	6.09137	19.9418	49.5673	2.41407	0.000629578	83.1591	4.59318	0.349361	0.506114	1.41784	0.93747	31.2876	1.46128	47.1665	59.6383	0.754916	0.245084	136.498	17.7629	1.01508	7.78062	72.5772	10.1749	9.2004	0.277426	1.94444	0.155148	0.648	180	63.66
224	5.33735	21.3554	53.7356	2.42024	0.00072804	82.5058	4.1708	0.353081	0.505356	1.4146	0.916913	30.5248	1.44897	46.4599	56.7138	0.751905	0.248095	120.234	17.6496	1.01086	7.85124	74.0217	10.0102	9.8681	0.205361	0.992063	0.0392481	0.162	270	140.06
225	6.98553	23.6264	57.4891	2.33015	0.000764674	80.97	3.8315	0.34522	0.494537	1.42342	0.929079	30.6	1.44875	46.5516	59.4648	0.758767	0.241233	144.158	17.9505	1.01436	8.03168	70.7954	9.73101	9.59994	0.275091	1.42857	0.110278	0.486	270	89.13
226	3.8978	17.3598	45.8184	2.53911	0.000583741	85.0609	4.6923	0.359	0.5155	1.40822	0.913449	30.7314	1.45365	46.8846	54.5355	0.746813	0.253187	107.496	17.1732	1.00871	7.49033	78.7754	10.5389	9.8515	0.181436	2.53968	0.165844	0.648	270	63.66
227	6.5272	22.2186	54.9458	2.38662	0.000706983	81.9785	3.8867	0.3478	0.4975	1.42256	0.925246	30.54	1.44813	46.658	57.8467	0.756972	0.243028	141.289	17.661	1.01285	7.88833	73.5163	9.9247	9.64322	0.263635	1.94444	0.149638	0.648	270	38.2
228	7.1697	23.8355	57.4272	2.31655	0.000770701	80.7825	3.8057	0.3419	0.4901	1.42414	0.932003	30.585	1.4485	46.7291	59.4648	0.761076	0.238924	148.739	17.8517	1.01456	7.94527	71.6358	9.808	9.52483	0.294719	1.42857	0.0358795	0.162	210	114.59
229	5.1395	21.7513	54.7746	2.44119	0.000760042	82.4354	3.906	0.3519	0.5006	1.41474	0.90916	30.1011	1.44232	46.4117	54.0003	0.752783	0.247217	118.652	17.2418	1.00809	7.70453	77.6993	10.1249	10.0457	0.190266	1.94444	0.115624	0.486	300	140.06
230	5.9916	21.8848	53.8082	2.38087	0.00072864	82.0284	4.1316	0.3466	0.4974	1.41761	0.925913	30.6214	1.45019	46.8	57.8092	0.756712	0.243288	133.087	17.6203	1.01248	7.76777	74.1052	10.0724	9.64412	0.255408	0.634921	0.168613	0.729	240	89.13
231	4.4782	15.0381	40.7753	2.56551	0.000413583	86.408	5.0402	0.3613	0.523	1.41302	0.928125	31.4295	1.46422	47.294	57.8467	0.746247	0.253753	122.612	17.4737	1.01299	7.56583	75.9192	10.5652	9.41597	0.236815	1.42857	0.169848	0.648	240	89.13
232	4.5746	18.4705	47.2419	2.46504	0.00060972	84.5282	4.5912	0.3544	0.5095	1.41036	0.919409	30.7721	1.45375	46.9039	56.1661	0.750201	0.249799	114.632	17.3719	1.01047	7.60578	76.6317	10.3491	9.77299	0.204865	1.94444	0.0601312	0.243	240	114.59
233	4.36512	15.2941	40.7789	2.53566	0.000443347	86.0603	5.2206	0.35936	0.522119	1.41026	0.931752	31.5781	1.46694	47.3786	58.9046	0.74689	0.25311	119.349	17.6138	1.01383	7.55613	74.7505	10.5784	9.35826	0.241166	2.53968	0.105631	0.405	180	140.06
234	5.0347	22.493	56.4985	2.43632	0.000807602	82.0409	3.7527	0.3516	0.4985	1.4141	0.904162	29.8635	1.43858	46.2531	52.9049	0.75287	0.24713	115.159	17.1479	1.00675	7.70137	78.5561	10.0928	10.1873	0.173238	0.634921	0.0574288	0.243	240	114.59
235	6.5308	22.7456	55.8262	2.3688	0.000740282	81.6014	3.8658	0.3462	0.4952	1.42176	0.925212	30.4881	1.44738	46.6488	57.8342	0.757839	0.242161	140.215	17.6641	1.01272	7.87681	73.499	9.917	9.66372	0.263276	0.992063	0.0370054	0.162	210	38.2
236	6.94102	23.2522	56.5135	2.33528	0.000748128	81.1716	3.8955	0.34446	0.494019	1.42315	0.930733	30.6518	1.4497	46.6827	59.4648	0.759206	0.240794	145.203	17.8886	1.01447	7.96697	71.3758	9.81221	9.54724	0.283117	0.634921	0.0732601	0.324	180	114.59
237	6.85387	25.3863	60.9623	2.31244	0.000895178	79.9581	3.63318	0.341861	0.488114	1.42101	0.923536	30.2488	1.44387	46.452	56.8998	0.760497	0.239503	137.104	17.6218	1.01166	7.93399	73.5177	9.77438	9.66805	0.248264	1.42857	0.125209	0.567	240	89.13
238	7.0331	23.3568	56.4825	2.32848	0.000751141	81.0778	3.8826	0.3428	0.4918	1.42351	0.932195	30.6443	1.44957	46.7715	59.4648	0.760361	0.239639	147.494	17.8392	1.01457	7.92377	71.796	9.8507	9.50968	0.292931	1.94444	0.0904731	0.405	270	89.13
239	6.1282	22.3635	54.7529	2.36895	0.0007482	81.7331	4.0547	0.3457	0.4957	1.41824	0.925721	30.5621	1.44912	46.7576	57.8092	0.757427	0.242573	134.333	17.6328	1.01247	7.78927	73.945	10.0297	9.65927	0.257196	1.94444	0.148601	0.648	180	63.66
240	6.1405	22.4467	55.2068	2.37836	0.000748461	81.7653	3.9605	0.3467	0.4961	1.41904	0.92316	30.4656	1.44745	46.6663	57.274	0.756962	0.243038	134.282	17.589	1.01193	7.80996	74.3106	10	9.71715	0.249934	1.94444	0.111815	0.486	210	89.13
241	6.41727	23.5893	58.5126	2.36092	0.000787658	81.1422	3.7504	0.352141	0.501775	1.43295	0.918147	30.3749	1.44538	46.1939	57.8019	0.755844	0.244156	132.465	17.8885	1.01033	8.07461	76.4348	9.73962	9.90024	0.227043	0.634921	0.132829	0.567	270	114.59
242	6.4867	21.442	52.7037	2.37619	0.000672901	82.259	4.1902	0.3464	0.4986	1.42096	0.932963	30.8815	1.45387	46.9411	59.4648	0.757501	0.242499	142.513	17.7893	1.0146	7.83777	72.4368	10.0215	9.44908	0.285779	1.42857	0.112352	0.486	240	63.66
243	6.1951	20.7892	51.4874	2.38882	0.00065409	82.6059	4.3308	0.3493	0.5031	1.43106	0.932514	30.9756	1.45565	47.0109	59.4325	0.757266	0.242734	138.944	17.7662	1.01265	7.77674	77.6942	10.1689	9.47478	0.281649	2.53968	0.0378749	0.162	180	140.06
244	7.1697	23.8355	57.4272	2.31655	0.000770701	80.7825	3.8057	0.3419	0.4901	1.42414	0.932003	30.585	1.4485	46.7291	59.4648	0.761076	0.238924	148.739	17.8517	1.01456	7.94527	71.6358	9.808	9.52483	0.294719	0.634921	0.0896988	0.405	210	114.59
245	6.5113	21.6084	53.6115	2.39502	0.000673423	82.3234	4.0018	0.3484	0.4994	1.42256	0.927841	30.6885	1.45053	46.7585	58.3944	0.756571	0.243429	142.412	17.7017	1.01353	7.87915	73.168	9.9621	9.56484	0.271255	1.42857	0.0942362	0.405	180	89.13
246	5.2891	18.3541	46.87	2.46672	0.000563981	84.2269	4.6521	0.3533	0.5101	1.41523	0.929501	31.1183	1.45871	47.1217	58.3694	0.751869	0.248131	129.059	17.5955	1.01333	7.66261	74.5751	10.331	9.46949	0.254446	0.634921	0.0398214	0.162	270	89.13
247	4.9393	18.8318	48.4927	2.48672	0.000606242	84.1103	4.4433	0.3552	0.5099	1.41412	0.919731	30.7543	1.45303	46.8561	56.1911	0.750463	0.249537	121.902	17.3921	1.0108	7.64633	76.4662	10.3172	9.71706	0.218959	0.634921	0.140211	0.567	210	89.13
248	5.61912	19.7688	50.189	2.44716	0.000619909	83.467	4.3401	0.35326	0.507619	1.41758	0.924902	30.8513	1.45395	46.8144	57.8342	0.752394	0.247606	130.454	17.6386	1.01267	7.79102	74.0399	10.1347	9.61037	0.242734	1.42857	0.0788261	0.324	270	114.59
249	7.1733	24.3625	58.3076	2.29874	0.000804	80.4054	3.7848	0.3403	0.4878	1.42334	0.93197	30.5331	1.44776	46.7199	59.4523	0.761943	0.238057	147.665	17.8548	1.01442	7.93374	71.6185	9.8003	9.54533	0.294361	1.42857	0.159692	0.729	270	38.2
250	6.5026	22.0522	54.038	2.36779	0.000706461	81.9141	4.0751	0.3458	0.4967	1.42096	0.930368	30.7331	1.45146	46.8406	58.9171	0.757903	0.242097	141.389	17.7486	1.01393	7.84694	72.7851	9.9841	9.52746	0.278159	2.53968	0.0371667	0.162	210	63.66
251	4.2021	23.4967	59.6796	2.47042	0.000905863	81.7259	3.3911	0.3547	0.4975	1.41043	0.884781	29.1429	1.42756	45.7551	48.5358	0.750209	0.249791	98.5254	16.7317	1.00155	7.63579	82.4812	10.1002	10.6878	0.100117	1.94444	0.0386588	0.162	240	140.06
252	7.1574	23.7523	56.9733	2.30714	0.00077044	80.7503	3.8999	0.3409	0.4897	1.42334	0.934564	30.6815	1.45017	46.8204	60	0.761542	0.238458	148.789	17.8955	1.0151	7.92457	71.2702	9.8377	9.46695	0.301981	0.992063	0.053641	0.243	240	38.2
253	3.3514	15.445	42.0396	2.58682	0.000505501	86.2421	4.9999	0.3626	0.5223	1.40567	0.914217	30.9686	1.45794	47.0542	54.5355	0.743954	0.256046	102.516	17.1232	1.00874	7.40433	79.4162	10.7097	9.7909	0.174284	0.634921	0.171512	0.648	240	63.66
254	6.30212	22.1623	54.9125	2.38752	0.000717709	81.9905	3.9556	0.34876	0.499119	1.42076	0.923942	30.5548	1.44858	46.6024	57.8342	0.755969	0.244031	136.68	17.701	1.01263	7.89852	73.239	9.92121	9.68613	0.251674	1.42857	0.0944364	0.405	300	114.59
255	6.7476	22.3162	54.1392	2.34292	0.00071176	81.6362	4.1306	0.3436	0.4948	1.42144	0.93514	30.8594	1.45339	46.9476	60	0.759397	0.240603	145.054	17.8581	1.01512	7.86007	71.7508	9.9658	9.4215	0.296617	1.42857	0.0733895	0.324	300	89.13
256	6.0552	24.3256	59.1454	2.34727	0.00086288	80.6488	3.6712	0.3442	0.4898	1.4176	0.915533	30.0276	1.44055	46.398	55.6184	0.758317	0.241683	128.592	17.4575	1.00978	7.80446	75.4984	9.9228	9.95764	0.224927	2.53968	0.0726837	0.324	210	63.66
257	6.6269	22.4477	54.5288	2.34644	0.00072576	81.5866	4.0924	0.3439	0.4946	1.4208	0.932737	30.7703	1.45205	46.8895	59.4523	0.759083	0.240917	142.685	17.8049	1.01446	7.84774	72.2593	9.9711	9.48473	0.287209	1.94444	0.165282	0.729	240	140.06
258	4.7481	19.1988	49.5483	2.48137	0.000630063	84.3295	4.2317	0.3565	0.509	1.4134	0.911533	30.4232	1.44767	46.5876	54.5605	0.74952	0.25048	115.726	17.253	1.00885	7.68936	77.5683	10.2173	9.96178	0.184867	1.42857	0.160512	0.648	300	38.2
259	6.9319	24.6255	59.0868	2.30579	0.000832	80.3062	3.7084	0.3409	0.4874	1.42206	0.927164	30.3548	1.44509	46.6037	58.3569	0.761315	0.238685	142.927	17.7484	1.01309	7.90909	72.6355	9.8109	9.67179	0.275544	2.53968	0.0533309	0.243	270	114.59
260	4.0033	26.5611	65.7686	2.40722	0.00110088	79.8056	3.0218	0.3493	0.4864	1.40673	0.874684	28.5118	1.41784	45.4103	46.3075	0.752984	0.247016	88.3188	16.5531	0.998457	7.59492	84.1429	10.0129	11.0326	0.0649854	0.634921	0.129225	0.567	210	63.66
261	5.2609	17.6607	45.0818	2.46571	0.00053016	84.5396	4.8614	0.3529	0.5116	1.41444	0.934657	31.3633	1.46278	47.3135	59.4523	0.751933	0.248067	130.234	17.68	1.01455	7.63274	73.8612	10.3981	9.33323	0.269329	1.42857	0.0999868	0.405	180	140.06
262	6.5308	22.7456	55.8262	2.3688	0.000740282	81.6014	3.8658	0.3462	0.4952	1.42176	0.925212	30.4881	1.44738	46.6488	57.8342	0.757839	0.242161	140.215	17.6641	1.01272	7.87681	73.499	9.917	9.66372	0.263276	0.992063	0.129519	0.567	210	63.66
263	7.33667	24.8603	59.4039	2.29834	0.000839178	80.1565	3.78598	0.340661	0.488914	1.42356	0.933147	30.6055	1.44921	46.6844	59.0906	0.761752	0.238248	146.58	17.8345	1.01432	7.98329	71.4837	9.75318	9.41513	0.285898	2.53968	0.124739	0.567	300	140.06
264	3.3485	10.9589	31.856	2.63267	0.00025632	88.6738	5.938	0.3655	0.5354	1.40553	0.937345	32.1935	1.47781	47.9071	59.4523	0.741924	0.258076	112.802	17.5052	1.01467	7.33174	76.1039	10.9959	9.12113	0.244297	1.42857	0.0674685	0.243	240	63.66
265	4.7781	18.1867	46.6402	2.47981	0.00058616	84.3412	4.7086	0.3541	0.5108	1.41188	0.925045	31.0066	1.45744	47.0811	57.2615	0.750679	0.249321	120.758	17.4672	1.01188	7.58344	75.8952	10.4193	9.58615	0.231695	0.634921	0.120438	0.486	210	140.06
266	7.1574	23.7523	56.9733	2.30714	0.00077044	80.7503	3.8999	0.3409	0.4897	1.42334	0.934564	30.6815	1.45017	46.8204	60	0.761542	0.238458	148.789	17.8955	1.0151	7.92457	71.2702	9.8377	9.46695	0.301981	0.992063	0.107282	0.486	240	63.66
267	6.6587	23.6681	57.1974	2.32964	0.00079288	80.8968	3.8622	0.3427	0.4908	1.42079	0.927548	30.4734	1.44723	46.6885	58.3569	0.759886	0.240114	140.437	17.7234	1.01311	7.86609	72.9559	9.8963	9.64149	0.271968	1.94444	0.108515	0.486	240	63.66
268	5.3368	20.1847	50.8729	2.44152	0.000664661	83.1922	4.3068	0.3515	0.5044	1.41522	0.921716	30.6729	1.45148	46.8202	56.7263	0.753073	0.246927	125.688	17.4734	1.01131	7.69013	75.62	10.2188	9.70463	0.231585	2.53968	0.0973275	0.405	270	114.59
269	3.6532	22.4967	57.9082	2.49851	0.000881492	82.3185	3.5704	0.3588	0.5035	1.41925	0.88212	29.2071	1.42908	45.8092	47.9558	0.748945	0.251055	91.3419	16.6429	0.998937	7.54094	88.4073	10.2956	10.7616	0.0847916	1.94444	0.118366	0.486	180	63.66
270	4.82453	16.1336	43.2817	2.5398	0.000452236	85.7592	4.8735	0.36162	0.522537	1.41484	0.927028	31.3557	1.46259	47.0474	58.3944	0.746396	0.253604	124.136	17.6632	1.01343	7.72907	74.0897	10.3548	9.4733	0.231959	0.992063	0.148237	0.567	300	63.66
271	4.19127	13.3232	36.7954	2.59046	0.000355999	87.3255	5.57558	0.362961	0.530314	1.40974	0.937596	32.0213	1.47464	47.6688	59.1031	0.744441	0.255559	119.016	17.5443	1.01466	7.50031	75.1855	10.743	9.04618	0.245132	1.94444	0.131324	0.486	210	63.66
272	4.49058	14.9594	40.3336	2.55026	0.000431975	86.2896	5.34458	0.363021	0.528532	1.42266	0.934725	31.8264	1.47118	47.4378	59.0708	0.746625	0.253375	119.382	17.633	1.01256	7.59	79.2217	10.6384	9.18519	0.240128	0.992063	0.128753	0.486	300	38.2
273	5.57862	18.9922	47.9469	2.43672	0.000585827	83.7475	4.6436	0.35186	0.508719	1.41598	0.932619	31.1928	1.45969	47.0975	59.4523	0.752923	0.247077	131.679	17.7668	1.01442	7.74045	72.9604	10.2315	9.41624	0.264879	1.42857	0.0394589	0.162	240	63.66
274	4.82552	23.0469	57.7995	2.42882	0.000851888	81.708	3.7065	0.35196	0.498219	1.41229	0.900264	29.7299	1.43663	46.097	52.3447	0.752268	0.247732	109.426	17.1471	1.00585	7.72073	78.6271	10.0519	10.3086	0.153657	0.992063	0.0959183	0.405	240	114.59
275	6.51545	23.3061	57.3546	2.35592	0.000770101	81.2599	3.8449	0.348381	0.498056	1.42114	0.923003	30.4884	1.44728	46.389	58.3694	0.756269	0.243731	135.885	17.881	1.01294	8.02874	71.5524	9.74582	9.74881	0.244672	1.94444	0.0563913	0.243	240	114.59
276	5.01963	20.0239	50.8705	2.44922	0.000672373	83.2979	4.3886	0.35412	0.508237	1.41306	0.918951	30.6952	1.45206	46.6759	56.7138	0.750915	0.249085	118.789	17.5627	1.01098	7.74353	74.9225	10.1768	9.78509	0.209811	1.94444	0.139236	0.567	270	89.13
277	3.74183	17.8441	47.6685	2.55372	0.000611535	84.9357	4.5088	0.36272	0.518437	1.40829	0.905369	30.5013	1.44983	46.5153	53.4526	0.74444	0.25556	101.741	17.1875	1.0073	7.60661	78.6489	10.3948	10.0629	0.146926	1.42857	0.190193	0.729	240	38.2
278	4.3647	16.2236	42.9257	2.53341	0.000494181	85.6042	4.9602	0.3584	0.5182	1.41078	0.925655	31.2365	1.4614	47.2175	57.274	0.747667	0.252333	118.096	17.4267	1.01205	7.53046	76.3931	10.5551	9.5202	0.22669	1.94444	0.187268	0.729	270	140.06
279	5.37037	19.4528	52.9461	2.57259	0.000597108	84.4069	3.68298	0.373161	0.526314	1.47072	0.899432	30.1941	1.44294	46.0826	52.0163	0.748888	0.251112	124.006	17.0825	0.99971	7.86925	98.4048	10.2633	10.1438	0.162816	2.53968	0.103981	0.405	210	63.66
280	6.82032	23.3837	56.9031	2.3388	0.000762128	81.122	3.8573	0.34476	0.493819	1.42251	0.92833	30.5626	1.44836	46.6246	58.9171	0.758893	0.241107	142.834	17.8354	1.01381	7.95465	71.8843	9.81751	9.61046	0.273709	1.42857	0.128326	0.567	300	89.13
281	4.6098	17.3464	45.7348	2.51435	0.000540881	84.9355	4.7067	0.3614	0.5197	1.4364	0.921077	31.0243	1.45761	47.0205	56.6867	0.750154	0.249846	119.451	17.4086	1.00768	7.56963	86.3296	10.5717	9.69988	0.222255	0.992063	0.102444	0.405	300	63.66
282	6.59482	24.2569	59.0166	2.33746	0.000823688	80.6779	3.6658	0.34476	0.491519	1.42122	0.92093	30.2358	1.44328	46.4079	57.274	0.758667	0.241333	136.972	17.6883	1.0118	7.93917	73.2496	9.79071	9.81531	0.247272	1.94444	0.145815	0.648	240	114.59
283	3.62129	21.9553	56.4324	2.48857	0.00085597	82.5007	3.7591	0.3572	0.5055	1.4178	0.892298	29.6553	1.43728	46.1393	49.5739	0.749641	0.250359	91.1257	16.7281	1.00035	7.48864	87.7015	10.4215	10.6924	0.0990171	2.53968	0.0989607	0.405	210	89.13
284	4.38405	22.4906	57.3063	2.45787	0.000840301	82.1412	3.771	0.356481	0.504156	1.41029	0.895129	29.715	1.43662	45.9038	51.797	0.74893	0.25107	101.231	17.1802	1.00499	7.77332	78.4553	10.0229	10.4318	0.122833	2.53968	0.138837	0.567	180	114.59
285	4.8511	16.2246	42.2477	2.50148	0.00047148	85.4255	5.0921	0.3556	0.5167	1.41253	0.935233	31.5412	1.466	47.4407	59.4523	0.749789	0.250211	126.498	17.6425	1.01457	7.56824	74.3418	10.5262	9.28778	0.263965	2.53968	0.143573	0.567	210	38.2
286	7.0306	24.2716	58.4899	2.30886	0.00080501	80.4892	3.7543	0.3433	0.491	1.43488	0.928767	30.4714	1.4468	46.656	58.8848	0.761957	0.238043	145.29	17.8004	1.01192	7.91492	77.0813	9.8753	9.64406	0.284757	0.992063	0.0357166	0.162	270	63.66
287	6.0646	19.9227	49.4157	2.40255	0.00061396	83.1127	4.5151	0.3481	0.5033	1.41826	0.9361	31.1559	1.45875	47.1596	60	0.755822	0.244178	138.828	17.7956	1.01517	7.75257	72.5517	10.1793	9.34575	0.287677	0.634921	0.11489	0.486	270	89.13
288	4.4919	21.1052	53.6001	2.46621	0.000762661	82.845	4.0394	0.3536	0.503	1.41075	0.904896	30.0488	1.44213	46.4135	52.8924	0.750877	0.249123	109.105	17.101	1.00665	7.60385	79.1795	10.2559	10.1472	0.165727	1.42857	0.0587806	0.243	270	63.66
289	3.25642	10.8543	31.887	2.63947	0.000253307	88.7676	5.9509	0.36716	0.537619	1.40517	0.935883	32.2009	1.47793	47.8183	59.4523	0.740769	0.259231	110.512	17.5546	1.01457	7.37495	75.6837	10.9574	9.15869	0.234483	1.94444	0.136517	0.486	210	38.2
290	6.9319	24.6255	59.0868	2.30579	0.000832	80.3062	3.7084	0.3409	0.4874	1.42206	0.927164	30.3548	1.44509	46.6037	58.3569	0.761315	0.238685	142.927	17.7484	1.01309	7.90909	72.6355	9.8109	9.67179	0.275544	0.992063	0.0533309	0.243	180	38.2
291	7.1574	23.7523	56.9733	2.30714	0.00077044	80.7503	3.8999	0.3409	0.4897	1.42334	0.934564	30.6815	1.45017	46.8204	60	0.761542	0.238458	148.789	17.8955	1.0151	7.92457	71.2702	9.8377	9.46695	0.301981	1.94444	0.160923	0.729	270	38.2
292	4.95202	17.9855	46.7998	2.49839	0.000555669	84.5986	4.6095	0.35716	0.514219	1.4144	0.923267	30.9994	1.4569	46.9259	57.2865	0.74922	0.25078	123.105	17.5354	1.01204	7.69269	75.1892	10.3108	9.613	0.226174	1.94444	0.142817	0.567	270	140.06
293	3.95373	18.3136	48.4741	2.53263	0.000645725	84.5642	4.68548	0.363202	0.521688	1.40746	0.910956	30.8116	1.45513	46.5006	54.709	0.743898	0.256102	99.7902	17.4192	1.00873	7.73501	76.2738	10.2821	9.84394	0.144555	1.94444	0.0855652	0.324	180	63.66
294	5.94913	21.1836	53.5079	2.42759	0.000675836	82.707	4.0281	0.35322	0.505137	1.41992	0.920303	30.5844	1.44919	46.5072	57.299	0.752919	0.247081	131.849	17.6816	1.01201	7.91942	73.5048	9.93841	9.75126	0.231022	1.94444	0.136532	0.567	270	38.2
295	6.66782	22.2948	54.6241	2.35913	0.000709008	81.7622	4.0493	0.34626	0.497419	1.42187	0.931117	30.7704	1.45185	46.7675	59.4648	0.757776	0.242224	142.713	17.8637	1.01449	7.92397	71.6962	9.89761	9.51694	0.279541	0.992063	0.111787	0.486	270	63.66
296	3.6315	12.9143	36.2067	2.59862	0.00034957	87.5268	5.5617	0.3652	0.5316	1.41897	0.930971	31.8054	1.47122	47.6155	58.3371	0.744484	0.255516	113.039	17.4476	1.01147	7.38659	81.4344	10.9054	9.34369	0.232437	1.94444	0.175025	0.648	270	140.06
297	5.6487	18.8744	47.7086	2.43653	0.00057585	83.7871	4.6384	0.3529	0.5099	1.42852	0.933282	31.2128	1.45995	47.1805	59.4325	0.754406	0.245594	133.963	17.7163	1.01268	7.69074	78.3349	10.3397	9.41418	0.274497	0.992063	0.0783539	0.324	300	63.66
298	5.9721	20.7476	51.5935	2.40709	0.000661781	82.7504	4.2676	0.3488	0.5016	1.41841	0.928541	30.8218	1.45334	46.9097	58.3694	0.755444	0.244556	135.285	17.6579	1.01329	7.77011	73.7742	10.1175	9.54524	0.263386	2.53968	0.0572498	0.243	240	38.2
299	5.2833	23.284	57.4801	2.39363	0.0008462	81.3859	3.7873	0.3478	0.4943	1.41377	0.9089	29.938	1.43977	46.3509	53.9753	0.755231	0.244769	117.749	17.2604	1.00781	7.70298	77.5045	10.0668	10.1019	0.191338	1.42857	0.0747898	0.324	240	114.59
300	5.19992	22.7356	57.0846	2.42766	0.000810149	81.889	3.7269	0.35206	0.499219	1.41501	0.904911	29.9009	1.43897	46.18	53.4526	0.752744	0.247256	116.483	17.2629	1.00731	7.77841	77.4672	10.0063	10.1768	0.17462	1.42857	0.0575748	0.243	240	63.66
301	6.57422	22.009	53.77	2.35174	0.000691317	81.9348	4.1539	0.34596	0.497919	1.41962	0.93286	30.8663	1.4535	46.8432	60	0.757475	0.242525	141.852	17.9526	1.0157	7.94296	70.5397	9.87861	9.47402	0.279148	0.992063	0.168204	0.729	180	89.13
302	3.3926	12.2625	34.9785	2.62529	0.000323701	88.0162	5.6136	0.3653	0.532	1.40633	0.929594	31.8	1.47132	47.6148	57.8217	0.742261	0.257739	110.504	17.38	1.01278	7.37079	77.1661	10.8914	9.33577	0.221794	0.992063	0.200046	0.729	270	114.59
303	6.08022	23.5625	57.9064	2.36836	0.000812568	81.1693	3.7432	0.34716	0.494519	1.41867	0.916508	30.1761	1.44276	46.3765	56.1786	0.756609	0.243391	129.744	17.557	1.01048	7.87152	74.587	9.88671	9.91146	0.224879	2.53968	0.16719	0.729	210	38.2
304	5.4893	21.2736	53.1519	2.4212	0.000717781	82.552	4.1148	0.35	0.5008	1.41586	0.91893	30.4651	1.448	46.6773	56.1786	0.754189	0.245811	125.809	17.4452	1.01063	7.72081	75.8082	10.1387	9.79816	0.225753	0.992063	0.0383101	0.162	270	140.06
305	3.8444	12.9774	37.8674	2.66281	0.000316827	88.0133	5.0479	0.3698	0.5331	1.41304	0.918841	31.3399	1.46292	47.1408	55.7059	0.740811	0.259189	116.185	17.2362	1.01088	7.54111	78.1826	10.6599	9.57174	0.198827	0.992063	0.0896153	0.324	300	89.13
306	5.3105	23.3944	59.0884	2.4379	0.000834254	81.6481	3.4182	0.3545	0.4993	1.42915	0.897856	29.5793	1.43348	45.9799	51.8147	0.753697	0.246303	117.543	17.0841	1.00382	7.77926	83.9212	10.0177	10.3689	0.162094	0.634921	0.0761424	0.324	300	38.2
307	6.83118	22.7927	55.7204	2.35873	0.000744186	81.5132	4.05048	0.346621	0.498532	1.4221	0.932295	30.8428	1.4533	46.7321	59.1031	0.757585	0.242415	141.628	17.8434	1.01439	7.97352	71.5614	9.85049	9.38674	0.271078	0.992063	0.0561309	0.243	210	89.13
308	3.83032	17.4216	46.7572	2.56474	0.00058125	85.2191	4.5168	0.36266	0.518519	1.40945	0.906864	30.5458	1.45044	46.6132	53.4651	0.744728	0.255272	105.105	17.135	1.00753	7.57493	79.0864	10.441	10.0048	0.157098	0.634921	0.189959	0.729	210	140.06
309	7.0208	23.2736	56.0286	2.31906	0.00075088	81.0456	3.9768	0.3418	0.4914	1.42271	0.934756	30.7408	1.45124	46.8628	60	0.760827	0.239173	147.544	17.883	1.01511	7.90307	71.4304	9.8804	9.4518	0.300193	1.94444	0.0721396	0.324	180	38.2
310	6.4029	21.8231	54.455	2.40796	0.000687684	82.306	3.8694	0.3497	0.4996	1.42273	0.922877	30.5028	1.44753	46.6091	57.3115	0.755792	0.244208	139.993	17.6048	1.01233	7.88752	74.0421	9.9377	9.68595	0.254585	0.992063	0.132482	0.567	300	38.2
311	7.1574	23.7523	56.9733	2.30714	0.00077044	80.7503	3.8999	0.3409	0.4897	1.42334	0.934564	30.6815	1.45017	46.8204	60	0.761542	0.238458	148.789	17.8955	1.0151	7.92457	71.2702	9.8377	9.46695	0.301981	2.53968	0.0894017	0.405	240	63.66
312	6.00432	21.1263	53.2338	2.3806	0.000666667	82.8741	4.2568	0.355822	0.511131	1.41802	0.924267	30.9148	1.45432	46.3077	60	0.750748	0.249252	126.389	18.2023	1.01436	8.18801	68.689	9.65824	9.72962	0.218117	1.94444	0.18049	0.729	240	89.13
313	5.10088	19.1053	51.5719	2.51497	0.000581858	84.2729	4.2802	0.370362	0.529306	1.41746	0.909774	30.852	1.45347	45.818	57.8592	0.741257	0.258743	113.434	18.1638	1.01193	8.31063	69.3919	9.63707	9.99038	0.150675	0.992063	0.110361	0.405	240	89.13
314	5.12385	17.7697	46.8199	2.4996	0.000528212	84.7234	4.6425	0.361681	0.520756	1.42776	0.924157	31.1608	1.45914	46.8164	58.3621	0.748581	0.251419	124.502	17.7519	1.01133	7.81875	78.1259	10.2502	9.6123	0.226955	1.94444	0.186893	0.729	210	89.13
315	6.34622	23.4659	58.035	2.38014	0.00078509	81.3329	3.6312	0.34856	0.495719	1.42155	0.916191	30.1614	1.4421	46.3101	56.2036	0.756306	0.243694	134.382	17.5758	1.01074	7.93756	74.3012	9.81671	9.90076	0.229172	0.634921	0.0559888	0.243	210	38.2
316	6.3978	22.7939	55.7619	2.36291	0.000754021	81.5196	3.9218	0.3455	0.4946	1.42032	0.92537	30.4954	1.44771	46.682	57.8217	0.75799	0.24201	137.896	17.6547	1.01259	7.84379	73.6419	9.952	9.66907	0.26113	1.94444	0.0369193	0.162	270	38.2
317	4.4927	23.5665	60.716	2.50103	0.000878907	81.9539	3.0907	0.3581	0.4995	1.4149	0.879342	28.9351	1.42357	45.5061	47.4904	0.748975	0.251025	103.062	16.663	1.00073	7.74322	82.9266	9.9708	10.7929	0.0898861	1.94444	0.0586203	0.243	240	114.59
318	6.9124	23.4883	56.8721	2.33201	0.000765141	81.0282	3.8444	0.3431	0.4916	1.42287	0.929792	30.5552	1.44824	46.7134	58.9171	0.760048	0.239952	145.125	17.786	1.0139	7.91144	72.3045	9.856	9.57291	0.283523	2.53968	0.0905581	0.405	180	114.59
319	6.0964	21.1431	52.0843	2.38575	0.00068108	82.4229	4.2849	0.3469	0.4995	1.41825	0.93091	30.859	1.45394	46.9586	58.9046	0.756624	0.243376	136.58	17.7142	1.01382	7.77092	73.2484	10.1045	9.50251	0.272436	0.992063	0.15088	0.648	180	89.13
320	6.1087	21.2263	52.5382	2.39516	0.000681341	82.4551	4.1907	0.3479	0.4999	1.41905	0.928349	30.7625	1.45227	46.8673	58.3694	0.756159	0.243841	136.53	17.6704	1.01328	7.79161	73.614	10.0748	9.56039	0.265174	0.634921	0.132449	0.567	270	114.59
321	6.2012	20.4014	50.3604	2.39062	0.00063352	82.8174	4.4382	0.3472	0.5016	1.41889	0.935908	31.0966	1.45768	47.1172	60	0.756537	0.243463	140.073	17.8081	1.01516	7.77407	72.3915	10.1366	9.3609	0.289465	0.634921	0.113915	0.486	210	63.66
322	5.4098	18.2226	46.4804	2.4632	0.000549981	84.2765	4.6903	0.353	0.5103	1.41587	0.931904	31.2074	1.46004	47.1798	58.9171	0.752183	0.247817	131.428	17.6487	1.014	7.67494	74.0666	10.3257	9.40626	0.263855	1.42857	0.139243	0.567	270	38.2
323	6.6269	22.4477	54.5288	2.34644	0.00072576	81.5866	4.0924	0.3439	0.4946	1.4208	0.932737	30.7703	1.45205	46.8895	59.4523	0.759083	0.240917	142.685	17.8049	1.01446	7.84774	72.2593	9.9711	9.48473	0.287209	0.992063	0.0734586	0.324	240	63.66
324	6.7476	22.3162	54.1392	2.34292	0.00071176	81.6362	4.1306	0.3436	0.4948	1.42144	0.93514	30.8594	1.45339	46.9476	60	0.759397	0.240603	145.054	17.8581	1.01512	7.86007	71.7508	9.9658	9.4215	0.296617	0.992063	0.0917368	0.405	270	63.66
325	4.2158	15.6617	41.5271	2.53592	0.00047436	85.8673	5.1313	0.3583	0.5195	1.40934	0.928408	31.3923	1.46414	47.3512	57.8092	0.747417	0.252583	116.901	17.458	1.01259	7.48827	76.1877	10.6275	9.44717	0.232164	0.634921	0.146426	0.567	270	63.66
326	6.25552	21.7735	53.7974	2.37529	0.000704197	82.0595	4.1517	0.34946	0.501719	1.43133	0.928265	30.7753	1.4523	46.7792	58.8848	0.757227	0.242773	136.775	17.7874	1.01187	7.85062	77.4621	10.0503	9.60586	0.266003	1.42857	0.0754423	0.324	240	38.2
327	5.5696	21.2243	53.2281	2.41305	0.0007111	82.4913	4.1475	0.3535	0.5055	1.44004	0.9197	30.5573	1.44935	46.7145	56.6742	0.756025	0.243975	127.093	17.499	1.00748	7.70861	85.191	10.2651	9.82643	0.234412	0.634921	0.076484	0.324	210	89.13
328	4.622	16.5708	43.4808	2.51795	0.000499741	85.3585	4.9215	0.3572	0.5167	1.41205	0.927866	31.2663	1.46166	47.2332	57.8217	0.748696	0.251304	121.71	17.4924	1.0127	7.56429	75.7244	10.5071	9.47212	0.237886	1.42857	0.144296	0.567	210	63.66
329	6.96377	23.6738	57.9315	2.36237	0.000781281	81.139	3.73408	0.346361	0.495214	1.42406	0.92604	30.4938	1.44743	46.5377	57.485	0.758211	0.241789	142.693	17.6657	1.01274	7.98088	73.0611	9.79218	9.54332	0.258748	0.634921	0.0923313	0.405	270	63.66
330	6.1062	22.1411	54.5456	2.37555	0.00073521	81.8665	4.0624	0.3484	0.4991	1.43042	0.924921	30.5895	1.4495	46.7518	57.7894	0.757755	0.242245	134.327	17.6316	1.01063	7.78276	78.8993	10.0994	9.69477	0.257	0.992063	0.0933549	0.405	240	114.59
331	6.0516	23.7986	58.265	2.36509	0.000829581	81.0259	3.6921	0.3458	0.4921	1.4184	0.915567	30.0795	1.4413	46.4072	55.6309	0.75745	0.24255	129.665	17.4544	1.00992	7.81598	75.5157	9.9305	9.93714	0.225285	1.42857	0.0551123	0.243	180	89.13
332	7.04757	23.2927	56.1802	2.33059	0.000766498	81.092	4.05488	0.343061	0.494214	1.4223	0.936126	30.8725	1.45377	46.8697	59.6383	0.75992	0.24008	145.213	17.8503	1.01502	7.93112	71.4558	9.87598	9.30645	0.289942	2.53968	0.146147	0.648	240	89.13
333	6.1113	21.1703	53.2387	2.4206	0.000668873	82.6529	4.01	0.3526	0.5041	1.43283	0.922427	30.5969	1.44932	46.6789	57.2792	0.755556	0.244444	136.424	17.5817	1.01037	7.8265	79.2995	10.0851	9.71165	0.250455	0.634921	0.153109	0.648	240	38.2
334	3.6842	12.1035	34.4757	2.60583	0.000291522	88.4338	5.5548	0.3654	0.5319	1.40817	0.931007	31.8256	1.47131	47.5787	58.3819	0.742573	0.257427	113.804	17.4536	1.01349	7.46312	76.2342	10.7703	9.32757	0.225334	0.992063	0.1109	0.405	240	38.2
335	5.0846	18.8667	49.0109	2.50202	0.000592764	84.2243	4.2931	0.3569	0.5109	1.41636	0.917012	30.6504	1.45104	46.7316	55.6684	0.749846	0.250154	124.171	17.3578	1.01039	7.70005	76.6889	10.2525	9.76959	0.213844	1.94444	0.0402759	0.162	180	63.66
336	4.98988	18.4764	48.8773	2.50761	0.000568996	84.4648	4.4513	0.362701	0.520294	1.41566	0.916877	30.9033	1.45493	46.4529	57.299	0.745879	0.254121	118.753	17.7674	1.01176	7.94154	73.0451	10.0364	9.78818	0.19264	0.992063	0.147536	0.567	210	114.59
337	7.1733	24.3625	58.3076	2.29874	0.000804	80.4054	3.7848	0.3403	0.4878	1.42334	0.93197	30.5331	1.44776	46.7199	59.4523	0.761943	0.238057	147.665	17.8548	1.01442	7.93374	71.6185	9.8003	9.54533	0.294361	0.992063	0.0887178	0.405	210	140.06
338	7.1574	23.7523	56.9733	2.30714	0.00077044	80.7503	3.8999	0.3409	0.4897	1.42334	0.934564	30.6815	1.45017	46.8204	60	0.761542	0.238458	148.789	17.8955	1.0151	7.92457	71.2702	9.8377	9.46695	0.301981	1.94444	0.160923	0.729	270	114.59
339	5.78392	20.9409	52.9219	2.43625	0.00067329	82.859	4.0539	0.35276	0.504419	1.41901	0.919554	30.547	1.4488	46.5802	56.7513	0.753045	0.246955	130.525	17.5666	1.01145	7.84238	74.5937	10.0249	9.76178	0.22964	0.992063	0.136189	0.567	270	38.2
340	6.53733	22.61	55.3545	2.35004	0.000730093	81.5887	4.0161	0.34642	0.497537	1.42061	0.929727	30.7359	1.4514	46.655	58.9584	0.757408	0.242592	136.495	17.8833	1.01386	7.96699	71.5237	9.83991	9.60806	0.26043	0.634921	0.0746882	0.324	210	38.2
341	6.7476	22.3162	54.1392	2.34292	0.00071176	81.6362	4.1306	0.3436	0.4948	1.42144	0.93514	30.8594	1.45339	46.9476	60	0.759397	0.240603	145.054	17.8581	1.01512	7.86007	71.7508	9.9658	9.4215	0.296617	2.53968	0.0917368	0.405	180	140.06
342	6.2135	20.4846	50.8143	2.40004	0.000633781	82.8496	4.344	0.3482	0.502	1.41969	0.933347	31.0001	1.45601	47.0259	59.4648	0.756071	0.243929	140.023	17.7643	1.01462	7.79476	72.7572	10.1069	9.41878	0.282203	0.634921	0.0571422	0.243	180	140.06
343	4.69208	17.3526	46.0801	2.51263	0.000529354	84.991	4.7935	0.362501	0.522894	1.41278	0.922383	31.2149	1.46041	46.7203	58.3694	0.74538	0.25462	116.363	17.83	1.01285	7.85715	72.6343	10.1812	9.64212	0.203588	0.634921	0.149102	0.567	210	140.06
344	4.35089	24.7376	62.271	2.44117	0.000967282	80.9552	3.1785	0.352	0.4944	1.41041	0.887016	29.1383	1.4282	45.7505	48.5233	0.751957	0.248043	97.2562	16.7041	1.00107	7.64403	82.6775	10.0789	10.8485	0.0936284	1.42857	0.0569957	0.243	180	63.66
345	5.2891	18.3541	46.87	2.46672	0.000563981	84.2269	4.6521	0.3533	0.5101	1.41523	0.929501	31.1183	1.45871	47.1217	58.3694	0.751869	0.248131	129.059	17.5955	1.01333	7.66261	74.5751	10.331	9.46949	0.254446	2.53968	0.179196	0.729	300	140.06
346	6.916	24.0153	57.7525	2.31419	0.00079844	80.6511	3.8235	0.3415	0.4893	1.42207	0.929759	30.5032	1.4475	46.7042	58.9046	0.760914	0.239086	144.051	17.7891	1.01377	7.89992	72.2872	9.8483	9.59341	0.283164	0.634921	0.0358281	0.162	270	63.66
347	6.9283	24.0985	58.2064	2.32361	0.000798701	80.6833	3.7293	0.3425	0.4897	1.42287	0.927197	30.4067	1.44583	46.6129	58.3694	0.760449	0.239551	144.001	17.7453	1.01323	7.92061	72.6528	9.8186	9.65129	0.275902	1.42857	0.0359469	0.162	240	114.59
348	7.294	24.231	57.918	2.29521	0.00079	80.455	3.823	0.34	0.488	1.42398	0.934372	30.6222	1.4491	46.778	60	0.762257	0.237743	150.034	17.908	1.01509	7.94607	71.11	9.795	9.4821	0.303769	1.94444	0.141815	0.648	180	140.06
349	4.1999	15.0515	40.1928	2.54432	0.0004408	86.2122	5.2464	0.3589	0.5214	1.40934	0.931003	31.5407	1.46655	47.4517	58.3569	0.747016	0.252984	118.025	17.4987	1.01327	7.47909	75.8394	10.6649	9.36879	0.239784	2.53968	0.0421492	0.162	240	89.13
350	7.0367	23.8838	57.3629	2.31066	0.00078444	80.7007	3.8617	0.3412	0.4895	1.42271	0.932161	30.5924	1.44883	46.7623	59.4523	0.761228	0.238772	146.42	17.8423	1.01443	7.91224	71.7787	9.843	9.53018	0.292573	0.634921	0.161075	0.729	300	89.13
351	4.31672	17.4226	46.0792	2.53282	0.000558549	85.0404	4.6487	0.35986	0.517019	1.41121	0.916442	30.8505	1.45504	46.8364	55.6434	0.746849	0.253151	113.508	17.3509	1.01006	7.61271	77.0351	10.4121	9.77239	0.194373	1.42857	0.166457	0.648	210	89.13
352	5.1933	18.4016	47.2134	2.4646	0.000569267	84.1902	4.6444	0.35376	0.512819	1.41422	0.933061	31.329	1.46296	47.1712	58.9046	0.751346	0.248654	125.379	17.6455	1.01344	7.68339	74.1631	10.3513	9.57414	0.243976	2.53968	0.0402517	0.162	240	63.66
353	6.1369	21.9197	54.3264	2.39618	0.000715162	82.1424	3.9814	0.3483	0.4984	1.41985	0.923193	30.5175	1.44819	46.6755	57.2865	0.756095	0.243905	135.356	17.5859	1.01207	7.82148	74.3279	10.0077	9.69665	0.250292	0.992063	0.0941957	0.405	240	140.06
354	7.049	23.967	57.8168	2.32008	0.000784701	80.7329	3.7675	0.3422	0.4899	1.42351	0.9296	30.4959	1.44717	46.671	58.9171	0.760762	0.239238	146.37	17.7985	1.01389	7.93294	72.1443	9.8133	9.58806	0.285311	1.42857	0.10774	0.486	270	89.13
355	7.0331	23.3568	56.4825	2.32848	0.000751141	81.0778	3.8826	0.3428	0.4918	1.42351	0.932195	30.6443	1.44957	46.7715	59.4648	0.760361	0.239639	147.494	17.8392	1.01457	7.92377	71.796	9.8507	9.50968	0.292931	0.992063	0.108568	0.486	300	63.66
356	5.305	18.9643	48.2043	2.45832	0.000597541	83.882	4.537	0.3527	0.5082	1.41523	0.926906	30.9698	1.4563	47.0212	57.8217	0.752271	0.247729	127.936	17.5548	1.01266	7.67179	74.9234	10.2936	9.54787	0.246826	0.992063	0.0592842	0.243	210	114.59
357	5.4872	19.2488	50.0842	2.50188	0.000584846	84.0926	4.1042	0.3574	0.5104	1.41987	0.916503	30.5764	1.4493	46.6228	55.6934	0.750257	0.249743	130.053	17.3891	1.01064	7.78759	76.243	10.1398	9.77404	0.219924	0.992063	0.0601725	0.243	210	63.66
358	6.3661	22.4323	55.8012	2.38553	0.000728302	81.8186	3.843	0.3519	0.5018	1.44547	0.92121	30.4538	1.44681	46.579	57.2469	0.758181	0.241819	137.835	17.6085	1.00838	7.85148	83.9161	10.0617	9.79795	0.253477	1.94444	0.112275	0.486	300	38.2
359	6.7476	22.3162	54.1392	2.34292	0.00071176	81.6362	4.1306	0.3436	0.4948	1.42144	0.93514	30.8594	1.45339	46.9476	60	0.759397	0.240603	145.054	17.8581	1.01512	7.86007	71.7508	9.9658	9.4215	0.296617	1.42857	0.0917368	0.405	270	63.66
360	5.7148	20.4004	51.0384	2.42254	0.000656221	82.9961	4.3063	0.35	0.5031	1.41714	0.92633	30.7919	1.45308	46.894	57.8217	0.754415	0.245585	131.671	17.5923	1.01263	7.73629	74.4428	10.1655	9.59332	0.25219	1.94444	0.038529	0.162	240	89.13
361	5.43789	19.595	49.4614	2.43748	0.0006254	83.4562	4.4395	0.3506	0.507	1.41522	0.931736	31.1137	1.45935	47.1171	58.3569	0.753617	0.246383	127.79	17.5679	1.01285	7.67086	74.7714	10.3097	9.63012	0.247957	1.42857	0.078287	0.324	210	38.2
362	5.6671	18.5698	47.0355	2.44774	0.000555541	84.0308	4.6516	0.3518	0.5088	1.41715	0.934115	31.2373	1.46031	47.1955	59.4648	0.753212	0.246788	135.042	17.7144	1.01466	7.70876	73.3979	10.2777	9.35818	0.275051	0.992063	0.0591169	0.243	210	89.13
363	5.3983	20.6007	53.1424	2.4886	0.000665966	83.3532	3.8358	0.3565	0.5064	1.41922	0.908911	30.1903	1.44315	46.3637	54.0503	0.750746	0.249254	125.436	17.2545	1.00862	7.79361	77.4481	10.0703	9.99403	0.195275	0.992063	0.0395545	0.162	270	38.2
364	3.69442	12.9838	36.5093	2.60471	0.000345808	87.569	5.5109	0.36486	0.531019	1.40787	0.930151	31.778	1.47064	47.4993	58.3694	0.74285	0.25715	113.073	17.5075	1.01333	7.46932	75.917	10.7622	9.34039	0.224964	2.53968	0.110479	0.405	240	114.59
365	5.7784	22.8412	56.3756	2.38894	0.000790461	81.6165	3.8459	0.3476	0.4955	1.41713	0.915951	30.1981	1.44344	46.492	55.6309	0.75602	0.24398	127.175	17.4294	1.00993	7.77298	75.8361	10.0159	9.90684	0.221709	0.634921	0.130818	0.567	240	114.59
366	4.0633	14.5728	39.2481	2.55624	0.00042124	86.5075	5.3233	0.3598	0.5231	1.40871	0.931195	31.6	1.46762	47.4941	58.3569	0.746301	0.253699	116.78	17.4862	1.01328	7.45759	75.9996	10.7076	9.35364	0.237996	1.42857	0.148766	0.567	180	114.59
367	5.53933	19.7475	50.6738	2.46337	0.000617156	83.5929	4.2588	0.35592	0.510237	1.41802	0.920879	30.7623	1.45241	46.6344	57.299	0.750774	0.249226	128.114	17.6442	1.01204	7.85492	73.9853	10.0665	9.70581	0.225658	2.53968	0.180048	0.729	270	38.2
368	5.6258	19.2699	47.9505	2.38982	0.00059396	84.1765	4.5105	0.3499	0.5045	1.41523	0.930016	30.9838	1.45619	47.0062	58.9046	0.754064	0.245936	128.824	17.6863	1.01369	7.77889	73.328	10.1137	9.56267	0.249256	2.53968	0.116297	0.486	210	38.2
369	5.3875	19.0197	50.5012	2.54205	0.000566069	84.4845	3.8985	0.3613	0.5133	1.42163	0.909012	30.3461	1.44537	46.3913	54.0878	0.748146	0.251854	128.657	17.2452	1.00903	7.82817	77.5	10.0934	9.93253	0.19635	0.634921	0.14292	0.567	300	140.06
370	7.1733	24.3625	58.3076	2.29874	0.000804	80.4054	3.7848	0.3403	0.4878	1.42334	0.93197	30.5331	1.44776	46.7199	59.4523	0.761943	0.238057	147.665	17.8548	1.01442	7.93374	71.6185	9.8003	9.54533	0.294361	0.634921	0.0709743	0.324	180	63.66
371	4.5938	15.8774	41.6926	2.51694	0.00046592	85.6712	5.1308	0.3568	0.5182	1.41125	0.933022	31.5113	1.46574	47.425	58.9046	0.74876	0.25124	122.884	17.5769	1.01392	7.53442	75.0105	10.5742	9.33586	0.252768	1.42857	0.0621106	0.243	270	140.06
372	6.6269	22.4477	54.5288	2.34644	0.00072576	81.5866	4.0924	0.3439	0.4946	1.4208	0.932737	30.7703	1.45205	46.8895	59.4523	0.759083	0.240917	142.685	17.8049	1.01446	7.84774	72.2593	9.9711	9.48473	0.287209	0.634921	0.165282	0.729	240	114.59
373	4.48222	14.6356	39.5089	2.54995	0.000396048	86.487	5.2797	0.36066	0.524619	1.4117	0.934189	31.7192	1.46902	47.4459	59.4648	0.746337	0.253663	122.791	17.6639	1.01463	7.57997	74.2593	10.5808	9.27454	0.250933	2.53968	0.0639884	0.243	300	38.2
374	5.66339	18.7218	47.3479	2.43883	0.00056384	83.9003	4.631	0.3506	0.5093	1.4165	0.939137	31.4405	1.46443	47.3338	60	0.753843	0.246157	133.652	17.715	1.01486	7.68633	73.4061	10.3365	9.42528	0.274394	2.53968	0.118096	0.486	300	140.06
375	5.4604	24.5393	60.6669	2.39214	0.000899842	80.8101	3.4069	0.3483	0.4915	1.416	0.900991	29.5372	1.43295	46.0254	52.3572	0.755416	0.244584	117.77	17.1446	1.00605	7.77505	78.4238	9.9273	10.3112	0.170981	1.42857	0.166652	0.729	270	114.59
376	7.294	24.231	57.918	2.29521	0.00079	80.455	3.823	0.34	0.488	1.42398	0.934372	30.6222	1.4491	46.778	60	0.762257	0.237743	150.034	17.908	1.01509	7.94607	71.11	9.795	9.4821	0.303769	1.94444	0.159542	0.729	300	89.13
377	3.86607	13.9673	39.3259	2.62929	0.000398782	87.2733	5.17838	0.366861	0.530914	1.41022	0.922704	31.4642	1.46563	47.2206	55.8544	0.742104	0.257896	111.758	17.2533	1.01105	7.52542	77.8078	10.6698	9.40951	0.195121	0.992063	0.155054	0.567	300	38.2
378	6.09388	20.2087	50.3621	2.41087	0.000636925	83.0674	4.50398	0.350221	0.506832	1.41802	0.935921	31.2458	1.4605	47.0208	59.1444	0.754395	0.245605	132.599	17.7919	1.01457	7.85665	72.2618	10.0822	9.28618	0.260461	1.94444	0.0584411	0.243	240	140.06
379	5.12452	19.0304	51.7639	2.55283	0.000569835	84.5677	3.9674	0.369822	0.525231	1.4202	0.903358	30.4655	1.44711	45.8346	55.1707	0.742271	0.257729	117.535	17.7129	1.00953	8.16526	73.364	9.76294	10.1046	0.147899	0.992063	0.151926	0.567	300	140.06
380	4.7304	16.3561	42.6373	2.50501	0.00048548	85.3759	5.0539	0.3559	0.5165	1.41189	0.93283	31.452	1.46467	47.3826	58.9046	0.749475	0.250525	124.129	17.5893	1.01391	7.55592	74.8503	10.5315	9.35101	0.254556	2.53968	0.143709	0.567	210	114.59
381	4.8757	16.391	43.1555	2.52032	0.000472002	85.4899	4.9037	0.3576	0.5175	1.41413	0.930111	31.3481	1.46267	47.2581	58.3819	0.748858	0.251142	126.398	17.555	1.0135	7.60963	75.073	10.4668	9.40354	0.249441	1.42857	0.165114	0.648	270	63.66
382	7.05987	23.3759	56.6341	2.34001	0.000766759	81.1242	3.96068	0.344061	0.494614	1.4231	0.933565	30.776	1.4521	46.7784	59.1031	0.759455	0.240545	145.163	17.8065	1.01448	7.95181	71.8214	9.84628	9.36433	0.28268	2.53968	0.1283	0.567	300	114.59
383	5.1561	18.4024	46.8057	2.46083	0.00057772	84.1451	4.7081	0.3526	0.5095	1.41379	0.929659	31.1256	1.45904	47.1549	58.3569	0.752021	0.247979	126.741	17.5861	1.01321	7.62959	74.718	10.366	9.47484	0.2523	2.53968	0.0397325	0.162	240	140.06
384	6.4455	24.6245	59.7648	2.33771	0.000854701	80.4849	3.5765	0.3437	0.4889	1.42031	0.917586	30.0501	1.44049	46.3805	56.1786	0.759194	0.240806	134.525	17.5326	1.01056	7.87131	74.6868	9.8398	9.90421	0.238269	2.53968	0.108246	0.486	300	38.2
385	7.1574	23.7523	56.9733	2.30714	0.00077044	80.7503	3.8999	0.3409	0.4897	1.42334	0.934564	30.6815	1.45017	46.8204	60	0.761542	0.238458	148.789	17.8955	1.0151	7.92457	71.2702	9.8377	9.46695	0.301981	1.42857	0.0894017	0.405	270	38.2
386	5.6548	18.4866	46.5816	2.43833	0.00055528	83.9986	4.7458	0.3508	0.5084	1.41635	0.936676	31.3338	1.46197	47.2868	60	0.753677	0.246323	135.093	17.7582	1.01519	7.68807	73.0323	10.3074	9.3003	0.282313	1.94444	0.176786	0.729	180	89.13
387	6.92872	23.169	56.0596	2.32586	0.000747867	81.1394	3.9897	0.34346	0.493619	1.42234	0.933294	30.7483	1.45137	46.774	60	0.759672	0.240328	145.254	17.9324	1.01501	7.94628	71.0102	9.84191	9.48935	0.290379	0.634921	0.0547648	0.243	270	38.2
388	6.6269	22.4477	54.5288	2.34644	0.00072576	81.5866	4.0924	0.3439	0.4946	1.4208	0.932737	30.7703	1.45205	46.8895	59.4523	0.759083	0.240917	142.685	17.8049	1.01446	7.84774	72.2593	9.9711	9.48473	0.287209	0.634921	0.0367293	0.162	180	63.66
389	5.3491	20.2679	51.3268	2.45094	0.000664922	83.2244	4.2126	0.3525	0.5048	1.41603	0.919155	30.5764	1.44981	46.7289	56.1911	0.752608	0.247392	125.637	17.4296	1.01077	7.71083	75.9856	10.1891	9.76251	0.224323	1.42857	0.0976389	0.405	300	63.66
390	5.6989	19.7902	49.7041	2.43094	0.000622661	83.341	4.4214	0.3506	0.505	1.41714	0.928925	30.9404	1.45549	46.9945	58.3694	0.754014	0.245986	132.795	17.633	1.01331	7.72711	74.0945	10.2029	9.51494	0.25981	1.42857	0.135875	0.567	180	89.13
391	4.7774	22.1458	55.9434	2.45177	0.000802042	82.2866	3.7914	0.3528	0.5	1.41282	0.901951	29.8337	1.43832	46.2374	52.3572	0.751842	0.248158	111.545	17.0822	1.00609	7.66755	79.2248	10.1408	10.2354	0.162041	2.53968	0.154597	0.648	210	89.13
392	3.879	12.2635	34.3005	2.59337	0.000301	87.8375	5.7455	0.3625	0.5305	1.40808	0.939172	32.1047	1.47592	47.838	60	0.744383	0.255617	118.906	17.5959	1.01531	7.40857	75.1148	10.8625	9.10335	0.259069	2.53968	0.153393	0.567	300	114.59
393	6.916	24.0153	57.7525	2.31419	0.00079844	80.6511	3.8235	0.3415	0.4893	1.42207	0.929759	30.5032	1.4475	46.7042	58.9046	0.760914	0.239086	144.051	17.7891	1.01377	7.89992	72.2872	9.8483	9.59341	0.283164	0.992063	0.125398	0.567	240	89.13
394	5.79982	21.5511	54.2562	2.42785	0.00070685	82.5141	3.9388	0.35216	0.502519	1.41901	0.916959	30.3986	1.44639	46.4797	56.2036	0.753446	0.246554	129.401	17.5259	1.01078	7.85156	74.942	9.98751	9.84017	0.22202	1.42857	0.0772369	0.324	240	140.06
395	5.9057	20.2411	52.4918	2.49333	0.000610488	83.616	3.8002	0.3573	0.508	1.42338	0.9134	30.3539	1.44516	46.4135	55.1707	0.75107	0.24893	134.812	17.3797	1.01021	7.8843	76.1453	9.9897	9.85687	0.218385	2.53968	0.138801	0.567	270	89.13
396	4.4536	14.8717	39.8675	2.54668	0.000413061	86.3436	5.2286	0.3593	0.5222	1.41142	0.933248	31.6225	1.46756	47.4766	58.9171	0.747178	0.252822	122.713	17.5613	1.01406	7.52444	75.188	10.6246	9.30021	0.251339	1.42857	0.0422002	0.162	300	114.59
397	6.72463	22.7522	56.0536	2.36342	0.000725815	81.5928	3.8911	0.34802	0.498337	1.42295	0.926902	30.622	1.44923	46.5451	58.9296	0.756871	0.243129	141.618	17.8818	1.01384	8.00937	71.4814	9.78671	9.62752	0.264253	1.42857	0.168816	0.729	210	38.2
398	4.7651	22.0626	55.4895	2.44235	0.000801781	82.2544	3.8856	0.3518	0.4996	1.41202	0.904512	29.9302	1.43998	46.3287	52.8924	0.752307	0.247693	111.595	17.126	1.00663	7.64685	78.8592	10.1705	10.1775	0.169303	0.634921	0.0963145	0.405	210	63.66
399	7.294	24.231	57.918	2.29521	0.00079	80.455	3.823	0.34	0.488	1.42398	0.934372	30.6222	1.4491	46.778	60	0.762257	0.237743	150.034	17.908	1.01509	7.94607	71.11	9.795	9.4821	0.303769	0.634921	0.106361	0.486	300	114.59
400	6.611	21.8375	53.1945	2.35484	0.0006922	81.9315	4.2075	0.3445	0.4965	1.4208	0.935332	30.9187	1.45446	46.99	60	0.758682	0.241318	143.809	17.8456	1.01513	7.83857	71.911	10.0085	9.40635	0.294829	1.94444	0.111032	0.486	240	114.59
401	7.1697	23.8355	57.4272	2.31655	0.000770701	80.7825	3.8057	0.3419	0.4901	1.42414	0.932003	30.585	1.4485	46.7291	59.4648	0.761076	0.238924	148.739	17.8517	1.01456	7.94527	71.6358	9.808	9.52483	0.294719	2.53968	0.0896988	0.405	180	140.06
402	6.45972	22.2804	55.8846	2.41225	0.000704492	82.1367	3.7112	0.35146	0.500519	1.4238	0.918662	30.3544	1.44492	46.3866	56.7763	0.754886	0.245114	138.898	17.6228	1.01168	7.97293	73.8273	9.82681	9.79654	0.239297	2.53968	0.038106	0.162	210	38.2
403	4.79743	17.7816	47.2189	2.49622	0.000545173	84.6991	4.8108	0.364382	0.52595	1.41281	0.922577	31.3044	1.46165	46.5186	59.4523	0.744125	0.255875	114.402	18.1001	1.01374	8.0214	70.1792	10.0047	9.66397	0.194393	1.94444	0.0864387	0.324	300	140.06
404	4.81385	19.2207	51.9519	2.49077	0.00060889	84.0124	4.5243	0.374203	0.536381	1.42562	0.910584	31.0877	1.45754	45.6794	59.4325	0.739943	0.260057	104.59	18.507	1.01117	8.42485	71.391	9.59149	10.0381	0.134439	0.992063	0.0902865	0.324	180	114.59
405	5.5457	22.6604	56.7283	2.42323	0.000785423	81.9266	3.6962	0.3508	0.4978	1.41745	0.908618	29.9752	1.43985	46.2937	54.0128	0.754061	0.245939	123.46	17.2762	1.0082	7.78055	77.236	10.0045	10.0707	0.195989	1.42857	0.113931	0.486	270	63.66
406	7.1733	24.3625	58.3076	2.29874	0.000804	80.4054	3.7848	0.3403	0.4878	1.42334	0.93197	30.5331	1.44776	46.7199	59.4523	0.761943	0.238057	147.665	17.8548	1.01442	7.93374	71.6185	9.8003	9.54533	0.294361	1.42857	0.0532307	0.243	300	140.06
407	6.3978	22.7939	55.7619	2.36291	0.000754021	81.5196	3.9218	0.3455	0.4946	1.42032	0.92537	30.4954	1.44771	46.682	57.8217	0.75799	0.24201	137.896	17.6547	1.01259	7.84379	73.6419	9.952	9.66907	0.26113	1.94444	0.0738385	0.324	180	63.66
408	6.4903	21.969	53.5841	2.35837	0.0007062	81.8819	4.1693	0.3448	0.4963	1.42016	0.932929	30.8296	1.45313	46.9319	59.4523	0.758368	0.241632	141.44	17.7924	1.01447	7.82624	72.4195	10.0138	9.46958	0.285421	1.42857	0.0555682	0.243	300	38.2
409	5.48357	24.0314	59.9381	2.42148	0.000882161	81.2336	3.50588	0.351161	0.496614	1.4164	0.902395	29.7208	1.43622	46.0415	52.008	0.753644	0.246356	116.513	17.1088	1.0061	7.81462	78.4665	9.93058	10.1453	0.161089	0.992063	0.11376	0.486	210	89.13
410	4.0156	26.6443	66.2225	2.41664	0.00110114	79.8378	2.9276	0.3503	0.4868	1.40753	0.872123	28.4153	1.41618	45.319	45.7723	0.752519	0.247481	88.2685	16.5093	0.99792	7.61562	84.5085	9.9832	11.0904	0.0577234	0.634921	0.129645	0.567	270	114.59
411	6.4029	21.8231	54.455	2.40796	0.000687684	82.306	3.8694	0.3497	0.4996	1.42273	0.922877	30.5028	1.44753	46.6091	57.3115	0.755792	0.244208	139.993	17.6048	1.01233	7.88752	74.0421	9.9377	9.68595	0.254585	0.634921	0.0946297	0.405	180	63.66
412	6.2294	21.0948	52.1486	2.39164	0.000667341	82.5047	4.2289	0.3476	0.5001	1.41969	0.930752	30.8516	1.4536	46.9254	58.9171	0.756473	0.243527	138.899	17.7236	1.01395	7.80394	73.1055	10.0695	9.49716	0.274583	1.42857	0.170132	0.729	210	63.66
413	4.0156	12.7422	35.2452	2.58144	0.00032056	87.5422	5.6686	0.3616	0.5288	1.40872	0.93898	32.0454	1.47485	47.7956	60	0.745097	0.254903	120.152	17.6083	1.0153	7.43007	74.9546	10.8198	9.1185	0.260857	0.634921	0.173848	0.648	300	89.13
414	6.85253	23.6747	57.4248	2.32426	0.000778413	80.8882	3.8875	0.34452	0.493937	1.42198	0.929238	30.6073	1.44908	46.5848	59.4523	0.758918	0.241082	141.839	17.9411	1.01424	7.99866	70.9383	9.76601	9.60529	0.272945	2.53968	0.0366733	0.162	240	140.06
415	6.2135	20.4846	50.8143	2.40004	0.000633781	82.8496	4.344	0.3482	0.502	1.41969	0.933347	31.0001	1.45601	47.0259	59.4648	0.756071	0.243929	140.023	17.7643	1.01462	7.79476	72.7572	10.1069	9.41878	0.282203	0.992063	0.171427	0.729	180	140.06
416	5.44035	23.4621	58.283	2.38514	0.00083085	81.3806	3.759	0.351081	0.498856	1.41378	0.908118	30.0195	1.44066	46.1004	55.0707	0.753057	0.246943	117.195	17.5851	1.0095	7.93994	74.1156	9.80662	10.1334	0.176633	1.42857	0.114855	0.486	240	114.59
417	5.1262	21.0851	54.1408	2.47502	0.000714014	82.9781	3.8404	0.3572	0.5067	1.42852	0.905833	30.084	1.44178	46.3238	53.4578	0.751779	0.248221	119.669	17.1937	1.00585	7.73024	83.0365	10.1726	10.1186	0.183167	0.634921	0.137441	0.567	240	63.66
418	6.9001	23.4051	56.4182	2.32259	0.00076488	80.996	3.9386	0.3421	0.4912	1.42207	0.932353	30.6517	1.44991	46.8047	59.4523	0.760513	0.239487	145.175	17.8298	1.01444	7.89074	71.9389	9.8857	9.51503	0.290785	1.42857	0.126363	0.567	270	89.13
419	3.9867	16.0079	42.7602	2.55238	0.000502621	85.8003	4.9607	0.3599	0.5195	1.40886	0.921041	31.1174	1.4598	47.1437	56.1786	0.746325	0.253675	112.113	17.3078	1.01072	7.48431	77.5703	10.6084	9.63151	0.206085	1.94444	0.0420454	0.162	300	63.66
420	5.64372	19.9352	51.0968	2.46599	0.000620431	83.5314	4.1517	0.35526	0.508419	1.41918	0.91978	30.6583	1.45061	46.6318	56.7638	0.751463	0.248537	130.354	17.551	1.0116	7.83241	74.7711	10.0753	9.72613	0.22821	1.42857	0.138823	0.567	270	114.59
421	7.16599	23.9875	57.7396	2.30764	0.000779	80.652	3.7851	0.3407	0.4906	1.42349	0.937025	30.7882	1.45263	46.8674	60	0.761708	0.238292	147.348	17.8524	1.01476	7.92283	71.644	9.8668	9.59193	0.294062	0.992063	0.143337	0.648	240	140.06
422	4.3329	15.0032	40.2571	2.55021	0.000427061	86.294	5.1904	0.3596	0.522	1.41078	0.930845	31.5334	1.46622	47.4185	58.3694	0.746865	0.253135	120.344	17.5081	1.01339	7.51211	75.6965	10.6299	9.36344	0.24193	2.53968	0.0633601	0.243	240	89.13
423	6.15178	20.9262	51.8773	2.40054	0.000679685	82.6126	4.41408	0.349521	0.504732	1.41811	0.933221	31.0873	1.45792	46.9349	59.0906	0.754877	0.245123	134.329	17.784	1.0143	7.8545	72.3451	10.0563	9.33149	0.26178	2.53968	0.135201	0.567	300	89.13
424	5.4293	19.3598	48.6951	2.43698	0.00061684	83.5545	4.5543	0.3508	0.5061	1.41507	0.929275	31.0071	1.45689	47.0701	58.3569	0.753451	0.246549	129.231	17.6111	1.01319	7.67259	74.3976	10.2806	9.50514	0.255876	0.992063	0.136724	0.567	210	38.2
425	4.9321	17.7778	46.7319	2.52235	0.000539644	84.8645	4.4851	0.3584	0.5145	1.41572	0.919799	30.8581	1.45452	46.8745	56.2161	0.748729	0.251271	124.049	17.386	1.01107	7.66937	76.5008	10.3326	9.67606	0.219676	0.992063	0.143225	0.567	240	140.06
426	3.99302	16.5689	46.4224	2.63451	0.000501696	86.1517	4.22	0.36956	0.524919	1.4149	0.89909	30.3527	1.4466	46.3245	51.897	0.741447	0.258553	109.42	17.0069	1.00632	7.69308	80.0749	10.3323	10.1321	0.138175	0.992063	0.174376	0.648	180	114.59
427	6.6269	22.4477	54.5288	2.34644	0.00072576	81.5866	4.0924	0.3439	0.4946	1.4208	0.932737	30.7703	1.45205	46.8895	59.4523	0.759083	0.240917	142.685	17.8049	1.01446	7.84774	72.2593	9.9711	9.48473	0.287209	2.53968	0.110188	0.486	270	38.2
428	5.0405	17.5631	45.8884	2.50941	0.000525383	84.8819	4.6175	0.3571	0.5143	1.41556	0.924763	31.0438	1.45752	47.0239	57.299	0.749509	0.250491	126.469	17.483	1.01228	7.661	75.6267	10.357	9.55495	0.236346	0.634921	0.183399	0.729	210	63.66
429	3.3742	12.5671	35.6516	2.61407	0.00034401	87.7725	5.6004	0.3664	0.5331	1.4177	0.92876	31.7755	1.47096	47.5998	57.7894	0.743456	0.256544	109.425	17.3819	1.01081	7.35276	82.1031	10.9534	9.39177	0.22124	1.94444	0.198729	0.729	210	114.59
430	7.1697	23.8355	57.4272	2.31655	0.000770701	80.7825	3.8057	0.3419	0.4901	1.42414	0.932003	30.585	1.4485	46.7291	59.4648	0.761076	0.238924	148.739	17.8517	1.01456	7.94527	71.6358	9.808	9.52483	0.294719	0.634921	0.0358795	0.162	180	38.2
431	5.3368	20.1847	50.8729	2.44152	0.000664661	83.1922	4.3068	0.3515	0.5044	1.41522	0.921716	30.6729	1.45148	46.8202	56.7263	0.753073	0.246927	125.688	17.4734	1.01131	7.69013	75.62	10.2188	9.70463	0.231585	0.634921	0.155724	0.648	240	63.66
432	5.6982	23.7493	59.0073	2.4029	0.000838543	81.2864	3.5042	0.3493	0.4942	1.41809	0.905831	29.7674	1.43636	46.1508	53.4651	0.755177	0.244823	123.582	17.2479	1.00752	7.81122	77.4241	9.9244	10.1642	0.190156	2.53968	0.112107	0.486	180	140.06
433	5.0713	18.2005	48.3771	2.53586	0.000546736	84.767	4.2275	0.3622	0.517	1.43013	0.913685	30.6332	1.45049	46.6437	55.1259	0.748841	0.251159	125.188	17.3097	1.00815	7.72576	82.0261	10.3002	9.84247	0.206745	0.634921	0.0615213	0.243	180	114.59
434	5.7774	22.2582	56.1957	2.43219	0.000744694	82.1914	3.6861	0.3539	0.502	1.43171	0.910063	30.0844	1.44123	46.3128	54.5532	0.754551	0.245449	128.143	17.3376	1.00716	7.81939	81.5389	10.0339	10.0376	0.207348	2.53968	0.0382181	0.162	300	89.13
435	3.9354	13.6503	37.8769	2.5954	0.000368642	87.2121	5.3269	0.3633	0.5275	1.40967	0.92886	31.6148	1.46777	47.4544	57.8342	0.744254	0.255746	116.558	17.4269	1.01288	7.46831	76.5427	10.7283	9.37587	0.229304	0.992063	0.195513	0.729	180	38.2
436	6.8112	24.757	59.4764	2.30932	0.000846	80.2566	3.6702	0.3412	0.4872	1.42142	0.924761	30.2656	1.44375	46.5456	57.8092	0.761002	0.238998	140.558	17.6952	1.01243	7.89677	73.144	9.8162	9.73502	0.266136	0.634921	0.0355873	0.162	180	89.13
437	4.01682	14.274	40.2143	2.61852	0.000385972	87.1072	4.9803	0.36706	0.529219	1.41235	0.919522	31.2733	1.46183	47.0493	56.2286	0.742418	0.257582	115.362	17.3574	1.01116	7.5951	77.0591	10.558	9.60221	0.199492	2.53968	0.153974	0.567	180	114.59
438	4.0944	19.7523	51.2199	2.5114	0.000704242	83.7631	4.1759	0.3573	0.5085	1.40964	0.902911	30.1302	1.44368	46.4494	52.3572	0.748267	0.251733	105.319	17.0198	1.00614	7.56005	80.0257	10.3543	10.1597	0.153101	2.53968	0.181456	0.729	270	89.13
439	4.89202	16.0717	42.343	2.51417	0.000454728	85.6011	5.049	0.35796	0.519519	1.41361	0.933613	31.5413	1.4658	47.3187	59.4648	0.748482	0.251518	126.527	17.7013	1.0146	7.64447	73.7787	10.4527	9.31999	0.256297	1.42857	0.145598	0.567	300	140.06
440	5.88872	20.1992	51.198	2.44112	0.00062573	83.2535	4.2072	0.35306	0.506519	1.41965	0.924552	30.7847	1.45254	46.7388	57.8467	0.752957	0.247043	134.018	17.6605	1.01279	7.84554	73.7368	10.057	9.62017	0.246669	1.42857	0.156675	0.648	180	38.2
441	7.20007	24.3816	58.4592	2.31026	0.000819618	80.4518	3.86288	0.341561	0.490614	1.42293	0.933339	30.6648	1.45028	46.7268	59.0906	0.761037	0.238963	145.334	17.8221	1.01433	7.96179	71.6439	9.79588	9.39998	0.28411	0.634921	0.143792	0.648	270	63.66
442	4.27715	21.2075	55.9625	2.53368	0.000754926	83.2873	3.6071	0.363581	0.511656	1.41366	0.887705	29.5886	1.43417	45.6907	50.2164	0.745086	0.254914	101.983	17.0302	1.00366	7.83695	79.7469	9.99192	10.5493	0.0999753	0.992063	0.0412476	0.162	300	38.2
443	6.671	23.7513	57.6513	2.33906	0.000793141	80.929	3.768	0.3437	0.4912	1.42159	0.924987	30.3768	1.44557	46.5972	57.8217	0.75942	0.24058	140.387	17.6797	1.01257	7.88679	73.3215	9.8666	9.69937	0.264706	1.42857	0.12702	0.567	180	140.06
444	6.2012	20.4014	50.3604	2.39062	0.00063352	82.8174	4.4382	0.3472	0.5016	1.41889	0.935908	31.0966	1.45768	47.1172	60	0.756537	0.243463	140.073	17.8081	1.01516	7.77407	72.3915	10.1366	9.3609	0.289465	2.53968	0.170872	0.729	180	140.06
445	4.0851	16.6735	46.3914	2.62771	0.000504709	86.0579	4.2071	0.3679	0.5227	1.41526	0.900552	30.3452	1.44647	46.4133	51.897	0.742602	0.257398	111.71	16.9575	1.00642	7.64987	80.4951	10.3708	10.0945	0.147989	1.42857	0.0430897	0.162	300	140.06
446	5.34767	19.5936	49.6902	2.46145	0.000646719	83.5835	4.49998	0.353361	0.509114	1.41482	0.925681	30.9531	1.45641	46.9276	56.9123	0.751766	0.248234	124.481	17.4813	1.01189	7.70901	75.2971	10.2518	9.4809	0.228955	2.53968	0.158905	0.648	240	63.66
447	6.10912	20.2968	50.3914	2.39742	0.000630507	82.9112	4.4511	0.34886	0.503819	1.41853	0.934446	31.1041	1.45781	47.0284	60	0.755382	0.244618	137.783	17.8575	1.01506	7.81728	71.9713	10.0981	9.39846	0.279651	2.53968	0.0768603	0.324	300	114.59
448	6.5185	22.6624	55.3723	2.35939	0.000740021	81.5692	3.96	0.3452	0.4948	1.42096	0.927773	30.5846	1.44905	46.7401	58.3694	0.758304	0.241696	140.265	17.7079	1.01326	7.85611	73.1334	9.9467	9.60584	0.270538	2.53968	0.0368846	0.162	300	114.59
449	4.5866	14.8234	39.9318	2.55257	0.000399322	86.4254	5.1726	0.36	0.5228	1.41286	0.933089	31.6152	1.46723	47.4434	58.9296	0.747027	0.252973	125.031	17.5707	1.01419	7.55746	75.0451	10.5896	9.29486	0.253485	1.42857	0.126873	0.486	180	114.59
450	5.4959	18.805	49.6577	2.52911	0.000551808	84.5019	4.0309	0.36	0.5131	1.42147	0.913976	30.5318	1.44838	46.5407	55.1707	0.748925	0.251075	131.076	17.3422	1.01024	7.8198	76.6259	10.1178	9.81142	0.213021	1.94444	0.162679	0.648	180	38.2
451	3.4967	15.4799	42.5578	2.60212	0.000492023	86.3561	4.8497	0.3643	0.5233	1.40791	0.911497	30.8647	1.45594	46.9297	54.0128	0.743337	0.256663	104.784	17.0889	1.00833	7.45805	79.6389	10.645	9.84343	0.169168	0.634921	0.129303	0.486	300	140.06
452	4.7207	16.2169	42.8839	2.52103	0.000472751	85.5415	4.9674	0.3596	0.5203	1.42487	0.929469	31.3829	1.46338	47.2855	58.3496	0.749337	0.250663	124.073	17.5444	1.01153	7.57011	80.1702	10.5715	9.44439	0.247099	0.992063	0.0620519	0.243	210	140.06
453	5.57862	18.9922	47.9469	2.43672	0.000585827	83.7475	4.6436	0.35186	0.508719	1.41598	0.932619	31.1928	1.45969	47.0975	59.4523	0.752923	0.247077	131.679	17.7668	1.01442	7.74045	72.9604	10.2315	9.41624	0.264879	0.992063	0.0789177	0.324	180	63.66
454	5.2389	17.4383	44.8745	2.47231	0.00051717	84.673	4.8691	0.3556	0.515	1.42661	0.933857	31.3907	1.46316	47.3077	59.4325	0.752261	0.247739	130.228	17.6788	1.01271	7.62624	78.8155	10.4678	9.36873	0.269133	1.94444	0.120534	0.486	300	38.2
455	5.6953	19.2632	48.8237	2.44876	0.000589362	83.7181	4.4423	0.3522	0.5073	1.41795	0.928959	30.9923	1.45623	47.0037	58.3819	0.753147	0.246853	133.868	17.6299	1.01344	7.73863	74.1118	10.2106	9.49444	0.260169	0.992063	0.137342	0.567	240	114.59
456	4.6986	15.1357	39.9687	2.52181	0.00041836	86.0657	5.2841	0.3571	0.5203	1.4119	0.93802	31.7489	1.46949	47.5836	60	0.748672	0.251328	126.377	17.6708	1.01526	7.53757	74.1537	10.6063	9.19425	0.269797	0.634921	0.125034	0.486	240	140.06
457	5.6162	21.6131	54.3432	2.42529	0.000724612	82.4223	3.9514	0.3528	0.5029	1.42947	0.915377	30.3368	1.44564	46.5378	55.6236	0.754767	0.245233	126.998	17.4127	1.00824	7.7565	80.9679	10.136	9.90669	0.220084	2.53968	0.0765936	0.324	300	114.59
458	3.6458	14.9805	45.8173	2.77798	0.000395519	87.906	3.6878	0.3821	0.5354	1.42072	0.878304	29.7656	1.43651	45.7704	47.0927	0.734687	0.265313	107.351	16.5105	1.00175	7.76164	84.4437	10.282	10.5344	0.0758374	1.94444	0.207968	0.729	180	63.66
459	6.17782	21.7668	54.4217	2.40887	0.00069841	82.318	3.9383	0.35066	0.501219	1.42092	0.921573	30.5176	1.44799	46.5535	57.299	0.754788	0.245212	135.384	17.6447	1.0121	7.89771	73.7648	9.93421	9.72885	0.242624	0.992063	0.171992	0.729	270	140.06
460	4.2888	13.6996	37.1346	2.55759	0.00035968	86.9516	5.5148	0.3598	0.5254	1.40999	0.938596	31.9268	1.4727	47.7108	60	0.746527	0.253473	122.642	17.6333	1.01528	7.47307	74.6342	10.7344	9.1488	0.264433	2.53968	0.192333	0.729	180	89.13
461	7.1697	23.8355	57.4272	2.31655	0.000770701	80.7825	3.8057	0.3419	0.4901	1.42414	0.932003	30.585	1.4485	46.7291	59.4648	0.761076	0.238924	148.739	17.8517	1.01456	7.94527	71.6358	9.808	9.52483	0.294719	1.42857	0.071759	0.324	300	63.66
462	5.2732	17.7439	45.5357	2.47512	0.000530421	84.5718	4.7672	0.3539	0.512	1.41524	0.932096	31.2667	1.46112	47.2222	58.9171	0.751468	0.248532	130.183	17.6362	1.01401	7.65344	74.2268	10.3684	9.39111	0.262067	1.42857	0.0601825	0.243	300	63.66
463	6.4014	23.3209	56.6423	2.3451	0.00078732	81.1425	3.9009	0.3439	0.4923	1.41952	0.925337	30.4435	1.44697	46.6728	57.8092	0.758857	0.241143	136.823	17.6578	1.01245	7.83227	73.6246	9.9443	9.68957	0.260772	0.992063	0.0547775	0.243	240	38.2
464	6.1308	22.3075	55.4534	2.39438	0.000735732	81.9309	3.874	0.3504	0.4999	1.43202	0.919799	30.3965	1.44616	46.5692	56.719	0.756824	0.243176	134.226	17.544	1.00956	7.82415	79.6305	10.04	9.81053	0.242476	0.634921	0.0939606	0.405	210	63.66
465	5.2768	18.2709	46.4161	2.45731	0.00056372	84.1947	4.7463	0.3523	0.5097	1.41443	0.932062	31.2148	1.46037	47.213	58.9046	0.752335	0.247665	129.11	17.6393	1.01387	7.64192	74.2095	10.3607	9.41161	0.261708	0.634921	0.178628	0.729	300	114.59
466	5.7025	20.3172	50.5845	2.41313	0.00065596	82.9639	4.4005	0.349	0.5027	1.41634	0.928891	30.8885	1.45475	46.9853	58.3569	0.754881	0.245119	131.721	17.636	1.01317	7.71559	74.0772	10.1952	9.53544	0.259452	2.53968	0.0768103	0.324	240	114.59
467	6.9001	23.4051	56.4182	2.32259	0.00076488	80.996	3.9386	0.3421	0.4912	1.42207	0.932353	30.6517	1.44991	46.8047	59.4523	0.760513	0.239487	145.175	17.8298	1.01444	7.89074	71.9389	9.8857	9.51503	0.290785	0.992063	0.126363	0.567	270	38.2
468	6.94462	23.7792	57.3939	2.31746	0.000781427	80.7945	3.8746	0.34286	0.491719	1.42234	0.930699	30.5998	1.44896	46.6735	59.4523	0.760073	0.239927	144.13	17.8917	1.01433	7.95545	71.3585	9.80451	9.56774	0.282759	1.42857	0.108695	0.486	210	38.2
469	5.68673	21.8072	54.2597	2.39799	0.000736613	82.1663	4.1192	0.35022	0.501637	1.41624	0.920586	30.5472	1.44911	46.5644	57.2615	0.754089	0.245911	126.138	17.6659	1.01162	7.84185	73.7732	10.0007	9.78246	0.226371	1.94444	0.0960434	0.405	210	140.06
470	4.3528	21.5413	54.6628	2.45852	0.00079697	82.5517	3.988	0.355	0.5039	1.42149	0.90166	29.9351	1.44043	46.3404	52.3124	0.751758	0.248242	105.656	17.0497	1.00401	7.5735	84.625	10.3232	10.2665	0.155765	2.53968	0.155961	0.648	180	140.06
471	4.45842	16.9305	45.717	2.56594	0.000511772	85.5315	4.5194	0.36316	0.520319	1.41425	0.913757	30.7985	1.45379	46.7211	55.1332	0.745366	0.254634	116.85	17.3134	1.00979	7.67795	77.2751	10.3551	9.80443	0.189616	1.42857	0.042276	0.162	240	140.06
472	4.1808	19.3152	50.1691	2.50506	0.000676991	83.9139	4.316	0.3587	0.5117	1.42166	0.907075	30.3433	1.44707	46.593	53.4203	0.749374	0.250626	107.733	17.1155	1.0055	7.54518	84.1059	10.4484	10.0741	0.169576	1.94444	0.100855	0.405	240	63.66
473	5.34232	18.2844	47.4192	2.48882	0.00054749	84.4347	4.5148	0.35666	0.513319	1.41711	0.92532	31.0219	1.45684	46.9084	57.8467	0.750097	0.249903	129.038	17.6105	1.01283	7.75954	74.3776	10.2278	9.55958	0.239517	2.53968	0.0810277	0.324	270	114.59
474	3.6058	11.3061	32.4111	2.61722	0.00026188	88.4281	5.8993	0.3643	0.5339	1.40681	0.939555	32.2233	1.47807	47.9228	60	0.742953	0.257047	116.416	17.5709	1.01533	7.36557	75.4352	10.9479	9.07305	0.255493	1.94444	0.0668455	0.243	270	140.06
475	3.655	11.6389	34.2267	2.65489	0.000262924	88.5569	5.5225	0.3683	0.5355	1.41001	0.929311	31.8372	1.4714	47.5576	57.8592	0.741091	0.258909	116.215	17.3957	1.01317	7.44835	76.8976	10.8291	9.30457	0.226445	2.53968	0.180421	0.648	270	114.59
476	4.9147	18.6654	47.5849	2.46788	0.00060572	84.0459	4.6317	0.3532	0.5091	1.41252	0.924854	30.9473	1.45637	47.0387	57.2615	0.751394	0.248606	122.003	17.4797	1.01187	7.60494	75.735	10.3766	9.6013	0.233483	0.634921	0.15923	0.648	210	63.66
477	5.07673	17.4516	45.1437	2.4793	0.000524133	84.7271	4.8872	0.35622	0.516037	1.41371	0.931733	31.3782	1.46304	47.136	59.4523	0.749624	0.250376	125.653	17.7788	1.01435	7.71916	73.0208	10.3211	9.40834	0.249701	1.94444	0.143344	0.567	240	89.13
478	5.6892	19.651	49.9507	2.44696	0.000609932	83.5066	4.3349	0.3543	0.5088	1.43012	0.925564	30.8713	1.4542	46.8974	57.8144	0.753877	0.246123	132.739	17.588	1.01093	7.74131	79.4144	10.2429	9.60832	0.252353	1.94444	0.156531	0.648	240	140.06
479	6.0726	23.438	58.2924	2.40174	0.000796804	81.4674	3.5246	0.3494	0.4952	1.4208	0.910478	29.9384	1.43871	46.2338	54.573	0.755653	0.244347	130.638	17.3637	1.00898	7.86889	76.2642	9.8788	10.0324	0.211119	0.634921	0.168237	0.729	210	114.59
480	4.24592	13.9278	38.9812	2.60205	0.000357711	87.1742	5.1509	0.36546	0.529219	1.41282	0.926889	31.5482	1.46616	47.2568	57.8592	0.743511	0.256489	120.15	17.5076	1.01303	7.59906	75.6765	10.5771	9.41788	0.225571	0.634921	0.175108	0.648	270	63.66
481	4.0572	14.9606	40.3751	2.55444	0.00044181	86.296	5.2159	0.3619	0.5246	1.42088	0.927801	31.479	1.4656	47.3878	57.7894	0.74703	0.25297	115.65	17.4443	1.01076	7.46026	81.3022	10.7399	9.46752	0.23018	0.634921	0.148276	0.567	270	140.06
482	6.25802	20.8587	51.79	2.39491	0.000650328	82.6481	4.28	0.34896	0.502519	1.41996	0.931693	30.9483	1.45507	46.8947	59.4648	0.755632	0.244368	138.978	17.8262	1.01451	7.85947	72.1767	10.0257	9.47148	0.274177	0.634921	0.133797	0.567	240	63.66
483	6.1149	21.6973	54.1191	2.40278	0.000702172	82.2758	3.9891	0.351	0.5018	1.43202	0.922394	30.545	1.44857	46.6697	57.2667	0.756423	0.243577	135.35	17.5847	1.01023	7.81498	79.2822	10.0774	9.73215	0.250097	2.53968	0.0378688	0.162	180	63.66
484	6.22797	20.4205	50.512	2.40215	0.000649138	82.8638	4.51628	0.348461	0.504414	1.41848	0.937278	31.2283	1.46021	47.1241	59.6383	0.755631	0.244369	137.743	17.7754	1.01507	7.80212	72.417	10.1322	9.21555	0.279214	2.53968	0.0961464	0.405	180	89.13
485	6.3537	21.4903	52.6394	2.3703	0.00068664	82.1772	4.2462	0.3457	0.498	1.41952	0.933121	30.8889	1.4542	46.9743	59.4523	0.757653	0.242347	140.194	17.7799	1.01448	7.80474	72.5797	10.0565	9.45443	0.283633	0.992063	0.0560458	0.243	210	114.59
486	3.4851	11.4376	32.8007	2.62075	0.00027588	88.3785	5.8611	0.3646	0.5337	1.40617	0.937153	32.1342	1.47673	47.8647	59.4523	0.742639	0.257361	114.047	17.5177	1.01466	7.35324	75.9437	10.9532	9.13628	0.246085	0.634921	0.0892121	0.324	300	38.2
487	4.20402	21.0694	55.3455	2.53554	0.000755393	83.3455	3.62	0.36146	0.508719	1.41311	0.888418	29.5438	1.43366	45.8525	49.6687	0.746367	0.253633	102.949	16.8658	1.0032	7.71671	81.2561	10.1169	10.5223	0.108407	0.992063	0.142324	0.567	270	38.2
488	4.09842	19.3498	49.9535	2.49584	0.000686707	83.8421	4.4154	0.35666	0.510119	1.40832	0.908974	30.4198	1.44848	46.6013	53.9753	0.748356	0.251644	105.498	17.2099	1.00778	7.57419	78.3658	10.3699	10.0182	0.16722	0.634921	0.182303	0.729	270	89.13
489	6.2894	23.0086	56.6054	2.37585	0.000768282	81.5022	3.7894	0.3468	0.4948	1.42048	0.920406	30.3097	1.44471	46.5326	56.7388	0.757211	0.242789	135.477	17.5577	1.01139	7.85216	74.516	9.9276	9.79018	0.24446	0.634921	0.0370747	0.162	240	140.06
490	6.82283	23.571	56.6483	2.30426	0.00077444	81.2326	3.8566	0.342875	0.49196	1.42132	0.929937	30.5889	1.44911	46.6512	58.3286	0.759854	0.240146	140.272	17.8072	1.0133	8.04742	72.5259	9.79102	9.66977	0.273145	1.94444	0.0544504	0.243	300	38.2
491	4.87787	16.2437	42.3993	2.51301	0.000487098	85.4719	5.17018	0.356861	0.519514	1.41212	0.936603	31.6729	1.46853	47.4476	59.0906	0.748882	0.251118	124.168	17.6098	1.01448	7.59629	74.3672	10.5218	9.14243	0.253714	1.42857	0.12462	0.486	300	114.59
492	6.05202	22.8691	56.1182	2.36734	0.000778747	81.482	3.9525	0.34676	0.496019	1.41788	0.921664	30.4211	1.44683	46.5683	57.2615	0.756673	0.243327	130.918	17.6415	1.0117	7.84165	73.8731	9.95381	9.7752	0.239761	1.42857	0.167921	0.729	210	140.06
493	6.46692	23.3344	57.6454	2.37661	0.00077109	81.3825	3.6694	0.34826	0.495919	1.42219	0.918594	30.2506	1.44343	46.3682	56.7513	0.75662	0.24338	136.751	17.629	1.01141	7.94988	73.7927	9.81141	9.83754	0.23858	0.992063	0.0372911	0.162	270	38.2
494	7.20192	24.1264	57.949	2.30201	0.000786987	80.5488	3.8359	0.34166	0.490219	1.42362	0.93291	30.6297	1.44922	46.6892	60	0.761102	0.238898	147.744	17.9574	1.01499	7.98928	70.6898	9.75651	9.51966	0.293955	1.94444	0.0897196	0.405	240	63.66
495	4.4818	15.5651	41.6557	2.5477	0.000446882	86.0309	5.0193	0.3597	0.5207	1.41222	0.928092	31.3776	1.46348	47.2848	57.8342	0.747114	0.252886	121.538	17.4768	1.01285	7.55431	75.9019	10.5575	9.43647	0.236456	2.53968	0.105043	0.405	180	38.2
496	6.8842	22.7949	55.0839	2.33099	0.00073132	81.3409	4.0537	0.3427	0.4931	1.42207	0.934948	30.8001	1.45231	46.9052	60	0.760112	0.239888	146.299	17.8705	1.01512	7.88157	71.5906	9.9231	9.43665	0.298405	0.634921	0.145525	0.648	210	140.06
497	6.9001	23.4051	56.4182	2.32259	0.00076488	80.996	3.9386	0.3421	0.4912	1.42207	0.932353	30.6517	1.44991	46.8047	59.4523	0.760513	0.239487	145.175	17.8298	1.01444	7.89074	71.9389	9.8857	9.51503	0.290785	0.992063	0.126363	0.567	210	89.13
498	6.67095	22.2583	55.0202	2.3857	0.0007169	81.944	3.98238	0.347561	0.501014	1.42214	0.93404	30.9641	1.45611	46.8613	58.5679	0.757011	0.242989	139.937	17.6821	1.01363	7.90627	73.0414	9.97378	9.50174	0.262135	1.42857	0.0756174	0.324	240	114.59
499	7.294	24.231	57.918	2.29521	0.00079	80.455	3.823	0.34	0.488	1.42398	0.934372	30.6222	1.4491	46.778	60	0.762257	0.237743	150.034	17.908	1.01509	7.94607	71.11	9.795	9.4821	0.303769	1.42857	0.0354537	0.162	210	89.13
500	5.4257	18.8328	47.8147	2.4548	0.000583541	83.9316	4.5752	0.3524	0.5084	1.41587	0.929309	31.059	1.45763	47.0793	58.3694	0.752584	0.247416	130.304	17.608	1.01333	7.68411	74.4149	10.2883	9.48464	0.256234	0.634921	0.0394856	0.162	180	63.66
501	6.03252	21.7319	53.9035	2.39356	0.000711888	82.204	4.0885	0.34896	0.500219	1.41868	0.924292	30.6215	1.44999	46.678	57.8217	0.755405	0.244595	133.116	17.6791	1.01251	7.84399	73.5421	9.99891	9.67633	0.24774	1.42857	0.171047	0.729	270	114.59
502	6.9001	23.4051	56.4182	2.32259	0.00076488	80.996	3.9386	0.3421	0.4912	1.42207	0.932353	30.6517	1.44991	46.8047	59.4523	0.760513	0.239487	145.175	17.8298	1.01444	7.89074	71.9389	9.8857	9.51503	0.290785	0.634921	0.144415	0.648	240	114.59
503	6.92872	23.169	56.0596	2.32586	0.000747867	81.1394	3.9897	0.34346	0.493619	1.42234	0.933294	30.7483	1.45137	46.774	60	0.759672	0.240328	145.254	17.9324	1.01501	7.94628	71.0102	9.84191	9.48935	0.290379	2.53968	0.0912747	0.405	270	114.59
504	5.76802	20.3307	51.5876	2.44465	0.00063973	83.2039	4.169	0.35336	0.506319	1.41901	0.922149	30.6955	1.45121	46.6807	57.299	0.752643	0.247357	131.649	17.6073	1.01212	7.83321	74.2453	10.0623	9.68341	0.23726	1.42857	0.0392054	0.162	240	114.59
505	6.46182	24.3052	58.9523	2.33157	0.000837427	80.5961	3.7218	0.34406	0.490919	1.41979	0.921088	30.2432	1.44361	46.4411	57.2615	0.758818	0.241182	134.654	17.6789	1.01167	7.90615	73.3925	9.82571	9.82066	0.245125	1.94444	0.145472	0.648	300	114.59
506	4.6957	24.5517	60.7624	2.40286	0.00094976	80.793	3.4812	0.3487	0.4914	1.41057	0.894291	29.3437	1.43068	45.9599	50.6891	0.754064	0.245936	104.781	16.9537	1.0038	7.65053	80.3953	10.0559	10.4964	0.136676	0.634921	0.0745675	0.324	210	38.2
507	3.74072	22.7326	59.1186	2.52342	0.000878252	82.4251	3.3312	0.36046	0.503719	1.40975	0.876178	28.9867	1.42516	45.5104	46.9177	0.74638	0.25362	91.2754	16.6154	0.999727	7.66506	83.6211	10.093	10.8741	0.0627952	0.634921	0.140281	0.567	210	140.06
508	5.19702	18.2495	46.901	2.47352	0.000560968	84.3207	4.665	0.35496	0.512319	1.41487	0.928039	31.1258	1.45883	47.0329	58.3694	0.750714	0.249286	126.769	17.6449	1.01324	7.70582	74.1549	10.2925	9.50704	0.244632	1.94444	0.141041	0.567	210	114.59
509	5.0528	17.6463	46.3423	2.51882	0.000525644	84.9141	4.5233	0.3581	0.5147	1.41636	0.922202	30.9473	1.45585	46.9326	56.7638	0.749043	0.250957	126.418	17.4392	1.01174	7.6817	75.9923	10.3273	9.61283	0.229084	2.53968	0.183974	0.729	300	63.66
510	7.1733	24.3625	58.3076	2.29874	0.000804	80.4054	3.7848	0.3403	0.4878	1.42334	0.93197	30.5331	1.44776	46.7199	59.4523	0.761943	0.238057	147.665	17.8548	1.01442	7.93374	71.6185	9.8003	9.54533	0.294361	0.992063	0.0887178	0.405	180	63.66
511	7.1574	23.7523	56.9733	2.30714	0.00077044	80.7503	3.8999	0.3409	0.4897	1.42334	0.934564	30.6815	1.45017	46.8204	60	0.761542	0.238458	148.789	17.8955	1.0151	7.92457	71.2702	9.8377	9.46695	0.301981	1.42857	0.160923	0.729	300	140.06
512	6.16298	22.2567	56.5111	2.40406	0.000718795	82.0417	3.8688	0.359001	0.511394	1.44493	0.916111	30.521	1.4477	46.1509	57.7946	0.753435	0.246565	129.998	17.9211	1.00854	8.10134	81.1464	9.82123	9.93764	0.215604	0.992063	0.117997	0.486	300	114.59
513	7.07762	23.7309	57.4582	2.32335	0.000767688	80.8763	3.8186	0.34356	0.492319	1.42378	0.930541	30.5925	1.44863	46.6403	59.4648	0.759921	0.240079	146.448	17.9011	1.01446	7.98847	71.2156	9.76951	9.56239	0.284905	0.634921	0.127111	0.567	240	89.13
514	6.63189	22.1559	54.4147	2.36476	0.000701021	81.8654	3.9985	0.3453	0.4978	1.42175	0.935232	30.9289	1.45525	46.9457	59.4648	0.758382	0.241618	142.317	17.7586	1.01426	7.85753	72.6504	10.0079	9.58921	0.279648	0.634921	0.111623	0.486	300	114.59
515	6.63777	21.8566	53.3461	2.36637	0.000707818	81.9779	4.28558	0.345761	0.499314	1.42039	0.936702	31.0504	1.45699	46.9969	59.6383	0.757776	0.242224	141.478	17.8128	1.01504	7.86662	71.9364	10.0041	9.261	0.284578	2.53968	0.0374873	0.162	270	63.66
516	6.28929	23.6876	57.7982	2.34912	0.00080988	80.9946	3.7479	0.344	0.493	1.41903	0.925395	30.461	1.44809	46.6617	57.2615	0.758709	0.241291	133.013	17.5614	1.01145	7.8182	74.5069	9.9787	9.87778	0.243445	1.42857	0.0732557	0.324	270	140.06
517	6.5149	22.1354	54.4919	2.3772	0.000706722	81.9463	3.9809	0.3468	0.4971	1.42176	0.927807	30.6365	1.44979	46.7493	58.3819	0.757437	0.242563	141.339	17.7048	1.01339	7.86763	73.1507	9.9544	9.58534	0.270897	0.992063	0.0745762	0.324	270	63.66
518	6.4029	21.8231	54.455	2.40796	0.000687684	82.306	3.8694	0.3497	0.4996	1.42273	0.922877	30.5028	1.44753	46.6091	57.3115	0.755792	0.244208	139.993	17.6048	1.01233	7.88752	74.0421	9.9377	9.68595	0.254585	1.94444	0.113556	0.486	300	140.06
519	4.4066	22.9841	57.5387	2.43512	0.00087708	81.7285	3.7501	0.3511	0.4967	1.4093	0.89727	29.6108	1.43523	46.1452	51.2368	0.752233	0.247767	103.414	16.9695	1.0045	7.59835	80.3674	10.1787	10.3877	0.14072	0.992063	0.0573276	0.243	300	140.06
520	3.4136	11.9019	35.0059	2.66194	0.000290924	88.4577	5.4461	0.3689	0.5351	1.40873	0.924505	31.6589	1.46873	47.4414	56.7638	0.740464	0.259536	111.477	17.2893	1.01184	7.4237	77.9146	10.8397	9.43103	0.207628	1.42857	0.135571	0.486	270	89.13
521	6.9001	23.4051	56.4182	2.32259	0.00076488	80.996	3.9386	0.3421	0.4912	1.42207	0.932353	30.6517	1.44991	46.8047	59.4523	0.760513	0.239487	145.175	17.8298	1.01444	7.89074	71.9389	9.8857	9.51503	0.290785	1.94444	0.162467	0.729	180	114.59
522	4.2505	21.3682	54.3793	2.47326	0.000790661	82.7458	3.963	0.3542	0.5026	1.40947	0.90009	29.8705	1.43946	46.2973	51.797	0.75025	0.24975	104.367	16.9946	1.00532	7.5792	80.1965	10.2665	10.2737	0.146911	1.94444	0.0588905	0.243	180	63.66
523	7.0147	23.6614	57.1556	2.31726	0.00077145	80.8341	3.8694	0.3439	0.4929	1.43488	0.931362	30.6198	1.44921	46.7565	59.4325	0.761556	0.238444	146.414	17.8411	1.0126	7.90574	76.733	9.9127	9.56568	0.292377	2.53968	0.0899745	0.405	210	63.66
524	5.94362	23.0838	56.9617	2.38029	0.000793008	81.4646	3.8201	0.34806	0.496219	1.41804	0.9167	30.2354	1.44383	46.4189	56.1786	0.755894	0.244106	128.499	17.5445	1.01049	7.85002	74.7472	9.92941	9.89631	0.223091	1.94444	0.093681	0.405	210	38.2
525	6.6428	23.0579	55.8631	2.33804	0.00075932	81.2417	3.9773	0.3433	0.4927	1.42079	0.930143	30.6218	1.44964	46.789	58.9046	0.759484	0.240516	141.561	17.7642	1.01378	7.85692	72.6076	9.9337	9.56311	0.279588	0.634921	0.145799	0.648	240	114.59
526	7.294	24.231	57.918	2.29521	0.00079	80.455	3.823	0.34	0.488	1.42398	0.934372	30.6222	1.4491	46.778	60	0.762257	0.237743	150.034	17.908	1.01509	7.94607	71.11	9.795	9.4821	0.303769	1.42857	0.159542	0.729	210	114.59
527	4.8511	16.2246	42.2477	2.50148	0.00047148	85.4255	5.0921	0.3556	0.5167	1.41253	0.935233	31.5412	1.466	47.4407	59.4523	0.749789	0.250211	126.498	17.6425	1.01457	7.56824	74.3418	10.5262	9.28778	0.263965	0.992063	0.102552	0.405	180	63.66
528	3.57232	21.0335	55.5053	2.55215	0.000791572	83.4102	3.6383	0.36256	0.509219	1.40912	0.881559	29.343	1.43106	45.7538	48.0131	0.744862	0.255138	92.2781	16.6843	1.00109	7.62521	83.0846	10.2105	10.7022	0.0762478	2.53968	0.0410316	0.162	240	63.66
529	6.7635	22.9264	55.4735	2.33452	0.00074532	81.2913	4.0155	0.343	0.4929	1.42143	0.932545	30.711	1.45098	46.8471	59.4523	0.759798	0.240202	143.93	17.8173	1.01445	7.86924	72.0991	9.9284	9.49988	0.288997	1.94444	0.163869	0.729	240	114.59
530	5.1684	18.4856	47.2596	2.47025	0.000577981	84.1773	4.6139	0.3536	0.5099	1.4146	0.927098	31.0291	1.45737	47.0636	57.8217	0.751556	0.248444	126.69	17.5423	1.01267	7.65029	75.0836	10.3363	9.53272	0.245038	1.94444	0.179365	0.729	210	38.2
531	6.25802	20.8587	51.79	2.39491	0.000650328	82.6481	4.28	0.34896	0.502519	1.41996	0.931693	30.9483	1.45507	46.8947	59.4648	0.755632	0.244368	138.978	17.8262	1.01451	7.85947	72.1767	10.0257	9.47148	0.274177	0.634921	0.0382276	0.162	300	63.66
532	6.7794	23.5366	56.8078	2.32612	0.00077888	80.9464	3.9004	0.3424	0.491	1.42143	0.929951	30.5625	1.44857	46.7466	58.9046	0.760199	0.239801	142.806	17.7766	1.01378	7.87842	72.4474	9.891	9.57826	0.281376	1.94444	0.0542067	0.243	240	63.66
533	5.7184	20.9274	51.9188	2.40473	0.00068952	82.619	4.2854	0.3484	0.5008	1.41634	0.926297	30.74	1.45234	46.8848	57.8092	0.755282	0.244718	130.597	17.5953	1.0125	7.72477	74.4255	10.1578	9.61382	0.251832	0.992063	0.114345	0.486	210	89.13
534	5.87765	23.658	58.6414	2.37074	0.00082685	81.1131	3.7558	0.351581	0.500056	1.42932	0.912751	30.1666	1.44265	46.184	56.1463	0.755494	0.244506	124.085	17.6576	1.00831	7.93991	78.6836	9.87172	10.0426	0.204698	1.42857	0.113516	0.486	180	89.13
535	4.8829	17.445	44.9163	2.48468	0.0005386	84.7357	4.8619	0.3544	0.5129	1.41252	0.930043	31.2442	1.46119	47.2397	58.3569	0.750591	0.249409	124.251	17.5611	1.01322	7.58659	75.0384	10.4514	9.44454	0.248724	0.634921	0.121232	0.486	240	38.2
536	7.1697	23.8355	57.4272	2.31655	0.000770701	80.7825	3.8057	0.3419	0.4901	1.42414	0.932003	30.585	1.4485	46.7291	59.4648	0.761076	0.238924	148.739	17.8517	1.01456	7.94527	71.6358	9.808	9.52483	0.294719	2.53968	0.0358795	0.162	240	63.66
537	4.28132	15.6752	42.5302	2.56743	0.00045813	86.1073	4.8998	0.36266	0.523119	1.41202	0.921666	31.1993	1.4606	47.0466	56.7513	0.74518	0.25482	116.829	17.4292	1.01155	7.60588	76.3558	10.4946	9.59514	0.209972	2.53968	0.170741	0.648	210	38.2
538	3.7424	11.7848	33.3558	2.60529	0.00028144	88.1328	5.8224	0.3634	0.5322	1.40744	0.939364	32.164	1.477	47.8804	60	0.743668	0.256332	117.661	17.5834	1.01532	7.38707	75.275	10.9052	9.0882	0.257281	2.53968	0.110484	0.405	180	89.13
539	6.14092	21.5172	53.06	2.38062	0.000697627	82.2214	4.2209	0.34766	0.500019	1.41852	0.929256	30.8072	1.45299	46.8274	58.9046	0.756185	0.243815	135.535	17.7761	1.01371	7.83563	72.6679	10.0233	9.55522	0.26441	1.94444	0.0757042	0.324	270	38.2
540	6.9124	23.4883	56.8721	2.33201	0.000765141	81.0282	3.8444	0.3431	0.4916	1.42287	0.929792	30.5552	1.44824	46.7134	58.9171	0.760048	0.239952	145.125	17.786	1.0139	7.91144	72.3045	9.856	9.57291	0.283523	1.42857	0.163005	0.729	210	63.66
541	5.498	20.8298	52.7254	2.44843	0.000684743	82.9613	4.0415	0.3526	0.5035	1.41746	0.916402	30.4206	1.44707	46.5952	55.6559	0.752857	0.247143	126.832	17.3983	1.01023	7.75303	76.1911	10.1167	9.83554	0.218849	0.634921	0.174822	0.729	210	63.66
542	6.68319	24.5135	59.298	2.32174	0.000835	80.4536	3.6323	0.3419	0.4898	1.42094	0.927414	30.4316	1.44728	46.635	57.8092	0.760453	0.239547	137.872	17.6396	1.0121	7.87353	73.678	9.888	9.84485	0.256429	0.634921	0.107908	0.486	240	63.66
543	6.82032	23.3837	56.9031	2.3388	0.000762128	81.122	3.8573	0.34476	0.493819	1.42251	0.92833	30.5626	1.44836	46.6246	58.9171	0.758893	0.241107	142.834	17.8354	1.01381	7.95465	71.8843	9.81751	9.61046	0.273709	1.42857	0.109993	0.486	270	89.13
544	6.8965	22.8781	55.5378	2.34041	0.000731581	81.3731	3.9595	0.3437	0.4935	1.42287	0.932387	30.7036	1.45065	46.8139	59.4648	0.759646	0.240354	146.248	17.8268	1.01458	7.90226	71.9562	9.8934	9.49453	0.291143	1.42857	0.0730024	0.324	300	114.59
545	3.96963	18.9238	49.8084	2.52423	0.000679285	84.2193	4.57038	0.362602	0.519788	1.40746	0.908361	30.6631	1.45272	46.4001	54.1613	0.744299	0.255701	98.6663	17.3785	1.00806	7.74419	76.6221	10.2447	9.92232	0.136935	0.634921	0.0849308	0.324	240	38.2
546	3.49165	14.9576	44.1803	2.68516	0.000430569	87.1966	4.415	0.380081	0.539556	1.43725	0.894951	30.5411	1.44976	46.2201	51.8574	0.738363	0.261637	102.338	17.0783	1.00247	7.72349	89.4635	10.4801	10.2479	0.114581	1.42857	0.0456892	0.162	240	114.59
547	3.5487	13.8784	38.1379	2.58715	0.00041012	86.9989	5.4007	0.3622	0.5261	1.40616	0.926773	31.5403	1.4671	47.4627	57.2615	0.744244	0.255756	109.552	17.3548	1.01196	7.38994	77.3369	10.8036	9.4498	0.215603	0.634921	0.108262	0.405	240	89.13
548	4.9877	16.7033	43.1924	2.48956	0.00049104	85.1302	5.0152	0.3547	0.515	1.41317	0.935041	31.4819	1.46493	47.3983	59.4523	0.750503	0.249497	127.743	17.655	1.01456	7.58974	74.1816	10.4835	9.30293	0.265753	1.94444	0.122029	0.486	270	63.66
549	6.10912	20.2968	50.3914	2.39742	0.000630507	82.9112	4.4511	0.34886	0.503819	1.41853	0.934446	31.1041	1.45781	47.0284	60	0.755382	0.244618	137.783	17.8575	1.01506	7.81728	71.9713	10.0981	9.39846	0.279651	1.42857	0.0768603	0.324	210	38.2
550	5.9248	24.3179	59.7816	2.36682	0.000864151	80.7648	3.5465	0.3482	0.4934	1.42993	0.90977	29.8693	1.43793	46.2428	54.5157	0.757866	0.242134	126.167	17.3593	1.00674	7.80633	81.3268	9.9681	10.1143	0.208061	2.53968	0.0917224	0.405	300	114.59
551	5.6794	18.653	47.4894	2.45716	0.000555802	84.063	4.5574	0.3528	0.5092	1.41795	0.931554	31.1408	1.45864	47.1042	58.9296	0.752746	0.247254	134.992	17.6706	1.01412	7.72946	73.7635	10.248	9.41606	0.267789	1.42857	0.0988425	0.405	270	38.2
552	5.8919	21.6557	54.2252	2.42105	0.000709863	82.4203	3.9259	0.3505	0.5003	1.41937	0.918421	30.3911	1.44626	46.5685	56.2036	0.754601	0.245399	131.691	17.4765	1.01087	7.80835	75.3622	10.026	9.80261	0.231834	2.53968	0.0763184	0.324	180	38.2
553	4.72652	18.8587	48.9133	2.49704	0.000617229	84.1545	4.418	0.35716	0.511919	1.41311	0.915866	30.6726	1.45182	46.7092	55.6434	0.748994	0.251006	117.243	17.3883	1.01003	7.67721	76.5545	10.284	9.81785	0.199737	1.42857	0.162306	0.648	180	140.06
554	3.9195	13.0401	36.5426	2.6038	0.000335082	87.557	5.442	0.3639	0.5294	1.40968	0.931454	31.7632	1.47018	47.5549	58.3819	0.743853	0.256147	117.682	17.4676	1.01356	7.45913	76.1943	10.7657	9.29749	0.236925	1.42857	0.04377	0.162	270	89.13
555	5.57862	18.9922	47.9469	2.43672	0.000585827	83.7475	4.6436	0.35186	0.508719	1.41598	0.932619	31.1928	1.45969	47.0975	59.4523	0.752923	0.247077	131.679	17.7668	1.01442	7.74045	72.9604	10.2315	9.41624	0.264879	1.42857	0.138106	0.567	300	38.2
556	4.21009	20.2093	55.1909	2.61446	0.000681852	84.3317	3.2342	0.3677	0.5153	1.4178	0.882355	29.4201	1.43188	45.6839	47.5529	0.743378	0.256622	104.499	16.5795	1.0011	7.75609	83.7073	10.1238	10.7851	0.0801828	2.53968	0.188951	0.729	210	114.59
557	7.294	24.231	57.918	2.29521	0.00079	80.455	3.823	0.34	0.488	1.42398	0.934372	30.6222	1.4491	46.778	60	0.762257	0.237743	150.034	17.908	1.01509	7.94607	71.11	9.795	9.4821	0.303769	0.634921	0.0709075	0.324	270	38.2
558	7.049	23.967	57.8168	2.32008	0.000784701	80.7329	3.7675	0.3422	0.4899	1.42351	0.9296	30.4959	1.44717	46.671	58.9171	0.760762	0.239238	146.37	17.7985	1.01389	7.93294	72.1443	9.8133	9.58806	0.285311	0.992063	0.143653	0.648	300	114.59
559	6.4744	21.3588	52.2498	2.36677	0.00067264	82.2268	4.2844	0.3454	0.4982	1.42016	0.935524	30.978	1.45553	47.0324	60	0.757967	0.242033	142.563	17.8331	1.01514	7.81707	72.0712	10.0512	9.3912	0.293041	0.634921	0.0746573	0.324	300	114.59
560	4.72732	21.32	56.0292	2.53186	0.000733475	83.2634	3.4693	0.36166	0.508419	1.41727	0.890312	29.5589	1.43326	45.8018	50.2414	0.747092	0.252908	111.2	16.9503	1.00412	7.81658	80.3016	9.99891	10.4635	0.123896	1.94444	0.0606949	0.243	240	89.13
561	4.36123	17.7968	47.0548	2.52769	0.000575095	84.8388	4.5847	0.36062	0.517537	1.41148	0.914788	30.7987	1.4541	46.7053	55.6434	0.746409	0.253591	112.462	17.4127	1.00995	7.67742	76.4547	10.3309	9.8251	0.186347	1.94444	0.0626331	0.243	270	38.2
562	3.40892	11.9432	34.166	2.61914	0.000306427	88.1274	5.7589	0.36566	0.534019	1.4058	0.933096	31.9932	1.47445	47.6754	58.9046	0.741885	0.258115	110.633	17.5264	1.01389	7.40563	75.8718	10.8773	9.25221	0.22865	0.634921	0.0895953	0.324	210	114.59
563	5.04022	20.5927	53.0448	2.48362	0.000690431	83.2834	3.9607	0.35676	0.507419	1.41598	0.907765	30.2125	1.44393	46.3413	54.0253	0.749895	0.250105	118.509	17.285	1.00827	7.77078	77.3136	10.1018	10.0423	0.181169	1.94444	0.0597734	0.243	180	140.06
564	4.17072	21.3468	54.8642	2.48947	0.000787909	82.8718	3.8817	0.35686	0.505219	1.40991	0.896067	29.7814	1.43792	46.1172	51.2618	0.748629	0.251371	102.026	17.0002	1.00468	7.6431	80.1419	10.1983	10.3691	0.129835	0.634921	0.119572	0.486	210	38.2
565	3.72683	13.2029	38.2167	2.64	0.000358468	87.7153	5.40058	0.371902	0.539788	1.40925	0.924223	31.769	1.47047	47.0731	57.485	0.738577	0.261423	107.385	17.6011	1.01253	7.70221	74.7443	10.5349	9.37539	0.181944	1.94444	0.184711	0.648	180	114.59
566	4.4688	19.441	50.505	2.51024	0.000662503	83.9441	4.1963	0.3574	0.5095	1.41236	0.907559	30.3011	1.44602	46.5324	53.4651	0.748743	0.251257	112.376	17.1356	1.0076	7.61772	78.8658	10.3087	10.0279	0.174064	0.634921	0.100843	0.405	300	63.66
567	3.84773	18.5442	48.8324	2.52116	0.000651143	84.3645	4.5129	0.36192	0.517437	1.4195	0.906905	30.5141	1.45006	46.5491	53.9555	0.746814	0.253186	101.958	17.2456	1.00585	7.5894	83.0601	10.4438	10.0761	0.155422	0.992063	0.124563	0.486	240	114.59
568	6.09137	19.9418	49.5673	2.41407	0.000629578	83.1591	4.59318	0.349361	0.506114	1.41784	0.93747	31.2876	1.46128	47.1665	59.6383	0.754916	0.245084	136.498	17.7629	1.01508	7.78062	72.5772	10.1749	9.2004	0.277426	0.992063	0.135754	0.567	270	114.59
569	4.68848	16.8256	45.1997	2.53045	0.000496055	85.3681	4.8144	0.364101	0.525194	1.41359	0.922417	31.2669	1.46115	46.7295	58.3819	0.744513	0.255487	117.437	17.8269	1.01299	7.86867	72.6516	10.1889	9.62162	0.203947	2.53968	0.150673	0.567	270	63.66
570	5.30182	17.5078	45.1771	2.47839	0.000513408	84.7152	4.8183	0.35526	0.514419	1.41551	0.933037	31.3634	1.46258	47.1915	59.4648	0.750627	0.249373	130.262	17.7388	1.01458	7.70897	73.2981	10.3246	9.36543	0.261661	0.992063	0.0405624	0.162	240	89.13
571	3.8949	12.8737	35.6348	2.58497	0.00033456	87.4926	5.6304	0.3619	0.5286	1.40808	0.936577	31.9563	1.47352	47.7375	59.4523	0.744784	0.255216	117.783	17.5551	1.01463	7.41774	75.4631	10.8251	9.18173	0.251449	2.53968	0.108758	0.405	240	89.13
572	7.0208	23.2736	56.0286	2.31906	0.00075088	81.0456	3.9768	0.3418	0.4914	1.42271	0.934756	30.7408	1.45124	46.8628	60	0.760827	0.239173	147.544	17.883	1.01511	7.90307	71.4304	9.8804	9.4518	0.300193	1.42857	0.162314	0.729	300	114.59
573	5.51113	19.0541	48.8856	2.46235	0.000583335	83.9056	4.4681	0.35552	0.511737	1.41722	0.926035	31.0073	1.45648	46.8262	58.3819	0.750838	0.249162	129.288	17.7287	1.01325	7.82505	73.2714	10.1336	9.56955	0.240541	1.42857	0.120555	0.486	240	38.2
574	6.75619	22.5514	54.9055	2.34342	0.00072032	81.5379	4.0158	0.3434	0.4957	1.42159	0.937601	30.9661	1.45585	46.9946	60	0.759563	0.240437	143.613	17.8149	1.01479	7.85833	72.1246	9.9949	9.54648	0.288698	1.94444	0.0919245	0.405	240	114.59
575	5.3816	17.5292	44.6922	2.46218	0.00051616	84.5892	4.8996	0.3526	0.5118	1.41508	0.93706	31.4524	1.46412	47.3716	60	0.752247	0.247753	132.603	17.7332	1.01521	7.64507	73.3527	10.3928	9.27	0.278737	0.634921	0.179806	0.729	210	63.66
576	5.9439	20.0542	49.8053	2.40607	0.00062796	83.0631	4.4769	0.3484	0.5031	1.41762	0.933697	31.0668	1.45742	47.1015	59.4523	0.755508	0.244492	136.459	17.7424	1.0145	7.74024	73.0602	10.1846	9.40898	0.278269	1.42857	0.153331	0.648	210	38.2
577	7.1697	23.8355	57.4272	2.31655	0.000770701	80.7825	3.8057	0.3419	0.4901	1.42414	0.932003	30.585	1.4485	46.7291	59.4648	0.761076	0.238924	148.739	17.8517	1.01456	7.94527	71.6358	9.808	9.52483	0.294719	0.992063	0.161458	0.729	270	114.59
578	6.94462	23.7792	57.3939	2.31746	0.000781427	80.7945	3.8746	0.34286	0.491719	1.42234	0.930699	30.5998	1.44896	46.6735	59.4523	0.760073	0.239927	144.13	17.8917	1.01433	7.95545	71.3585	9.80451	9.56774	0.282759	0.634921	0.108695	0.486	270	63.66
579	6.45102	22.7242	56.3111	2.38501	0.00073753	81.7274	3.7845	0.34886	0.497819	1.4222	0.921189	30.399	1.44584	46.4687	57.299	0.756218	0.243782	137.874	17.6697	1.01208	7.94071	73.4444	9.84881	9.75915	0.2462	0.992063	0.0563631	0.243	240	114.59
580	7.20007	24.3816	58.4592	2.31026	0.000819618	80.4518	3.86288	0.341561	0.490614	1.42293	0.933339	30.6648	1.45028	46.7268	59.0906	0.761037	0.238963	145.334	17.8221	1.01433	7.96179	71.6439	9.79588	9.39998	0.28411	1.94444	0.107844	0.486	300	140.06
581	6.33902	22.4119	56.2742	2.41577	0.000718492	82.0871	3.673	0.35176	0.500319	1.42316	0.916259	30.2653	1.44358	46.3285	56.2286	0.754573	0.245427	136.529	17.5696	1.01101	7.9606	74.3358	9.83211	9.85976	0.229888	1.94444	0.133495	0.567	180	114.59
582	5.89157	22.4232	55.4764	2.39413	0.000778828	81.8137	4.06408	0.350261	0.501514	1.42873	0.921485	30.5429	1.44935	46.6425	56.3323	0.756221	0.243779	127.258	17.4924	1.00921	7.78616	79.9417	10.1056	9.67588	0.227933	0.992063	0.11367	0.486	300	89.13
583	7.1697	23.8355	57.4272	2.31655	0.000770701	80.7825	3.8057	0.3419	0.4901	1.42414	0.932003	30.585	1.4485	46.7291	59.4648	0.761076	0.238924	148.739	17.8517	1.01456	7.94527	71.6358	9.808	9.52483	0.294719	0.992063	0.0896988	0.405	270	140.06
584	5.10562	20.5162	51.9666	2.44063	0.000695957	82.9927	4.2683	0.35456	0.507519	1.42559	0.917018	30.5667	1.44991	46.6583	56.1463	0.752799	0.247201	119.949	17.4714	1.00857	7.70299	80.6453	10.2476	9.86141	0.21181	1.42857	0.137202	0.567	180	114.59
585	6.344	21.3511	52.886	2.38631	0.000673911	82.3428	4.1597	0.3494	0.5018	1.4325	0.929761	30.8198	1.45291	46.8772	58.8973	0.757516	0.242484	140.138	17.7349	1.0121	7.81894	77.8996	10.0965	9.54781	0.276175	0.992063	0.150707	0.648	300	89.13
586	6.7082	23.7505	58.059	2.34283	0.000784688	80.9741	3.7043	0.34486	0.494519	1.42202	0.928388	30.5802	1.44949	46.6135	58.3694	0.758745	0.241255	139.025	17.7391	1.0128	7.94058	72.7666	9.85191	9.79867	0.256381	1.94444	0.0735482	0.324	300	89.13
587	6.92872	23.169	56.0596	2.32586	0.000747867	81.1394	3.9897	0.34346	0.493619	1.42234	0.933294	30.7483	1.45137	46.774	60	0.759672	0.240328	145.254	17.9324	1.01501	7.94628	71.0102	9.84191	9.48935	0.290379	1.42857	0.164294	0.729	210	140.06
588	4.17292	15.8899	43.3737	2.58038	0.000472391	86.0899	4.7674	0.36396	0.523319	1.41218	0.916702	31.0137	1.4576	46.8972	55.6684	0.744401	0.255599	114.41	17.3322	1.01034	7.61425	77.2299	10.4702	9.71625	0.193302	0.634921	0.0428566	0.162	240	38.2
589	3.7512	17.7614	49.3484	2.63931	0.00058053	85.5964	3.8832	0.3692	0.5206	1.41414	0.888188	29.8328	1.43839	46.0472	49.171	0.741596	0.258404	103.429	16.7134	1.00321	7.64276	82.7345	10.3196	10.4205	0.104882	2.53968	0.0860421	0.324	210	38.2
590	4.8237	17.9925	47.5754	2.53529	0.000553905	84.8471	4.3527	0.3597	0.5147	1.41588	0.914835	30.6725	1.45152	46.7251	55.1332	0.74795	0.25205	121.63	17.289	1.00987	7.67774	77.3749	10.3082	9.79717	0.203006	0.634921	0.0821753	0.324	210	38.2
591	6.3809	21.6007	54.2477	2.41456	0.000674694	82.4394	3.8771	0.3524	0.503	1.4349	0.922077	30.5302	1.44791	46.6033	57.2917	0.756119	0.243881	139.988	17.6036	1.01049	7.88102	78.9964	10.0074	9.72145	0.254389	0.992063	0.133147	0.567	240	89.13
592	6.4332	24.5413	59.3109	2.3283	0.00085444	80.4527	3.6707	0.3427	0.4885	1.41951	0.920147	30.1466	1.44215	46.4718	56.7138	0.759659	0.240341	134.575	17.5763	1.0111	7.85061	74.3212	9.8695	9.84633	0.245531	1.94444	0.0899072	0.405	300	140.06
593	5.6548	18.4866	46.5816	2.43833	0.00055528	83.9986	4.7458	0.3508	0.5084	1.41635	0.936676	31.3338	1.46197	47.2868	60	0.753677	0.246323	135.093	17.7582	1.01519	7.68807	73.0323	10.3074	9.3003	0.282313	1.94444	0.176786	0.729	240	114.59
594	5.57197	19.1089	49.0488	2.45108	0.000582608	83.8153	4.5494	0.356641	0.514275	1.41697	0.927883	31.1486	1.45866	46.7556	59.4648	0.750022	0.249978	128.372	17.9369	1.01425	7.92459	71.3967	10.0383	9.5387	0.239371	0.634921	0.142228	0.567	300	114.59
595	6.66532	23.2096	56.6315	2.33951	0.000762877	81.1736	3.921	0.34676	0.496619	1.43324	0.927689	30.5974	1.44908	46.652	58.8848	0.759372	0.240628	140.51	17.8248	1.01184	7.91512	76.9815	9.92221	9.65132	0.271367	1.42857	0.09193	0.405	210	140.06
596	4.4255	15.0371	40.7872	2.55148	0.000420641	86.2655	5.1289	0.3641	0.5271	1.43577	0.929054	31.529	1.46591	47.3644	58.3298	0.748235	0.251765	121.578	17.5182	1.00971	7.52061	85.4449	10.7266	9.44959	0.243328	0.992063	0.105604	0.405	300	140.06
597	6.26727	21.5856	54.2262	2.40086	0.000680669	82.371	4.0707	0.353141	0.506175	1.42095	0.924362	30.7556	1.45163	46.4523	58.9296	0.753132	0.246868	134.547	17.9556	1.01366	8.05279	70.9613	9.79512	9.67233	0.241049	0.992063	0.175864	0.729	180	38.2
598	3.55852	22.4481	57.2387	2.47987	0.000890947	82.2145	3.764	0.35576	0.501519	1.40511	0.88658	29.3802	1.43216	45.9088	49.046	0.748393	0.251607	89.1579	16.7811	1.00175	7.54926	82.3015	10.2468	10.6479	0.0896969	1.42857	0.0987282	0.405	270	38.2
599	5.3975	18.1394	46.0265	2.45378	0.00054972	84.2443	4.7845	0.352	0.5099	1.41507	0.934465	31.304	1.46171	47.2711	59.4523	0.752648	0.247352	131.479	17.6925	1.01454	7.65424	73.701	10.3554	9.34838	0.271117	2.53968	0.138801	0.567	210	114.59
600	4.47683	17.728	46.7965	2.52299	0.000557644	85.2972	4.4036	0.360675	0.51656	1.41306	0.912769	30.6764	1.45212	46.6472	53.997	0.746729	0.253271	113.163	17.2445	1.00861	7.7799	78.2651	10.2912	9.94211	0.181431	2.53968	0.0623457	0.243	210	38.2
601	6.9283	24.0985	58.2064	2.32361	0.000798701	80.6833	3.7293	0.3425	0.4897	1.42287	0.927197	30.4067	1.44583	46.6129	58.3694	0.760449	0.239551	144.001	17.7453	1.01323	7.92061	72.6528	9.8186	9.65129	0.275902	2.53968	0.161761	0.729	270	114.59
602	4.437	18.2206	47.8364	2.52704	0.000595383	84.6339	4.4265	0.3586	0.5133	1.41237	0.912748	30.598	1.45084	46.7334	54.5605	0.74794	0.25206	114.624	17.217	1.00895	7.59937	78.1692	10.3835	9.8711	0.189305	2.53968	0.0614201	0.243	300	114.59
603	7.1574	23.7523	56.9733	2.30714	0.00077044	80.7503	3.8999	0.3409	0.4897	1.42334	0.934564	30.6815	1.45017	46.8204	60	0.761542	0.238458	148.789	17.8955	1.0151	7.92457	71.2702	9.8377	9.46695	0.301981	0.992063	0.0715214	0.324	240	63.66
604	6.611	21.8375	53.1945	2.35484	0.0006922	81.9315	4.2075	0.3445	0.4965	1.4208	0.935332	30.9187	1.45446	46.99	60	0.758682	0.241318	143.809	17.8456	1.01513	7.83857	71.911	10.0085	9.40635	0.294829	2.53968	0.0740211	0.324	300	140.06
605	7.294	24.231	57.918	2.29521	0.00079	80.455	3.823	0.34	0.488	1.42398	0.934372	30.6222	1.4491	46.778	60	0.762257	0.237743	150.034	17.908	1.01509	7.94607	71.11	9.795	9.4821	0.303769	0.992063	0.159542	0.729	240	89.13
606	6.45503	22.3218	55.0446	2.36945	0.000719994	81.8063	4.024	0.34822	0.499437	1.42087	0.927252	30.6887	1.45064	46.6207	58.9171	0.756308	0.243692	138.054	17.8599	1.01372	7.95485	71.7845	9.86441	9.61772	0.260319	0.634921	0.056623	0.243	240	89.13
607	6.4929	21.913	54.2846	2.3838	0.000693732	82.0797	3.9886	0.3495	0.5005	1.43394	0.927007	30.664	1.45017	46.7435	58.3621	0.757765	0.242235	141.333	17.7036	1.01156	7.86113	78.105	10.0241	9.62084	0.270701	0.992063	0.149919	0.648	240	140.06
608	5.0554	17.5903	47.0428	2.54426	0.000513176	85.1119	4.3426	0.3628	0.5189	1.43014	0.91628	30.7817	1.4529	46.7442	55.6736	0.74844	0.25156	126.312	17.3504	1.00883	7.71659	81.6778	10.3376	9.76409	0.214365	1.42857	0.041319	0.162	210	89.13
609	5.62285	22.396	56.0789	2.40581	0.000767421	81.9474	3.9228	0.352281	0.502356	1.41668	0.913968	30.3097	1.44516	46.2838	56.1786	0.75287	0.24713	122.674	17.6308	1.0103	7.91493	74.0669	9.89512	9.95627	0.201675	1.42857	0.135488	0.567	270	63.66
610	4.2173	14.1639	39.3398	2.59878	0.000374724	87.0308	5.0998	0.3641	0.5268	1.41255	0.925948	31.4516	1.4647	47.2875	57.3115	0.744352	0.255648	120.072	17.405	1.01247	7.54352	76.6052	10.6209	9.44355	0.225977	1.94444	0.0866195	0.324	240	63.66
611	5.71522	19.4709	48.8916	2.4248	0.000605387	83.4522	4.5667	0.35096	0.507019	1.41662	0.932427	31.1335	1.45862	47.0551	59.4523	0.753638	0.246362	132.924	17.7793	1.01441	7.76195	72.8002	10.1888	9.43139	0.266667	2.53968	0.176066	0.729	180	89.13
612	7.294	24.231	57.918	2.29521	0.00079	80.455	3.823	0.34	0.488	1.42398	0.934372	30.6222	1.4491	46.778	60	0.762257	0.237743	150.034	17.908	1.01509	7.94607	71.11	9.795	9.4821	0.303769	1.94444	0.0886344	0.405	240	114.59
613	6.6551	23.1411	56.317	2.34746	0.000759581	81.2739	3.8831	0.3443	0.4931	1.42159	0.927581	30.5253	1.44798	46.6977	58.3694	0.759019	0.240981	141.51	17.7204	1.01325	7.87761	72.9732	9.904	9.62099	0.272326	0.992063	0.109709	0.486	180	63.66
614	5.33722	19.2552	48.7261	2.44378	0.000613827	83.6483	4.5672	0.35246	0.508319	1.4147	0.927813	31.0145	1.45702	46.9813	58.3569	0.752296	0.247704	126.941	17.6605	1.01309	7.7158	73.9774	10.2421	9.5427	0.246062	0.634921	0.0988333	0.405	300	38.2
615	4.59945	16.0773	43.2484	2.54071	0.000462962	85.7712	4.9424	0.362581	0.524156	1.41304	0.925725	31.3705	1.46305	46.9918	58.3819	0.745393	0.254607	119.527	17.7031	1.0132	7.73926	73.8124	10.3513	9.5162	0.219999	0.634921	0.0427612	0.162	210	114.59
616	5.1207	16.655	43.2567	2.49545	0.000477301	85.212	4.9592	0.3554	0.5156	1.4146	0.934883	31.4745	1.4646	47.3651	59.4648	0.750352	0.249648	130.062	17.6644	1.01469	7.62277	74.0387	10.4485	9.29758	0.267899	0.992063	0.0815321	0.324	270	89.13
617	5.6548	18.4866	46.5816	2.43833	0.00055528	83.9986	4.7458	0.3508	0.5084	1.41635	0.936676	31.3338	1.46197	47.2868	60	0.753677	0.246323	135.093	17.7582	1.01519	7.68807	73.0323	10.3074	9.3003	0.282313	1.42857	0.0785713	0.324	300	38.2
618	4.9147	18.6654	47.5849	2.46788	0.00060572	84.0459	4.6317	0.3532	0.5091	1.41252	0.924854	30.9473	1.45637	47.0387	57.2615	0.751394	0.248606	122.003	17.4797	1.01187	7.60494	75.735	10.3766	9.6013	0.233483	1.42857	0.15923	0.648	180	140.06
619	4.16597	17.1159	45.1908	2.54358	0.000571359	85.2065	4.84678	0.359661	0.518714	1.40908	0.919624	31.0414	1.45885	47.0077	55.2692	0.746535	0.253465	109.903	17.2468	1.00995	7.54303	77.7838	10.5239	9.57969	0.190002	1.42857	0.104766	0.405	210	140.06
620	4.03628	20.7209	53.1633	2.49409	0.000783445	83.149	4.22508	0.357021	0.508932	1.40726	0.902751	30.1655	1.44485	46.3492	51.9705	0.747939	0.252061	98.5512	17.0425	1.00567	7.60826	79.5963	10.296	10.0929	0.13232	0.634921	0.182037	0.729	270	38.2
621	4.8916	17.0012	44.4898	2.51192	0.000505562	85.145	4.7886	0.357	0.5156	1.41413	0.927516	31.1997	1.46026	47.1576	57.8342	0.749259	0.250741	125.274	17.5143	1.01282	7.61881	75.4213	10.4294	9.48192	0.24182	1.94444	0.122914	0.486	300	140.06
622	6.3978	22.7939	55.7619	2.36291	0.000754021	81.5196	3.9218	0.3455	0.4946	1.42032	0.92537	30.4954	1.44771	46.682	57.8217	0.75799	0.24201	137.896	17.6547	1.01259	7.84379	73.6419	9.952	9.66907	0.26113	1.42857	0.129217	0.567	270	114.59
623	7.049	23.967	57.8168	2.32008	0.000784701	80.7329	3.7675	0.3422	0.4899	1.42351	0.9296	30.4959	1.44717	46.671	58.9171	0.760762	0.239238	146.37	17.7985	1.01389	7.93294	72.1443	9.8133	9.58806	0.285311	2.53968	0.089783	0.405	180	63.66
624	4.11762	15.9449	42.6851	2.54091	0.000491917	85.7496	5.0368	0.36206	0.523219	1.42115	0.923552	31.2787	1.46224	47.1561	57.2417	0.746992	0.253008	113.481	17.4655	1.00998	7.53415	81.0701	10.6213	9.5986	0.214534	1.42857	0.105485	0.405	270	89.13
625	7.0526	24.494	58.6972	2.30226	0.000818	80.3558	3.7466	0.3406	0.4876	1.4227	0.929567	30.4439	1.44642	46.6618	58.9046	0.761629	0.238371	145.296	17.8016	1.01376	7.92142	72.127	9.8056	9.60856	0.284952	0.992063	0.106562	0.486	300	140.06
626	5.13289	17.4172	44.9034	2.47813	0.00051916	84.7366	4.8235	0.3536	0.5142	1.41395	0.93731	31.5293	1.46632	47.4029	59.4523	0.751385	0.248615	127.548	17.6244	1.01422	7.60951	74.3952	10.4699	9.44306	0.259622	1.94444	0.121247	0.486	180	140.06
627	3.737	12.9633	37.1717	2.62568	0.000325865	88.1855	5.1571	0.3678	0.5312	1.41056	0.920729	31.3876	1.4639	47.2043	56.2286	0.741578	0.258422	112.529	17.2816	1.01121	7.53438	77.6793	10.6438	9.57959	0.195928	0.992063	0.133307	0.486	180	114.59
628	3.965	20.3276	52.036	2.48769	0.00075128	83.3042	4.211	0.355	0.5056	1.4074	0.903036	30.0856	1.44327	46.4734	52.3322	0.749285	0.250715	101.927	17.0134	1.00587	7.51551	80.1513	10.3816	10.1855	0.150597	2.53968	0.0398065	0.162	210	38.2
629	3.6853	14.3571	39.0826	2.57522	0.00042968	86.7036	5.3238	0.3613	0.5244	1.40679	0.926581	31.481	1.46603	47.4203	57.2615	0.744959	0.255041	110.797	17.3673	1.01195	7.41144	77.1767	10.7609	9.46495	0.217391	0.992063	0.171774	0.648	300	89.13
630	5.18967	22.3253	57.3061	2.45983	0.000773631	82.3339	3.6536	0.358441	0.507075	1.4168	0.900209	29.9085	1.43868	45.8473	53.4776	0.748976	0.251024	114.249	17.4299	1.00727	7.97407	75.9208	9.82082	10.2788	0.149471	1.94444	0.159834	0.648	270	89.13
631	3.9935	24.7513	61.5882	2.4106	0.00099576	81.1265	3.3261	0.3508	0.4912	1.4065	0.881638	28.901	1.42405	45.6508	47.9506	0.75193	0.24807	90.3027	16.6863	1.0004	7.61439	82.8174	10.0443	10.8578	0.0798322	1.42857	0.0376516	0.162	300	114.59
632	4.81583	16.5774	43.7082	2.51257	0.000485274	85.3499	4.9468	0.35902	0.519837	1.41324	0.929556	31.4003	1.46352	47.1295	58.9171	0.747728	0.252272	123.113	17.71	1.01383	7.69685	73.7068	10.3768	9.43592	0.238863	1.94444	0.188011	0.729	300	140.06
633	3.3449	10.4319	30.9756	2.65049	0.000223021	89.0509	5.9589	0.3671	0.5377	1.40634	0.937378	32.2454	1.47855	47.9163	59.4648	0.741057	0.258943	113.876	17.5021	1.01481	7.34326	76.1212	11.0036	9.10063	0.244655	1.42857	0.181793	0.648	270	114.59
634	5.02027	25.6946	63.7112	2.40937	0.00100502	80.3132	3.21708	0.350161	0.491614	1.41303	0.890155	29.1638	1.42772	45.6994	49.257	0.753657	0.246343	104.84	16.8584	1.00262	7.76296	80.8315	9.90668	10.4971	0.115477	0.992063	0.168142	0.729	240	63.66
635	3.697	19.2582	51.5476	2.56241	0.000687224	84.2904	4.0034	0.3662	0.5174	1.43368	0.891576	29.873	1.43951	46.1813	50.1518	0.746649	0.253351	99.2242	16.8109	1.00007	7.54228	91.8427	10.4876	10.4577	0.117582	1.42857	0.0413568	0.162	240	63.66
636	3.67062	15.2787	42.7174	2.6207	0.000461532	86.6135	4.7506	0.36736	0.526719	1.41043	0.909719	30.8574	1.45541	46.7745	54.0378	0.741878	0.258122	107.131	17.1571	1.00849	7.5673	78.9329	10.5365	9.87029	0.163647	0.992063	0.131375	0.486	240	38.2
637	6.2966	24.0626	58.3662	2.34022	0.00083488	80.748	3.7476	0.3436	0.4902	1.41887	0.920339	30.2059	1.44323	46.5142	56.7138	0.758944	0.241056	133.33	17.5639	1.01111	7.82911	74.4814	9.9122	9.83118	0.243743	0.992063	0.108821	0.486	180	89.13
638	4.184	14.4413	38.8585	2.55272	0.00040724	86.5571	5.3615	0.3595	0.5233	1.40935	0.933598	31.6892	1.46896	47.5522	58.9046	0.746615	0.253385	119.149	17.5394	1.01394	7.46992	75.4911	10.7023	9.29041	0.247404	1.94444	0.0424642	0.162	180	63.66
639	5.8073	19.5755	48.8606	2.418	0.0006084	83.3584	4.5538	0.3493	0.5048	1.41698	0.933889	31.1261	1.45849	47.1439	59.4523	0.754793	0.245207	135.214	17.7299	1.01451	7.71874	73.2204	10.2273	9.39383	0.276481	1.94444	0.0386605	0.162	300	140.06
640	3.3952	12.2065	35.679	2.65072	0.000311233	88.214	5.4329	0.37	0.5362	1.4201	0.923672	31.6344	1.46837	47.4264	56.7315	0.741658	0.258342	110.398	17.2912	1.00987	7.40567	82.8516	10.9017	9.48703	0.207075	1.42857	0.202007	0.729	270	38.2
641	4.48512	19.1217	49.6925	2.50409	0.000645229	84.0553	4.3416	0.35776	0.511519	1.41184	0.911061	30.4943	1.44915	46.593	54.548	0.748367	0.251633	112.505	17.2819	1.0087	7.65256	77.5715	10.2946	9.9443	0.180921	0.634921	0.0813051	0.324	210	63.66
642	3.5061	11.077	32.8281	2.6574	0.000243103	88.82	5.6936	0.3682	0.5368	1.40857	0.932064	31.993	1.47414	47.6913	58.3944	0.740841	0.259159	115.02	17.427	1.01372	7.40616	76.6922	10.9015	9.23154	0.231919	0.992063	0.136033	0.486	180	63.66
643	3.80282	26.6712	66.6431	2.42696	0.00111213	79.882	2.9023	0.35226	0.488819	1.40653	0.868258	28.3336	1.41497	45.1721	45.2246	0.75105	0.24895	83.6093	16.5055	0.997155	7.6465	84.5968	9.95001	11.1912	0.0385011	0.634921	0.0562893	0.243	210	38.2
644	5.39553	18.2148	47.9683	2.51093	0.000530998	84.6424	4.3775	0.36002	0.516537	1.41899	0.921138	30.9254	1.45497	46.6952	57.324	0.748325	0.251675	129.016	17.6255	1.01232	7.85646	74.1801	10.1246	9.64966	0.224587	2.53968	0.144246	0.567	270	89.13
645	5.24112	19.5531	50.0235	2.46613	0.000628349	83.6631	4.3406	0.35476	0.508919	1.41566	0.920288	30.7323	1.45235	46.7406	56.7388	0.751052	0.248948	124.471	17.5197	1.01135	7.74486	75.2171	10.188	9.72169	0.22213	2.53968	0.0398224	0.162	210	63.66
646	7.294	24.231	57.918	2.29521	0.00079	80.455	3.823	0.34	0.488	1.42398	0.934372	30.6222	1.4491	46.778	60	0.762257	0.237743	150.034	17.908	1.01509	7.94607	71.11	9.795	9.4821	0.303769	1.94444	0.0709075	0.324	180	114.59
647	5.5977	21.0589	52.3084	2.40825	0.00070352	82.5694	4.2472	0.3487	0.5006	1.4157	0.923894	30.6508	1.451	46.8267	57.2615	0.754968	0.245032	128.228	17.5421	1.01183	7.71244	74.934	10.1631	9.67705	0.242423	1.42857	0.0953774	0.405	180	38.2
648	5.6769	19.5678	49.4968	2.43754	0.000609671	83.4744	4.4291	0.3533	0.5084	1.42932	0.928126	30.9678	1.45587	46.9887	58.3496	0.754342	0.245658	132.789	17.6318	1.01147	7.72061	79.0488	10.2726	9.55044	0.259615	0.992063	0.175538	0.729	210	38.2
649	4.6986	15.1357	39.9687	2.52181	0.00041836	86.0657	5.2841	0.3571	0.5203	1.4119	0.93802	31.7489	1.46949	47.5836	60	0.748672	0.251328	126.377	17.6708	1.01526	7.53757	74.1537	10.6063	9.19425	0.269797	0.634921	0.125034	0.486	270	89.13
650	6.1503	23.4447	57.6681	2.36816	0.000802591	81.2089	3.738	0.3482	0.4957	1.43121	0.91717	30.1961	1.44301	46.4595	56.1588	0.758092	0.241908	132.029	17.5064	1.00875	7.82181	79.9615	9.9949	9.90941	0.234498	0.634921	0.12915	0.567	240	114.59
651	5.6546	20.3649	53.5176	2.5164	0.000625759	83.6824	3.6373	0.3616	0.5114	1.43508	0.905234	30.1065	1.4412	46.2002	53.5203	0.750305	0.249695	130.018	17.2283	1.0065	7.87385	82.4822	10.0403	10.0767	0.192111	0.634921	0.0800808	0.324	300	89.13
652	6.1051	20.6993	51.6578	2.41298	0.000648042	82.8322	4.2116	0.3495	0.5022	1.41985	0.928383	30.8144	1.45301	46.8765	58.3819	0.755292	0.244708	137.604	17.6673	1.01342	7.80313	73.6313	10.0825	9.53989	0.265533	2.53968	0.172142	0.729	240	38.2
653	7.45737	24.7288	59.0143	2.29481	0.000825178	80.2061	3.82418	0.340361	0.489114	1.4242	0.93555	30.6946	1.45055	46.7425	59.6383	0.762065	0.237935	148.949	17.8877	1.01499	7.99562	70.9752	9.74788	9.3519	0.295306	1.94444	0.0534093	0.243	300	38.2
654	6.14092	21.5172	53.06	2.38062	0.000697627	82.2214	4.2209	0.34766	0.500019	1.41852	0.929256	30.8072	1.45299	46.8274	58.9046	0.756185	0.243815	135.535	17.7761	1.01371	7.83563	72.6679	10.0233	9.55522	0.26441	2.53968	0.0757042	0.324	240	114.59
655	4.4442	19.2746	49.5972	2.49141	0.000661981	83.8797	4.3847	0.3554	0.5087	1.41076	0.912681	30.4942	1.44936	46.715	54.5355	0.749673	0.250327	112.476	17.2231	1.00867	7.57633	78.1346	10.3681	9.9121	0.188588	2.53968	0.140295	0.567	210	63.66
656	6.9001	23.4051	56.4182	2.32259	0.00076488	80.996	3.9386	0.3421	0.4912	1.42207	0.932353	30.6517	1.44991	46.8047	59.4523	0.760513	0.239487	145.175	17.8298	1.01444	7.89074	71.9389	9.8857	9.51503	0.290785	1.94444	0.0902595	0.405	210	38.2
657	6.7722	22.4826	55.047	2.36175	0.000712282	81.7006	3.9422	0.3456	0.4956	1.42304	0.930018	30.6664	1.45005	46.765	58.9296	0.758466	0.241534	144.953	17.7705	1.01405	7.90146	72.482	9.9064	9.53726	0.282093	0.634921	0.147744	0.648	270	38.2
658	3.7598	24.7993	63.4801	2.49495	0.000995945	81.247	2.9348	0.3573	0.4956	1.40947	0.867452	28.4447	1.41647	45.2396	44.7269	0.748425	0.251575	87.8249	16.3907	0.997136	7.63705	85.5947	10.0246	11.1349	0.04034	0.634921	0.174391	0.729	210	38.2
659	4.76642	16.1127	45.9004	2.65102	0.00041874	86.5781	4.0724	0.37176	0.527719	1.42193	0.903263	30.5016	1.44794	46.3079	53.0424	0.741467	0.258533	123.433	17.151	1.00817	7.84981	78.4863	10.1817	9.98424	0.165577	2.53968	0.175515	0.648	240	114.59
660	4.76719	17.2847	45.1918	2.50653	0.000527861	84.9649	4.7298	0.3561	0.5159	1.41284	0.930135	31.3137	1.46305	47.2378	57.8217	0.749577	0.250423	121.514	17.4617	1.01236	7.58405	75.938	10.4935	9.61225	0.231755	1.94444	0.102411	0.405	270	89.13
661	6.2171	21.0116	51.6947	2.38222	0.00066708	82.4725	4.3231	0.3466	0.4997	1.41889	0.933313	30.9482	1.45527	47.0167	59.4523	0.756938	0.243062	138.949	17.7674	1.01449	7.78324	72.7399	10.0992	9.43928	0.281845	2.53968	0.0753691	0.324	270	114.59
662	4.31822	15.9248	43.8919	2.59568	0.000458913	86.2039	4.6172	0.36566	0.524319	1.41442	0.913982	30.9098	1.4556	46.7727	55.1457	0.743784	0.256216	116.678	17.2979	1.00993	7.66797	77.4526	10.4055	9.76877	0.188186	2.53968	0.129237	0.486	240	89.13
663	3.52602	11.2847	32.896	2.63343	0.000259128	88.5541	5.818	0.36696	0.536519	1.40725	0.935532	32.1343	1.47653	47.7427	59.4648	0.741332	0.258668	114.076	17.5765	1.01469	7.42947	75.3806	10.8797	9.16849	0.238417	1.42857	0.180889	0.648	180	140.06
664	3.89822	16.4303	43.6716	2.54136	0.000532907	85.517	4.9527	0.35996	0.519419	1.4077	0.919546	31.073	1.45919	47.0457	56.1661	0.746036	0.253964	108.749	17.3603	1.01049	7.516	77.1328	10.5622	9.68956	0.195913	1.94444	0.126292	0.486	180	140.06
665	3.60912	14.8627	40.4479	2.57362	0.000460227	86.4525	5.2216	0.36236	0.524719	1.40643	0.922524	31.34	1.46374	47.231	56.7138	0.744205	0.255795	107.383	17.376	1.01118	7.46382	77.1048	10.685	9.58089	0.199957	2.53968	0.172517	0.648	210	89.13
666	5.57502	18.4652	47.0665	2.45454	0.000552528	84.1246	4.6645	0.35346	0.511019	1.41678	0.932653	31.2448	1.46043	47.1067	59.4648	0.752057	0.247943	132.752	17.7638	1.01456	7.75197	72.9777	10.2392	9.39574	0.265237	0.992063	0.179475	0.729	240	63.66
667	5.6931	24.7201	60.3142	2.35785	0.00090488	80.5	3.5566	0.3451	0.4892	1.41568	0.908325	29.7601	1.43655	46.2237	53.9753	0.757376	0.242624	121.485	17.2979	1.00778	7.76748	77.0239	9.9387	10.1473	0.196702	0.634921	0.072888	0.324	210	89.13
668	5.13632	20.2948	51.7474	2.46126	0.000675909	83.2686	4.1873	0.35446	0.506819	1.41502	0.91529	30.4947	1.4486	46.582	55.6434	0.751139	0.248861	120.978	17.4258	1.01001	7.74171	76.0739	10.1559	9.8633	0.205101	1.42857	0.178024	0.729	270	63.66
669	4.28192	18.3693	47.6591	2.49911	0.000615947	84.3961	4.5817	0.35676	0.512619	1.40951	0.91648	30.7566	1.45373	46.8034	55.1245	0.748502	0.251498	108.507	17.3242	1.00939	7.601	77.2655	10.3852	9.84647	0.184718	0.992063	0.122344	0.486	270	114.59
670	5.9916	21.8848	53.8082	2.38087	0.00072864	82.0284	4.1316	0.3466	0.4974	1.41761	0.925913	30.6214	1.45019	46.8	57.8092	0.756712	0.243288	133.087	17.6203	1.01248	7.76777	74.1052	10.0724	9.64412	0.255408	0.634921	0.131143	0.567	270	140.06
671	7.08598	24.0547	58.2829	2.32366	0.000803615	80.6789	3.88348	0.345921	0.496232	1.43474	0.931078	30.6997	1.45079	46.6322	59.0708	0.76021	0.23979	143.039	17.8702	1.0124	7.9985	76.178	9.82709	9.47304	0.2741	0.634921	0.128033	0.567	210	114.59
672	6.2663	21.3444	53.5103	2.41989	0.000668124	82.6013	3.9463	0.3506	0.5013	1.42209	0.923069	30.5621	1.4486	46.6515	57.3115	0.755077	0.244923	138.748	17.5923	1.01233	7.86602	74.2023	9.9804	9.6708	0.252797	1.42857	0.133613	0.567	180	89.13
673	5.67042	22.1264	55.0723	2.40414	0.000753888	82.0552	3.9739	0.34986	0.499619	1.41677	0.917084	30.354	1.44598	46.5037	56.1786	0.754464	0.245536	126.009	17.5195	1.01051	7.80702	75.0676	10.0148	9.86602	0.219515	0.992063	0.0762349	0.324	300	140.06
674	6.4137	23.4041	57.0962	2.35451	0.000787581	81.1747	3.8067	0.3449	0.4927	1.42032	0.922776	30.347	1.4453	46.5815	57.274	0.758391	0.241609	136.772	17.614	1.01191	7.85296	73.9902	9.9146	9.74745	0.25351	0.634921	0.128235	0.567	210	89.13
675	5.48972	20.3441	51.0051	2.42345	0.000666947	83.0081	4.3752	0.35096	0.504719	1.41534	0.925027	30.8068	1.45354	46.8384	57.8092	0.753412	0.246588	127.062	17.6322	1.01241	7.74647	74.1655	10.162	9.63622	0.24023	2.53968	0.116714	0.486	270	114.59
676	4.025	22.2414	56.4928	2.47191	0.000852221	82.3017	3.7715	0.3542	0.5003	1.40819	0.89269	29.5437	1.43438	46.0806	50.1539	0.750024	0.249976	98.5048	16.8475	1.00331	7.56372	81.5618	10.2397	10.4785	0.120474	0.634921	0.097592	0.405	240	63.66
677	5.5905	20.0049	50.5476	2.44389	0.000636922	83.3236	4.289	0.3519	0.5052	1.4173	0.923961	30.7547	1.45249	46.8451	57.2865	0.753235	0.246765	130.375	17.536	1.0121	7.73548	74.9686	10.1785	9.63605	0.24314	1.42857	0.136438	0.567	180	140.06
678	5.4098	18.2226	46.4804	2.4632	0.000549981	84.2765	4.6903	0.353	0.5103	1.41587	0.931904	31.2074	1.46004	47.1798	58.9171	0.752183	0.247817	131.428	17.6487	1.014	7.67494	74.0666	10.3257	9.40626	0.263855	0.992063	0.139243	0.567	240	114.59
679	4.4384	24.2045	60.2073	2.41832	0.0009442	81.0387	3.5199	0.3499	0.4929	1.4093	0.89208	29.3139	1.43041	45.9442	50.1414	0.753035	0.246965	101.166	16.888	1.00315	7.6167	81.064	10.1039	10.5445	0.125479	0.992063	0.0564599	0.243	240	89.13
680	6.3537	21.4903	52.6394	2.3703	0.00068664	82.1772	4.2462	0.3457	0.498	1.41952	0.933121	30.8889	1.4542	46.9743	59.4523	0.757653	0.242347	140.194	17.7799	1.01448	7.80474	72.5797	10.0565	9.45443	0.283633	1.94444	0.168137	0.729	210	89.13
681	6.41412	22.4746	54.9494	2.35677	0.000736747	81.6308	4.0671	0.34586	0.496619	1.41979	0.928873	30.6886	1.45084	46.7426	58.9046	0.757614	0.242386	138.025	17.8011	1.01369	7.87863	72.3476	9.93791	9.58551	0.267986	1.42857	0.0558162	0.243	240	38.2
682	3.82917	13.7177	37.9642	2.60104	0.000397999	87.1767	5.46098	0.363861	0.529714	1.40782	0.930387	31.7538	1.47063	47.4945	57.46	0.7435	0.2565	111.909	17.3847	1.01266	7.46333	76.711	10.7589	9.23587	0.216907	1.94444	0.065849	0.243	300	140.06
683	3.68636	20.1107	55.0419	2.60686	0.000704564	84.7227	3.3106	0.371596	0.518797	1.4141	0.87231	29.1838	1.42787	45.281	45.869	0.740081	0.259919	91.7691	16.6362	0.999302	7.95557	83.7315	9.96333	10.9585	0.039279	0.992063	0.0430655	0.162	240	38.2
684	5.0513	19.1441	48.5296	2.45596	0.00062528	83.7506	4.5548	0.3523	0.5074	1.41315	0.924662	30.888	1.45529	46.9963	57.2615	0.752108	0.247892	123.248	17.4922	1.01186	7.62644	75.5748	10.3339	9.61645	0.235271	0.992063	0.118414	0.486	210	114.59
685	4.77673	20.8766	52.6614	2.43729	0.000730221	83.2304	4.072	0.353475	0.50436	1.41192	0.909689	30.2535	1.44534	46.4343	53.4118	0.75116	0.24884	111.309	17.238	1.00751	7.79751	78.2411	10.1453	10.1123	0.176312	0.634921	0.0982183	0.405	240	38.2
686	3.65252	20.1254	52.8736	2.53819	0.00074349	83.7403	3.98	0.36086	0.510519	1.40816	0.891679	29.7736	1.43813	46.095	50.1789	0.745705	0.254295	95.8716	16.8658	1.0035	7.58697	81.4966	10.302	10.4448	0.1078	1.42857	0.184709	0.729	210	38.2
687	6.7758	23.0096	55.9274	2.34393	0.000745581	81.3235	3.9213	0.344	0.4933	1.42223	0.929984	30.6145	1.44931	46.7558	58.9171	0.759333	0.240667	143.879	17.7736	1.01391	7.88994	72.4647	9.8987	9.55776	0.281735	1.42857	0.109607	0.486	300	38.2
688	5.52997	19.0016	48.8679	2.453	0.000573408	83.9252	4.5242	0.356741	0.514475	1.41687	0.927988	31.1585	1.45883	46.741	58.9709	0.749942	0.250058	125.518	17.9041	1.01385	7.93592	71.6617	10.0268	9.57177	0.230432	1.42857	0.0813539	0.324	300	140.06
689	4.89132	20.0308	51.6462	2.48613	0.00067061	83.5465	4.1318	0.35666	0.508719	1.41455	0.910518	30.3683	1.44667	46.475	54.5605	0.749645	0.250355	117.314	17.3163	1.00881	7.72858	77.1082	10.1742	9.96926	0.186643	1.42857	0.0801209	0.324	270	114.59
690	5.76253	25.3686	61.9517	2.37251	0.000969677	80.2478	3.59767	0.347022	0.492927	1.41485	0.908469	29.875	1.43919	46.1371	52.7042	0.755965	0.244035	115.7	17.1917	1.00693	7.83275	77.423	9.89246	9.93501	0.168579	1.94444	0.111326	0.486	180	89.13
691	6.4867	21.442	52.7037	2.37619	0.000672901	82.259	4.1902	0.3464	0.4986	1.42096	0.932963	30.8815	1.45387	46.9411	59.4648	0.757501	0.242499	142.513	17.7893	1.0146	7.83777	72.4368	10.0215	9.44908	0.285779	0.992063	0.0374505	0.162	300	114.59
692	4.0095	13.13	36.3722	2.57964	0.00034113	87.3307	5.5612	0.3637	0.5303	1.42089	0.935585	31.9244	1.47282	47.6893	59.4325	0.745827	0.254173	119.022	17.5664	1.01279	7.43274	80.2572	10.8521	9.23238	0.253041	0.992063	0.129939	0.486	210	89.13
693	4.99777	21.9016	55.6728	2.43229	0.000773597	82.2889	3.9999	0.357441	0.508675	1.42514	0.907251	30.2329	1.4444	46.1486	55.0509	0.750852	0.249148	112.076	17.5507	1.00692	7.87246	79.9211	10.0146	10.146	0.168915	0.634921	0.039679	0.162	270	140.06
694	5.5623	19.3115	48.7594	2.44287	0.000603101	83.6363	4.4983	0.3515	0.5067	1.41651	0.929117	30.9997	1.45656	47.0369	58.3694	0.753299	0.246701	131.55	17.6205	1.01332	7.70561	74.2547	10.2456	9.49979	0.258022	2.53968	0.0587285	0.243	300	140.06
695	6.92872	23.169	56.0596	2.32586	0.000747867	81.1394	3.9897	0.34346	0.493619	1.42234	0.933294	30.7483	1.45137	46.774	60	0.759672	0.240328	145.254	17.9324	1.01501	7.94628	71.0102	9.84191	9.48935	0.290379	0.634921	0.10953	0.486	180	140.06
696	4.0597	14.0458	38.3677	2.57406	0.000387941	86.8846	5.3442	0.3614	0.5254	1.40951	0.931229	31.652	1.46837	47.5033	58.3694	0.745435	0.254565	117.853	17.4831	1.01341	7.46911	76.0169	10.7153	9.33314	0.238354	0.992063	0.128861	0.486	210	38.2
697	5.5341	18.6181	46.9712	2.44185	0.00056928	83.949	4.7076	0.3511	0.5082	1.41571	0.934273	31.2447	1.46064	47.2287	59.4523	0.753363	0.246637	132.724	17.705	1.01453	7.67574	73.5408	10.3127	9.36353	0.272905	0.634921	0.098307	0.405	270	114.59
698	5.8652	19.4645	50.2497	2.4829	0.000576406	83.8965	4.1037	0.3559	0.5091	1.42178	0.921117	30.6954	1.4509	46.6966	56.7888	0.7516	0.2484	136.036	17.5079	1.01196	7.83374	75.0658	10.0865	9.66273	0.240529	0.634921	0.138966	0.567	240	38.2
699	6.57172	22.5927	55.9215	2.38149	0.00072353	81.777	3.8227	0.34856	0.498019	1.42283	0.923592	30.4882	1.44718	46.5268	57.8467	0.756532	0.243468	140.243	17.7229	1.01275	7.95304	72.9359	9.84351	9.69593	0.255609	2.53968	0.150161	0.648	270	140.06
700	6.5308	22.7456	55.8262	2.3688	0.000740282	81.6014	3.8658	0.3462	0.4952	1.42176	0.925212	30.4881	1.44738	46.6488	57.8342	0.757839	0.242161	140.215	17.6641	1.01272	7.87681	73.499	9.917	9.66372	0.263276	1.42857	0.129519	0.567	180	114.59
701	3.8179	21.9982	56.2141	2.47496	0.000842482	82.8658	3.675	0.3561	0.5013	1.40748	0.887087	29.3611	1.43143	45.9126	49.071	0.748679	0.251321	93.4526	16.7491	1.00203	7.59758	82.3156	10.1772	10.6449	0.0940014	2.53968	0.137897	0.567	240	63.66
702	7.0208	23.2736	56.0286	2.31906	0.00075088	81.0456	3.9768	0.3418	0.4914	1.42271	0.934756	30.7408	1.45124	46.8628	60	0.760827	0.239173	147.544	17.883	1.01511	7.90307	71.4304	9.8804	9.4518	0.300193	1.94444	0.0721396	0.324	300	114.59
703	6.6392	22.5309	54.9827	2.35586	0.000726021	81.6188	3.9982	0.3449	0.495	1.4216	0.930176	30.6738	1.45039	46.7982	58.9171	0.758618	0.241382	142.634	17.7611	1.01392	7.86844	72.6249	9.9414	9.54261	0.279947	1.94444	0.092125	0.405	270	38.2
704	3.56707	13.232	38.0008	2.62259	0.000356589	87.5872	5.3785	0.369941	0.536375	1.40822	0.923012	31.6446	1.46828	47.0993	57.8342	0.739635	0.260365	107.397	17.6244	1.01249	7.64114	74.8618	10.5743	9.52609	0.190048	0.634921	0.136556	0.486	300	140.06
705	3.2119	10.4802	30.9113	2.6446	0.00023676	88.9691	6.0149	0.3664	0.5371	1.4049	0.937537	32.2528	1.47888	47.9495	59.4523	0.741209	0.258791	111.557	17.4927	1.01468	7.31024	76.2641	11.0386	9.10598	0.242509	1.42857	0.0453547	0.162	180	38.2
706	5.1427	25.987	64.0042	2.37085	0.000999987	79.9522	3.1868	0.34716	0.489619	1.41291	0.897117	29.3691	1.43138	45.849	51.2368	0.755534	0.244466	107.154	17.0506	1.00401	7.76883	79.3598	9.91311	10.6412	0.133715	2.53968	0.147279	0.648	270	140.06
707	4.99543	17.249	44.7435	2.48132	0.000506703	84.9319	4.8976	0.35692	0.516937	1.41226	0.930915	31.3776	1.46303	47.1204	59.4523	0.748857	0.251143	124.742	17.8239	1.01502	7.75884	72.2299	10.2724	9.42331	0.242046	0.634921	0.0412155	0.162	180	38.2
708	3.70092	17.9969	47.5733	2.54103	0.000628288	84.7602	4.5519	0.36036	0.515619	1.40721	0.906989	30.5012	1.45003	46.6372	53.4401	0.745746	0.254254	101.713	17.1287	1.00727	7.53039	79.212	10.4683	10.0307	0.154594	0.634921	0.12504	0.486	270	114.59
709	5.8073	19.5755	48.8606	2.418	0.0006084	83.3584	4.5538	0.3493	0.5048	1.41698	0.933889	31.1261	1.45849	47.1439	59.4523	0.754793	0.245207	135.214	17.7299	1.01451	7.71874	73.2204	10.2273	9.39383	0.276481	0.634921	0.115981	0.486	180	63.66
710	6.5185	22.6624	55.3723	2.35939	0.000740021	81.5692	3.96	0.3452	0.4948	1.42096	0.927773	30.5846	1.44905	46.7401	58.3694	0.758304	0.241696	140.265	17.7079	1.01326	7.85611	73.1334	9.9467	9.60584	0.270538	0.992063	0.165981	0.729	240	89.13
711	6.6454	23.0019	56.5636	2.36348	0.000746852	81.4395	3.7966	0.348	0.4969	1.43457	0.924221	30.4562	1.44669	46.6006	57.8144	0.758881	0.241119	141.454	17.6754	1.01087	7.89181	78.2931	9.944	9.71437	0.264869	0.634921	0.0553248	0.243	210	140.06
712	6.3906	21.7399	54.0011	2.39854	0.000687423	82.2738	3.9636	0.3487	0.4992	1.42193	0.925438	30.5993	1.4492	46.7004	57.8467	0.756257	0.243743	140.043	17.6485	1.01286	7.86683	73.6765	9.9674	9.62807	0.261847	1.94444	0.0754596	0.324	240	114.59
713	6.16953	21.2812	52.7013	2.38389	0.000680613	82.3647	4.272	0.34902	0.502437	1.4188	0.930197	30.9038	1.45445	46.7968	59.4523	0.755343	0.244657	135.614	17.8787	1.01428	7.89116	71.7392	9.97951	9.52954	0.264005	0.634921	0.153093	0.648	300	38.2
714	5.81062	23.1321	56.8974	2.3744	0.000806747	81.3828	3.8761	0.34736	0.495619	1.4166	0.916858	30.2428	1.44416	46.4521	56.1661	0.756046	0.243954	126.18	17.5351	1.01036	7.817	74.8901	9.96441	9.90166	0.220945	0.992063	0.168236	0.729	180	63.66
715	5.6361	19.8107	51.4828	2.49937	0.000604667	83.8295	3.9331	0.3575	0.5091	1.42131	0.91375	30.4205	1.44656	46.4891	55.1582	0.750507	0.249493	131.248	17.3578	1.01009	7.82978	76.4484	10.0674	9.84707	0.21445	2.53968	0.039904	0.162	240	38.2
716	3.77752	16.5618	44.0612	2.54489	0.000546907	85.4674	4.9145	0.36026	0.519219	1.40706	0.917143	30.9838	1.45785	46.9876	55.6184	0.745723	0.254277	106.38	17.3071	1.00982	7.50367	77.6413	10.5675	9.7528	0.186504	0.992063	0.168548	0.648	180	38.2
717	5.01947	17.5819	46.397	2.49698	0.000524938	84.785	4.7496	0.362341	0.522575	1.4266	0.925256	31.2648	1.46093	46.8189	58.8973	0.747891	0.252109	122.262	17.8451	1.01177	7.84127	77.3401	10.2414	9.59198	0.224403	0.992063	0.188508	0.729	300	89.13
718	4.4413	14.7885	39.4136	2.53726	0.0004128	86.3114	5.3228	0.3583	0.5218	1.41062	0.935809	31.7191	1.46922	47.5679	59.4523	0.747644	0.252356	122.763	17.6051	1.0146	7.50374	74.8224	10.6543	9.24233	0.258601	0.634921	0.189312	0.729	270	140.06
719	4.5908	22.4689	58.419	2.48091	0.000818473	82.2464	3.4673	0.3664	0.5134	1.47385	0.887799	29.4883	1.4324	45.8578	50.0799	0.753504	0.246496	106.85	16.8978	0.994359	7.66176	105.567	10.3901	10.6908	0.129154	0.992063	0.137099	0.567	180	140.06
720	3.24052	10.2441	30.5527	2.64787	0.000219747	89.1125	6.066	0.36776	0.539519	1.40517	0.938477	32.3494	1.48034	47.9188	60	0.740368	0.259632	111.636	17.5953	1.01524	7.36578	75.3354	10.9948	9.0803	0.242103	2.53968	0.114603	0.405	300	89.13
721	5.3845	22.0153	54.8758	2.41632	0.000765341	82.1575	3.9615	0.3497	0.4987	1.41522	0.913932	30.2275	1.44425	46.5187	55.0832	0.754277	0.245723	122.316	17.3512	1.00929	7.71766	76.665	10.1066	9.93977	0.208725	1.94444	0.0570842	0.243	210	38.2
722	4.89562	16.5987	43.2234	2.49635	0.000488027	85.224	5.0281	0.35636	0.517219	1.4128	0.933579	31.4893	1.46506	47.3095	59.4523	0.749349	0.250651	125.453	17.7044	1.01447	7.63295	73.7614	10.445	9.34048	0.255939	1.94444	0.0823223	0.324	210	89.13
723	6.51707	21.9881	53.7357	2.3699	0.000721818	81.9283	4.24738	0.346061	0.499114	1.41975	0.934299	30.9613	1.45565	46.9388	59.0906	0.757462	0.242538	139.109	17.7596	1.01438	7.85429	72.4449	10.0094	9.32423	0.27517	0.634921	0.112568	0.486	270	63.66
724	5.5182	18.0079	45.6369	2.45025	0.00053572	84.2939	4.8227	0.3517	0.5101	1.41571	0.936868	31.3931	1.46305	47.3292	60	0.752962	0.247038	133.848	17.7457	1.0152	7.66657	73.1925	10.3501	9.28515	0.280525	2.53968	0.0594301	0.243	300	114.59
725	4.34562	14.1569	38.5642	2.56188	0.000376488	86.7823	5.3566	0.36156	0.526319	1.41106	0.934381	31.7785	1.47009	47.4883	59.4648	0.745622	0.254378	121.546	17.6514	1.01464	7.55847	74.4194	10.6235	9.25938	0.249145	1.94444	0.193578	0.729	240	89.13
726	4.57158	16.4228	48.3306	2.69453	0.000427029	86.7544	3.7645	0.380501	0.536094	1.42352	0.88954	30.1826	1.44238	45.6366	51.4368	0.736167	0.263833	115.366	17.2296	1.00615	8.10623	77.7421	9.89593	10.3233	0.106323	2.53968	0.114931	0.405	180	38.2
727	5.77203	19.9283	50.3211	2.42908	0.000622194	83.2828	4.4085	0.35272	0.507937	1.41769	0.928212	30.9852	1.456	46.8327	58.9171	0.752733	0.247267	131.828	17.7974	1.01377	7.84735	72.5854	10.0779	9.54197	0.251379	0.992063	0.137853	0.567	180	114.59
728	6.45822	23.7782	58.0719	2.34938	0.000804128	80.9732	3.7427	0.34566	0.493219	1.42059	0.921122	30.2951	1.44436	46.4503	57.274	0.757952	0.242048	135.727	17.6758	1.01181	7.91767	73.4098	9.83341	9.80016	0.245484	1.94444	0.0367676	0.162	210	63.66
729	4.54302	19.0107	51.0816	2.56899	0.000613235	84.5934	3.8915	0.36436	0.515819	1.41664	0.898289	30.0636	1.44156	46.1457	51.8845	0.745173	0.254827	113.327	17.0599	1.00615	7.76756	79.4168	10.1538	10.2132	0.144969	1.42857	0.0834544	0.324	210	140.06
730	4.60387	21.0757	54.173	2.45967	0.000748477	82.8299	4.1155	0.359541	0.511875	1.42322	0.905232	30.2624	1.44521	46.1753	54.5032	0.749108	0.250892	107.217	17.4725	1.00627	7.81714	80.75	10.1053	10.1789	0.155931	0.992063	0.0807768	0.324	300	114.59
731	6.0126	21.5242	53.8356	2.41752	0.000695863	82.4699	3.9641	0.3502	0.5005	1.42001	0.920824	30.4803	1.4476	46.6266	56.7513	0.754915	0.245085	134.06	17.5297	1.01154	7.82068	74.8537	10.0207	9.73938	0.241242	2.53968	0.0762471	0.324	300	114.59
732	4.41792	16.1539	43.4749	2.55551	0.00047769	85.812	4.8229	0.36176	0.521419	1.41265	0.921474	31.14	1.45953	47.0042	56.7513	0.745895	0.254105	118.074	17.4417	1.01154	7.62738	76.1956	10.4519	9.61028	0.21176	2.53968	0.0423298	0.162	180	89.13
733	6.9283	24.0985	58.2064	2.32361	0.000798701	80.6833	3.7293	0.3425	0.4897	1.42287	0.927197	30.4067	1.44583	46.6129	58.3694	0.760449	0.239551	144.001	17.7453	1.01323	7.92061	72.6528	9.8186	9.65129	0.275902	1.42857	0.143788	0.648	210	89.13
734	6.20643	21.5308	54.063	2.41214	0.000681396	82.4613	3.9894	0.35202	0.503637	1.4212	0.922514	30.6142	1.44945	46.5229	57.8467	0.753947	0.246053	135.463	17.7473	1.01267	7.95324	72.8361	9.89041	9.70318	0.242219	1.94444	0.0386439	0.162	180	38.2
735	6.8965	22.8781	55.5378	2.34041	0.000731581	81.3731	3.9595	0.3437	0.4935	1.42287	0.932387	30.7036	1.45065	46.8139	59.4648	0.759646	0.240354	146.248	17.8268	1.01458	7.90226	71.9562	9.8934	9.49453	0.291143	0.634921	0.0547518	0.243	210	63.66
736	7.1574	23.7523	56.9733	2.30714	0.00077044	80.7503	3.8999	0.3409	0.4897	1.42334	0.934564	30.6815	1.45017	46.8204	60	0.761542	0.238458	148.789	17.8955	1.0151	7.92457	71.2702	9.8377	9.46695	0.301981	0.992063	0.143043	0.648	270	114.59
737	6.1625	21.8573	53.695	2.36495	0.000710461	82.3964	4.0346	0.347	0.4971	1.41881	0.924923	30.5578	1.44884	46.7058	57.8217	0.75671	0.24329	134.018	17.6407	1.01252	7.84777	73.6817	9.9566	9.69915	0.24954	1.42857	0.0935729	0.405	300	63.66
738	6.69602	22.9882	56.4123	2.36015	0.000742829	81.4495	3.84	0.34666	0.495919	1.42267	0.925961	30.5254	1.44777	46.5757	58.3819	0.757712	0.242288	141.539	17.7792	1.01328	7.95384	72.4101	9.83051	9.6532	0.264659	1.42857	0.166953	0.729	180	38.2
739	7.1733	24.3625	58.3076	2.29874	0.000804	80.4054	3.7848	0.3403	0.4878	1.42334	0.93197	30.5331	1.44776	46.7199	59.4523	0.761943	0.238057	147.665	17.8548	1.01442	7.93374	71.6185	9.8003	9.54533	0.294361	0.634921	0.106461	0.486	270	114.59
740	5.0036	17.3135	44.5267	2.48116	0.0005246	84.7853	4.9001	0.3541	0.5131	1.41316	0.932446	31.3334	1.46252	47.2978	58.9046	0.750905	0.249095	126.62	17.6143	1.01389	7.59892	74.5299	10.4461	9.38131	0.258132	1.94444	0.181676	0.729	210	89.13
741	7.0208	23.2736	56.0286	2.31906	0.00075088	81.0456	3.9768	0.3418	0.4914	1.42271	0.934756	30.7408	1.45124	46.8628	60	0.760827	0.239173	147.544	17.883	1.01511	7.90307	71.4304	9.8804	9.4518	0.300193	1.94444	0.162314	0.729	180	38.2
742	5.18982	17.1955	45.1402	2.50915	0.00049437	85.0749	4.7068	0.35816	0.516919	1.41648	0.928107	31.2296	1.46032	47.0513	58.3944	0.748981	0.251019	128.916	17.6387	1.01351	7.72886	74.1895	10.3079	9.46604	0.245349	1.42857	0.123487	0.486	270	114.59
743	6.42652	23.4166	58.1112	2.372	0.000778409	81.2722	3.6639	0.35206	0.500419	1.44574	0.916961	30.2535	1.44345	46.3474	56.6992	0.758142	0.241858	135.666	17.6297	1.0076	7.92536	83.684	9.94311	9.92904	0.237831	1.42857	0.0745472	0.324	300	63.66
744	4.5213	15.7587	43.7179	2.60138	0.000435197	86.3253	4.556	0.3674	0.5261	1.42839	0.914486	30.9224	1.45553	46.8225	55.1384	0.745115	0.254885	121.281	17.2567	1.00832	7.65128	82.6842	10.4787	9.76137	0.199951	1.94444	0.192798	0.729	210	140.06
745	3.8147	13.7818	38.2665	2.59893	0.000382642	87.1625	5.2887	0.3636	0.5273	1.40904	0.926457	31.5256	1.46644	47.3963	57.2865	0.743941	0.256059	114.189	17.3737	1.01222	7.45598	77.0512	10.7336	9.4391	0.219896	0.634921	0.173954	0.648	270	114.59
746	6.3942	22.2669	54.8815	2.38073	0.000720722	81.8967	3.9427	0.3471	0.4969	1.42112	0.925404	30.5474	1.44846	46.6912	57.8342	0.757124	0.242876	138.97	17.6516	1.01273	7.85531	73.6592	9.9597	9.64857	0.261488	2.53968	0.0746461	0.324	270	89.13
747	5.46302	18.1529	47.0296	2.4853	0.00053349	84.4843	4.553	0.35636	0.513519	1.41775	0.927723	31.111	1.45817	46.9665	58.3944	0.750411	0.249589	131.407	17.6637	1.01349	7.77186	73.8691	10.2225	9.49634	0.248925	2.53968	0.182142	0.729	180	89.13
748	5.06332	22.2569	56.1399	2.43959	0.000790589	82.1843	3.8038	0.35296	0.500919	1.41437	0.905103	29.9602	1.44004	46.2224	53.4526	0.752029	0.247971	115.237	17.2505	1.00732	7.75691	77.6274	10.049	10.1617	0.172832	2.53968	0.154844	0.648	300	140.06
749	5.8009	20.9828	54.2157	2.48846	0.000658048	83.2215	3.6469	0.357	0.5059	1.42274	0.908402	30.1163	1.44141	46.2549	54.0753	0.751158	0.248842	131.319	17.2858	1.00887	7.88115	77.0021	9.9576	9.99848	0.201356	0.992063	0.098494	0.405	210	38.2
750	5.92152	21.1908	52.3274	2.37425	0.000687627	82.7533	4.2186	0.34856	0.500619	1.41701	0.926214	30.7211	1.4517	46.7507	58.3569	0.755306	0.244694	130.533	17.7214	1.01297	7.84879	73.0561	9.99051	9.66367	0.2452	0.634921	0.152333	0.648	240	114.59
751	4.33192	21.9919	56.7167	2.49638	0.000807991	82.6409	3.6164	0.35796	0.504319	1.41215	0.890753	29.5291	1.43351	45.8922	50.1914	0.748414	0.251586	103.171	16.9251	1.0036	7.70599	80.713	10.0962	10.5	0.117099	0.634921	0.0994274	0.405	300	63.66
752	3.98019	18.0942	49.3081	2.59611	0.000593867	85.1558	4.0123	0.3648	0.5188	1.41317	0.900543	30.2589	1.44611	46.3838	51.3243	0.744187	0.255813	105.754	16.8673	1.00514	7.61276	81.3428	10.3898	10.3238	0.129945	1.94444	0.126967	0.486	270	63.66
753	5.27693	20.3711	51.4256	2.43377	0.000677933	83.0522	4.3499	0.35292	0.506737	1.41433	0.921162	30.7251	1.45233	46.6916	57.2615	0.751944	0.248056	122.403	17.6284	1.01164	7.77735	74.2538	10.1288	9.73701	0.221007	2.53968	0.0394091	0.162	240	63.66
754	6.68732	23.432	56.8388	2.33291	0.000775867	81.0402	3.9133	0.34406	0.493219	1.42107	0.928489	30.57	1.4487	46.6578	58.9046	0.759044	0.240956	140.516	17.826	1.01368	7.92163	72.0272	9.85251	9.61581	0.271562	1.94444	0.164604	0.729	240	63.66
755	6.6428	23.0579	55.8631	2.33804	0.00075932	81.2417	3.9773	0.3433	0.4927	1.42079	0.930143	30.6218	1.44964	46.789	58.9046	0.759484	0.240516	141.561	17.7642	1.01378	7.85692	72.6076	9.9337	9.56311	0.279588	0.992063	0.0911243	0.405	180	140.06
756	7.294	24.231	57.918	2.29521	0.00079	80.455	3.823	0.34	0.488	1.42398	0.934372	30.6222	1.4491	46.778	60	0.762257	0.237743	150.034	17.908	1.01509	7.94607	71.11	9.795	9.4821	0.303769	0.634921	0.159542	0.729	210	140.06
757	5.96479	20.3726	51.0255	2.41599	0.000636781	82.997	4.2679	0.3492	0.5044	1.41857	0.933597	31.0769	1.45821	47.0572	58.9171	0.755209	0.244791	134.968	17.6555	1.01363	7.7592	73.7997	10.184	9.59184	0.263088	2.53968	0.134872	0.567	270	89.13
758	5.40592	20.7252	52.7564	2.45522	0.00068173	83.0551	4.0544	0.35426	0.505719	1.4171	0.91494	30.428	1.4472	46.5064	55.6559	0.751702	0.248298	124.542	17.4477	1.01013	7.79623	75.7708	10.0782	9.87309	0.209035	1.42857	0.0982884	0.405	240	38.2
759	6.31843	21.8431	54.0999	2.38138	0.000700434	82.1016	4.1009	0.34912	0.501137	1.42023	0.927444	30.748	1.45171	46.6631	58.9171	0.755593	0.244407	136.809	17.8474	1.01373	7.93335	71.9447	9.90711	9.60257	0.258531	1.94444	0.0380715	0.162	180	89.13
760	3.42395	14.0706	40.3299	2.63046	0.000408433	87.2149	5.0876	0.371981	0.535656	1.42028	0.913712	31.2413	1.46178	46.8743	55.6361	0.740426	0.259574	103.77	17.3829	1.00821	7.59665	81.9672	10.626	9.78675	0.165968	2.53968	0.202717	0.729	300	89.13
761	6.211	21.3994	52.8217	2.38042	0.00068765	82.261	4.2157	0.3487	0.5012	1.43106	0.929919	30.8272	1.45324	46.9104	58.8848	0.757667	0.242333	137.82	17.7255	1.01197	7.78592	78.0425	10.1315	9.55316	0.274029	1.94444	0.0751805	0.324	180	38.2
762	4.1515	17.18	45.4931	2.54147	0.000556002	85.1923	4.6745	0.3594	0.5163	1.4103	0.915693	30.8132	1.45465	46.9095	55.0957	0.746976	0.253024	112.184	17.2358	1.0095	7.53568	78.124	10.4986	9.78292	0.192991	0.634921	0.0830243	0.324	300	89.13
763	4.7528	21.9794	55.0356	2.43294	0.00080152	82.2222	3.9798	0.3508	0.4992	1.41122	0.907073	30.0267	1.44165	46.42	53.4276	0.752772	0.247228	111.645	17.1698	1.00717	7.62616	78.4935	10.2002	10.1197	0.176565	0.992063	0.115207	0.486	240	63.66
764	5.0285	21.2102	53.1985	2.42188	0.000735781	82.9847	4.0361	0.3515	0.501	1.41307	0.911082	30.2008	1.44404	46.4844	54.5355	0.752683	0.247317	116.069	17.2841	1.00855	7.70932	77.2133	10.1165	10.0331	0.187726	2.53968	0.173772	0.729	180	89.13
765	5.1084	16.5718	42.8028	2.48603	0.00047704	85.1798	5.0534	0.3544	0.5152	1.4138	0.937444	31.571	1.46627	47.4564	60	0.750817	0.249183	130.112	17.7082	1.01523	7.60207	73.6731	10.4782	9.2397	0.275161	1.42857	0.0812758	0.324	270	63.66
766	4.1457	22.1099	56.1032	2.46838	0.000838221	82.3513	3.8097	0.3539	0.5005	1.40883	0.895093	29.6328	1.43571	46.1387	50.7016	0.750337	0.249663	100.874	16.9007	1.00397	7.57605	81.0533	10.2344	10.4153	0.129882	1.42857	0.078001	0.324	240	140.06
767	3.9679	24.8137	62.2196	2.44184	0.00100046	80.8725	3.2729	0.3521	0.4925	1.40754	0.879908	28.8607	1.4234	45.6205	47.4154	0.751315	0.248685	91.6402	16.6315	0.999944	7.58809	83.4636	10.0954	10.8553	0.0805843	1.42857	0.113706	0.486	180	38.2
768	5.82292	23.2153	57.3513	2.38381	0.000807008	81.415	3.7819	0.34836	0.496019	1.4174	0.914297	30.1463	1.4425	46.3608	55.6309	0.755581	0.244419	126.13	17.4913	1.00983	7.83769	75.2557	9.93471	9.95955	0.213683	2.53968	0.112522	0.486	180	114.59
769	5.9685	20.2206	50.7131	2.42491	0.000628482	83.1275	4.2885	0.3504	0.5039	1.41922	0.928575	30.8737	1.45408	46.9189	58.3819	0.754577	0.245423	136.358	17.6549	1.01343	7.78163	73.7915	10.1252	9.52474	0.263745	1.42857	0.173612	0.729	300	63.66
770	6.72463	22.7522	56.0536	2.36342	0.000725815	81.5928	3.8911	0.34802	0.498337	1.42295	0.926902	30.622	1.44923	46.5451	58.9296	0.756871	0.243129	141.618	17.8818	1.01384	8.00937	71.4814	9.78671	9.62752	0.264253	0.634921	0.131301	0.567	270	114.59
771	6.39462	21.3374	52.7347	2.38298	0.000669888	82.3528	4.2031	0.34806	0.500819	1.4206	0.931501	30.889	1.45399	46.8523	59.4648	0.756347	0.243653	140.223	17.8387	1.01451	7.88097	72.0166	9.98301	9.48663	0.275965	1.94444	0.151614	0.648	210	63.66
772	4.8068	16.7993	46.0612	2.58694	0.000474578	85.7669	4.308	0.3666	0.5231	1.43047	0.911541	30.7073	1.45171	46.6464	54.6032	0.74608	0.25392	123.721	17.2379	1.00777	7.71498	82.7294	10.3636	9.84955	0.196265	1.42857	0.147943	0.567	210	89.13
773	5.88872	20.1992	51.198	2.44112	0.00062573	83.2535	4.2072	0.35306	0.506519	1.41965	0.924552	30.7847	1.45254	46.7388	57.8467	0.752957	0.247043	134.018	17.6605	1.01279	7.84554	73.7368	10.057	9.62017	0.246669	0.634921	0.13709	0.567	270	140.06
774	5.74342	20.1643	50.6798	2.42581	0.000639208	83.1395	4.3574	0.35136	0.505519	1.41742	0.927271	30.8886	1.45454	46.8633	58.3694	0.753574	0.246426	131.75	17.6948	1.0132	7.79182	73.5141	10.1217	9.56765	0.251784	0.992063	0.136346	0.567	180	38.2
775	7.294	24.231	57.918	2.29521	0.00079	80.455	3.823	0.34	0.488	1.42398	0.934372	30.6222	1.4491	46.778	60	0.762257	0.237743	150.034	17.908	1.01509	7.94607	71.11	9.795	9.4821	0.303769	0.992063	0.141815	0.648	300	114.59
776	6.7476	22.3162	54.1392	2.34292	0.00071176	81.6362	4.1306	0.3436	0.4948	1.42144	0.93514	30.8594	1.45339	46.9476	60	0.759397	0.240603	145.054	17.8581	1.01512	7.86007	71.7508	9.9658	9.4215	0.296617	0.992063	0.0733895	0.324	300	140.06
777	5.918	20.3243	52.9457	2.50275	0.000610749	83.6482	3.706	0.3583	0.5084	1.42418	0.910839	30.2573	1.44349	46.3222	54.6355	0.750605	0.249395	134.761	17.3359	1.00967	7.905	76.5109	9.96	9.91475	0.211123	2.53968	0.15913	0.648	270	38.2
778	4.8002	19.2679	49.5554	2.47903	0.000640551	83.817	4.3919	0.3566	0.5108	1.42485	0.916495	30.6406	1.45134	46.783	55.6111	0.751344	0.248656	118.454	17.3408	1.00816	7.61598	81.9117	10.3845	9.83629	0.208998	1.42857	0.179351	0.729	300	114.59
779	7.0208	23.2736	56.0286	2.31906	0.00075088	81.0456	3.9768	0.3418	0.4914	1.42271	0.934756	30.7408	1.45124	46.8628	60	0.760827	0.239173	147.544	17.883	1.01511	7.90307	71.4304	9.8804	9.4518	0.300193	1.42857	0.126244	0.567	180	114.59
780	3.71112	16.0553	44.9595	2.63113	0.000495614	86.333	4.4471	0.36876	0.525619	1.41202	0.902002	30.5159	1.44967	46.4914	52.4197	0.741349	0.258651	105.907	17.0288	1.00674	7.61786	80.0124	10.4397	10.0644	0.141503	1.42857	0.109333	0.405	300	63.66
781	6.7917	23.6198	57.2617	2.33553	0.000779141	80.9786	3.8062	0.3434	0.4914	1.42223	0.927389	30.466	1.4469	46.6553	58.3694	0.759734	0.240266	142.756	17.7329	1.01324	7.89911	72.813	9.8613	9.63614	0.274114	0.992063	0.0543859	0.243	300	114.59
782	5.37192	24.9617	61.5783	2.38112	0.000930128	80.5268	3.3989	0.34836	0.491419	1.41484	0.899496	29.4927	1.43233	45.9274	52.3447	0.755128	0.244872	114.406	17.1971	1.00581	7.80673	77.9863	9.88111	10.3692	0.160809	2.53968	0.0926939	0.405	270	114.59
783	5.2212	19.3454	49.9556	2.4901	0.000612324	83.929	4.2162	0.356	0.5092	1.41699	0.91682	30.5911	1.44996	46.6892	55.6684	0.750561	0.249439	125.416	17.3702	1.01038	7.72155	76.5287	10.2098	9.78474	0.215632	1.42857	0.179719	0.729	300	63.66
784	6.366	21.5735	53.0933	2.37971	0.000686901	82.2094	4.152	0.3467	0.4984	1.42033	0.93056	30.7923	1.45253	46.883	58.9171	0.757188	0.242812	140.144	17.7361	1.01394	7.82544	72.9453	10.0268	9.51231	0.276371	1.42857	0.112457	0.486	210	114.59
785	6.27392	21.4689	53.1243	2.38651	0.000683888	82.3032	4.1649	0.34836	0.500619	1.41996	0.929098	30.7998	1.45266	46.7942	58.9171	0.756033	0.243967	137.854	17.7855	1.01384	7.86865	72.5251	9.98831	9.54987	0.266557	0.634921	0.151757	0.648	300	63.66
786	6.9001	23.4051	56.4182	2.32259	0.00076488	80.996	3.9386	0.3421	0.4912	1.42207	0.932353	30.6517	1.44991	46.8047	59.4523	0.760513	0.239487	145.175	17.8298	1.01444	7.89074	71.9389	9.8857	9.51503	0.290785	0.992063	0.0722076	0.324	180	140.06
787	6.516	23.5772	57.3797	2.33977	0.00079389	80.9806	3.8317	0.3457	0.494	1.43233	0.924345	30.4116	1.44628	46.6246	57.7894	0.7599	0.2401	138.062	17.669	1.01061	7.84726	78.4187	9.9713	9.74022	0.262364	0.992063	0.1456	0.648	210	114.59
788	4.6097	16.4876	43.0269	2.50854	0.00049948	85.3263	5.0157	0.3562	0.5163	1.41125	0.930427	31.3628	1.46333	47.3245	58.3569	0.749161	0.250839	121.76	17.5362	1.01324	7.54359	75.3588	10.5368	9.41424	0.245148	2.53968	0.123296	0.486	240	89.13
789	4.2888	13.6996	37.1346	2.55759	0.00035968	86.9516	5.5148	0.3598	0.5254	1.40999	0.938596	31.9268	1.4727	47.7108	60	0.746527	0.253473	122.642	17.6333	1.01528	7.47307	74.6342	10.7344	9.1488	0.264433	0.992063	0.192333	0.729	240	89.13
790	5.25383	18.7069	48.3305	2.4778	0.000577775	84.1513	4.5068	0.35672	0.513237	1.41594	0.923824	30.9774	1.45622	46.8105	57.8342	0.749809	0.250191	125.674	17.663	1.01259	7.79122	73.9401	10.1816	9.61763	0.229344	0.992063	0.0811259	0.324	240	114.59
791	6.0646	19.9227	49.4157	2.40255	0.00061396	83.1127	4.5151	0.3481	0.5033	1.41826	0.9361	31.1559	1.45875	47.1596	60	0.755822	0.244178	138.828	17.7956	1.01517	7.75257	72.5517	10.1793	9.34575	0.287677	1.94444	0.172335	0.729	240	63.66
792	6.4332	24.5413	59.3109	2.3283	0.00085444	80.4527	3.6707	0.3427	0.4885	1.41951	0.920147	30.1466	1.44215	46.4718	56.7138	0.759659	0.240341	134.575	17.5763	1.0111	7.85061	74.3212	9.8695	9.84633	0.245531	1.94444	0.143851	0.648	210	140.06
793	6.6008	22.9506	55.6822	2.33997	0.00075012	81.3516	3.9521	0.3434	0.4929	1.4207	0.930248	30.6318	1.44981	46.7744	58.4107	0.759404	0.240596	138.707	17.7313	1.01339	7.86824	72.8726	9.9222	9.59618	0.270649	0.634921	0.0729734	0.324	180	89.13
794	6.7635	22.9264	55.4735	2.33452	0.00074532	81.2913	4.0155	0.343	0.4929	1.42143	0.932545	30.711	1.45098	46.8471	59.4523	0.759798	0.240202	143.93	17.8173	1.01445	7.86924	72.0991	9.9284	9.49988	0.288997	1.94444	0.0364154	0.162	300	114.59
795	6.03457	21.4048	54.5789	2.43515	0.000675631	82.6811	3.921	0.356341	0.508475	1.42127	0.917029	30.5327	1.44804	46.254	57.3115	0.751172	0.248828	130.832	17.8023	1.01193	8.06035	72.3613	9.78372	9.83617	0.215329	0.992063	0.13895	0.567	270	63.66
796	6.0357	23.1884	56.9307	2.37349	0.000796021	81.3708	3.8072	0.3464	0.494	1.4184	0.918162	30.228	1.44371	46.5077	56.1786	0.757049	0.242951	130.789	17.4951	1.01059	7.80681	75.1674	9.9679	9.85876	0.232905	0.992063	0.148093	0.648	210	63.66
797	5.49868	24.1007	60.5976	2.40361	0.000862335	81.1324	3.5091	0.354801	0.501494	1.41674	0.900698	29.7827	1.43652	45.7135	54.0003	0.751298	0.248702	114.671	17.5636	1.00755	8.04956	74.6371	9.67623	10.3244	0.151924	0.992063	0.0972034	0.405	180	89.13
798	5.9916	21.8848	53.8082	2.38087	0.00072864	82.0284	4.1316	0.3466	0.4974	1.41761	0.925913	30.6214	1.45019	46.8	57.8092	0.756712	0.243288	133.087	17.6203	1.01248	7.76777	74.1052	10.0724	9.64412	0.255408	2.53968	0.0936738	0.405	210	38.2
799	5.69747	19.1159	48.0675	2.44145	0.000604458	83.7001	4.70878	0.351461	0.509314	1.41593	0.935451	31.3171	1.46209	47.1932	59.0906	0.753172	0.246828	131.638	17.6847	1.01443	7.72529	73.406	10.2656	9.23333	0.264442	1.42857	0.157953	0.648	210	89.13
800	5.2674	22.6738	56.1458	2.40203	0.00081264	81.7308	3.9024	0.3484	0.4962	1.41377	0.911495	30.0864	1.44218	46.4514	54.523	0.75483	0.24517	118.873	17.3011	1.00848	7.69381	77.1562	10.1042	10.0235	0.198958	0.992063	0.0942028	0.405	300	89.13
801	6.66172	22.6826	55.7511	2.35733	0.000729578	81.5507	3.9419	0.34836	0.498919	1.43405	0.927723	30.6494	1.44982	46.6612	58.8973	0.758506	0.241494	141.584	17.8218	1.01198	7.92664	76.9988	9.92991	9.63082	0.271725	0.992063	0.148689	0.648	300	114.59
802	6.13732	20.9902	52.1796	2.39843	0.000664328	82.5985	4.2418	0.34926	0.502319	1.41933	0.92929	30.8591	1.45373	46.8366	58.9171	0.755318	0.244682	136.609	17.773	1.01385	7.84715	72.6852	10.031	9.53472	0.264769	2.53968	0.153054	0.648	180	140.06
803	4.9939	17.1743	44.7733	2.49717	0.000511871	84.9509	4.8136	0.3578	0.5169	1.42614	0.929085	31.2643	1.46124	47.2007	58.3496	0.750767	0.249233	126.564	17.5693	1.01152	7.61311	79.8498	10.4861	9.47469	0.250675	1.42857	0.183068	0.729	210	89.13
804	6.16292	20.9278	51.5482	2.3672	0.000659627	82.8525	4.295	0.34796	0.501019	1.41829	0.93102	30.8994	1.45438	46.8669	59.4523	0.755933	0.244067	135.271	17.8278	1.0143	7.87344	72.0391	9.97991	9.53721	0.264016	2.53968	0.152047	0.648	180	140.06
805	6.6587	23.6681	57.1974	2.32964	0.00079288	80.8968	3.8622	0.3427	0.4908	1.42079	0.927548	30.4734	1.44723	46.6885	58.3569	0.759886	0.240114	140.437	17.7234	1.01311	7.86609	72.9559	9.8963	9.64149	0.271968	2.53968	0.126601	0.567	270	89.13
806	6.7056	22.2089	53.9583	2.34484	0.00070256	81.7461	4.1054	0.3437	0.495	1.42134	0.935246	30.8694	1.45356	46.933	59.5061	0.759316	0.240684	142.2	17.8252	1.01473	7.8714	72.0158	9.9543	9.45457	0.287678	1.94444	0.0367319	0.162	210	63.66
807	6.6551	23.1411	56.317	2.34746	0.000759581	81.2739	3.8831	0.3443	0.4931	1.42159	0.927581	30.5253	1.44798	46.6977	58.3694	0.759019	0.240981	141.51	17.7204	1.01325	7.87761	72.9732	9.904	9.62099	0.272326	1.42857	0.0365698	0.162	240	89.13
808	3.3265	10.7365	31.6487	2.63927	0.00024333	88.8072	5.9457	0.3682	0.5388	1.41771	0.936545	32.2209	1.47819	47.9013	59.4325	0.742252	0.257748	112.797	17.504	1.01283	7.32524	81.0582	11.0656	9.15663	0.244101	1.42857	0.135431	0.486	240	38.2
809	7.1733	24.3625	58.3076	2.29874	0.000804	80.4054	3.7848	0.3403	0.4878	1.42334	0.93197	30.5331	1.44776	46.7199	59.4523	0.761943	0.238057	147.665	17.8548	1.01442	7.93374	71.6185	9.8003	9.54533	0.294361	1.42857	0.124205	0.567	210	114.59
810	3.63983	15.7434	41.9813	2.54009	0.00050636	86.2504	5.0116	0.360875	0.52136	1.40604	0.918975	31.1214	1.46041	47.0658	55.0424	0.745103	0.254897	103.646	17.2633	1.00946	7.58647	78.4604	10.5914	9.77645	0.184511	1.42857	0.191404	0.729	240	38.2
811	6.366	21.5735	53.0933	2.37971	0.000686901	82.2094	4.152	0.3467	0.4984	1.42033	0.93056	30.7923	1.45253	46.883	58.9171	0.757188	0.242812	140.144	17.7361	1.01394	7.82544	72.9453	10.0268	9.51231	0.276371	2.53968	0.1312	0.567	300	89.13
812	6.3378	20.8801	51.3051	2.3787	0.00065308	82.5221	4.3613	0.3463	0.4999	1.41953	0.935716	31.0373	1.45661	47.0748	60	0.757252	0.242748	141.318	17.8206	1.01515	7.79557	72.2314	10.0939	9.37605	0.291253	1.42857	0.0941225	0.405	180	63.66
813	7.0306	24.2716	58.4899	2.30886	0.00080501	80.4892	3.7543	0.3433	0.491	1.43488	0.928767	30.4714	1.4468	46.656	58.8848	0.761957	0.238043	145.29	17.8004	1.01192	7.91492	77.0813	9.8753	9.64406	0.284757	0.992063	0.0892915	0.405	270	89.13
814	5.75932	20.7745	52.0141	2.41741	0.000672768	82.7946	4.2423	0.35076	0.503619	1.41741	0.924676	30.7401	1.45213	46.7628	57.8217	0.753976	0.246024	130.626	17.6541	1.01253	7.80099	73.8624	10.0843	9.64602	0.244164	1.42857	0.154652	0.648	240	140.06
815	7.0331	23.3568	56.4825	2.32848	0.000751141	81.0778	3.8826	0.3428	0.4918	1.42351	0.932195	30.6443	1.44957	46.7715	59.4648	0.760361	0.239639	147.494	17.8392	1.01457	7.92377	71.796	9.8507	9.50968	0.292931	0.634921	0.144757	0.648	300	140.06
816	6.7953	24.1468	58.1421	2.31772	0.00081244	80.6015	3.7853	0.3418	0.4891	1.42143	0.927356	30.4141	1.44616	46.6461	58.3569	0.7606	0.2394	141.682	17.7359	1.0131	7.88759	72.7957	9.8536	9.65664	0.273756	0.634921	0.107585	0.486	240	140.06
817	3.68942	20.375	54.2353	2.56644	0.000744273	83.8369	3.6974	0.36386	0.511719	1.41056	0.883996	29.484	1.43313	45.8211	48.5733	0.744309	0.255691	95.7207	16.7344	1.00189	7.64906	82.5934	10.2129	10.6184	0.0860144	1.42857	0.124289	0.486	240	89.13
818	6.66532	23.2096	56.6315	2.33951	0.000762877	81.1736	3.921	0.34676	0.496619	1.43324	0.927689	30.5974	1.44908	46.652	58.8848	0.759372	0.240628	140.51	17.8248	1.01184	7.91512	76.9815	9.92221	9.65132	0.271367	0.992063	0.110316	0.486	180	63.66
819	7.1574	23.7523	56.9733	2.30714	0.00077044	80.7503	3.8999	0.3409	0.4897	1.42334	0.934564	30.6815	1.45017	46.8204	60	0.761542	0.238458	148.789	17.8955	1.0151	7.92457	71.2702	9.8377	9.46695	0.301981	1.94444	0.143043	0.648	300	38.2
820	6.1001	22.5289	55.6726	2.37375	0.00075578	81.655	3.955	0.3505	0.5006	1.44259	0.921527	30.4685	1.44747	46.6454	57.2219	0.758484	0.241516	133.197	17.5897	1.00812	7.78544	84.2019	10.1317	9.80865	0.249185	0.634921	0.130386	0.567	270	89.13
821	6.0646	19.9227	49.4157	2.40255	0.00061396	83.1127	4.5151	0.3481	0.5033	1.41826	0.9361	31.1559	1.45875	47.1596	60	0.755822	0.244178	138.828	17.7956	1.01517	7.75257	72.5517	10.1793	9.34575	0.287677	0.992063	0.0765933	0.324	240	63.66
822	4.2122	15.1347	40.6467	2.55373	0.000441061	86.2444	5.1522	0.3599	0.5218	1.41014	0.928442	31.4442	1.46488	47.3604	57.8217	0.746551	0.253449	117.975	17.4549	1.01273	7.49979	76.205	10.6352	9.42667	0.232522	2.53968	0.19026	0.729	300	89.13
823	3.84332	13.5457	37.9079	2.6022	0.000365629	87.3059	5.3398	0.36496	0.529719	1.40931	0.927398	31.6222	1.4679	47.3656	57.8342	0.743099	0.256901	114.268	17.4763	1.01278	7.51152	76.1224	10.6898	9.41343	0.21949	2.53968	0.0439582	0.162	300	38.2
824	4.4283	18.6644	48.2629	2.49981	0.000628421	84.2246	4.4998	0.356	0.5106	1.41076	0.915276	30.6426	1.45177	46.8155	55.0832	0.749272	0.250728	113.6	17.2638	1.00935	7.56716	77.7863	10.4055	9.83372	0.196209	0.634921	0.12116	0.486	180	114.59
825	4.1358	15.5085	46.0197	2.72824	0.000406117	87.3502	3.7988	0.3777	0.5316	1.42167	0.887848	30.0184	1.44036	45.9844	49.2585	0.737675	0.262325	114.68	16.7294	1.00414	7.78791	82.3751	10.2454	10.3224	0.112754	0.634921	0.13535	0.486	210	63.66
826	4.55592	22.6165	56.7905	2.43486	0.000846067	81.9215	3.8394	0.35216	0.499319	1.41022	0.900614	29.7966	1.43803	46.1726	52.3322	0.751705	0.248295	105.862	17.1252	1.00573	7.66621	78.9301	10.1296	10.2988	0.149723	2.53968	0.09652	0.405	270	140.06
827	5.56243	21.4117	53.7689	2.41934	0.000717314	82.4938	4.1019	0.35212	0.503737	1.41641	0.918217	30.5099	1.44851	46.5155	56.7263	0.752908	0.247092	124.843	17.6096	1.01109	7.84105	74.299	10.0137	9.82519	0.217321	2.53968	0.155479	0.648	180	140.06
828	6.5185	22.6624	55.3723	2.35939	0.000740021	81.5692	3.96	0.3452	0.4948	1.42096	0.927773	30.5846	1.44905	46.7401	58.3694	0.758304	0.241696	140.265	17.7079	1.01326	7.85611	73.1334	9.9467	9.60584	0.270538	2.53968	0.165981	0.729	210	89.13
829	3.3962	12.7895	35.8589	2.60747	0.000357	87.6391	5.5927	0.3637	0.5297	1.40552	0.92956	31.7481	1.47058	47.6056	57.8092	0.743128	0.256872	109.43	17.3831	1.01264	7.35927	77.1488	10.8837	9.35627	0.221436	1.94444	0.19797	0.729	180	63.66
830	7.20007	24.3816	58.4592	2.31026	0.000819618	80.4518	3.86288	0.341561	0.490614	1.42293	0.933339	30.6648	1.45028	46.7268	59.0906	0.761037	0.238963	145.334	17.8221	1.01433	7.96179	71.6439	9.79588	9.39998	0.28411	1.94444	0.053922	0.243	240	89.13
831	7.027	23.7446	57.6095	2.32668	0.000771711	80.8663	3.7752	0.3449	0.4933	1.43568	0.928801	30.5233	1.44755	46.6652	58.8973	0.76109	0.23891	146.364	17.7973	1.01206	7.92644	77.0986	9.883	9.62356	0.285115	2.53968	0.0361084	0.162	270	114.59
832	6.7953	24.1468	58.1421	2.31772	0.00081244	80.6015	3.7853	0.3418	0.4891	1.42143	0.927356	30.4141	1.44616	46.6461	58.3569	0.7606	0.2394	141.682	17.7359	1.0131	7.88759	72.7957	9.8536	9.65664	0.273756	1.94444	0.0537926	0.243	240	114.59
833	4.5779	15.2672	40.3583	2.52534	0.00043236	86.0161	5.2459	0.3574	0.5201	1.41126	0.935617	31.6598	1.46815	47.5255	59.4523	0.748359	0.251641	124.008	17.6176	1.01459	7.52524	74.6622	10.6116	9.25748	0.260389	1.42857	0.146011	0.567	180	63.66
834	5.5746	19.3947	49.2133	2.45229	0.000603362	83.6685	4.4041	0.3525	0.5071	1.41731	0.926556	30.9032	1.45489	46.9456	57.8342	0.752834	0.247166	131.499	17.5767	1.01278	7.72631	74.6203	10.2159	9.55767	0.25076	1.42857	0.15711	0.648	210	114.59
835	6.0646	19.9227	49.4157	2.40255	0.00061396	83.1127	4.5151	0.3481	0.5033	1.41826	0.9361	31.1559	1.45875	47.1596	60	0.755822	0.244178	138.828	17.7956	1.01517	7.75257	72.5517	10.1793	9.34575	0.287677	1.94444	0.0765933	0.324	240	38.2
836	6.3501	20.9633	51.759	2.38811	0.000653341	82.5543	4.2671	0.3473	0.5003	1.42033	0.933155	30.9408	1.45494	46.9835	59.4648	0.756786	0.243214	141.268	17.7768	1.01461	7.81626	72.597	10.0642	9.43393	0.283991	0.634921	0.0944288	0.405	300	63.66
837	5.97872	21.1887	53.8652	2.41183	0.000671368	82.6201	4.2036	0.357122	0.512431	1.41906	0.922537	30.8745	1.45368	46.2774	59.4648	0.750132	0.249868	127.727	18.1475	1.01391	8.16172	69.3351	9.70934	9.72711	0.218869	2.53968	0.141293	0.567	180	114.59
838	4.1645	13.3041	36.6438	2.57893	0.000340381	87.2791	5.4975	0.3617	0.5275	1.41015	0.936226	31.8896	1.47211	47.6619	59.4648	0.745347	0.254653	121.346	17.577	1.01475	7.47227	75.16	10.7474	9.19153	0.255383	1.42857	0.129698	0.486	270	114.59
839	5.5088	22.4108	55.3666	2.39498	0.00078464	81.83	3.9788	0.3478	0.4966	1.41505	0.916301	30.2648	1.44485	46.5676	55.6184	0.755457	0.244543	123.611	17.4075	1.00981	7.71846	76.1392	10.0936	9.89704	0.217775	1.94444	0.112832	0.486	270	89.13
840	6.27207	21.7241	53.6345	2.39476	0.000716519	82.2062	4.19188	0.348261	0.501014	1.41927	0.929527	30.8349	1.45372	46.8318	58.0077	0.755968	0.244032	135.445	17.6502	1.01318	7.84116	73.4792	10.0277	9.43019	0.256711	2.53968	0.0760061	0.324	270	63.66
841	5.1084	16.5718	42.8028	2.48603	0.00047704	85.1798	5.0534	0.3544	0.5152	1.4138	0.937444	31.571	1.46627	47.4564	60	0.750817	0.249183	130.112	17.7082	1.01523	7.60207	73.6731	10.4782	9.2397	0.275161	1.94444	0.0812758	0.324	240	140.06
842	6.7892	24.5346	59.2691	2.31592	0.00083301	80.39	3.6779	0.3439	0.4906	1.4336	0.923961	30.2931	1.44413	46.5398	57.7894	0.76133	0.23867	140.552	17.694	1.01059	7.89026	78.0983	9.8859	9.77052	0.26594	0.634921	0.161024	0.729	180	63.66
843	7.1697	23.8355	57.4272	2.31655	0.000770701	80.7825	3.8057	0.3419	0.4901	1.42414	0.932003	30.585	1.4485	46.7291	59.4648	0.761076	0.238924	148.739	17.8517	1.01456	7.94527	71.6358	9.808	9.52483	0.294719	0.992063	0.143518	0.648	210	38.2
844	6.80255	24.5666	59.9797	2.33454	0.000844198	80.4715	3.64888	0.347661	0.497714	1.44551	0.926992	30.5589	1.4495	46.5879	57.4079	0.760917	0.239083	136.776	17.6169	1.00833	7.91007	83.4518	9.98028	9.78565	0.247575	1.42857	0.127796	0.567	300	38.2
845	5.63599	20.4897	52.6756	2.47263	0.000646265	83.3219	3.8916	0.3547	0.5073	1.41985	0.918739	30.5718	1.44994	46.6182	55.6809	0.752005	0.247995	128.784	17.3615	1.01015	7.79583	76.4393	10.1185	9.93467	0.213435	1.94444	0.118309	0.486	300	38.2
846	6.6208	22.8355	55.6558	2.34464	0.00074633	81.3751	3.985	0.346	0.4961	1.43297	0.929343	30.6493	1.45002	46.7832	58.8848	0.759812	0.240188	141.555	17.763	1.01195	7.85042	77.5619	10.0034	9.59861	0.279393	1.42857	0.0732869	0.324	180	114.59
847	3.31392	13.6829	38.3512	2.60407	0.000408117	87.1765	5.3831	0.36686	0.531519	1.41733	0.922109	31.4861	1.46627	47.31	56.694	0.743103	0.256897	104.887	17.3498	1.00936	7.41432	82.3795	10.8401	9.58609	0.196186	0.634921	0.132078	0.486	240	114.59
848	3.732	15.6047	42.9056	2.59327	0.000484593	86.2438	4.8187	0.3658	0.5252	1.42136	0.912908	30.922	1.45659	46.9396	54.5407	0.744693	0.255307	108.392	17.1534	1.00715	7.48537	83.9245	10.6667	9.83085	0.18017	1.42857	0.150065	0.567	210	38.2
849	4.9053	23.0683	57.3146	2.41261	0.00085464	81.582	3.7878	0.3493	0.4956	1.41186	0.904287	29.819	1.43817	46.2771	52.8799	0.753889	0.246111	111.766	17.1415	1.00648	7.65683	78.6817	10.1201	10.2132	0.170733	0.634921	0.132255	0.567	270	38.2
850	5.0347	22.493	56.4985	2.43632	0.000807602	82.0409	3.7527	0.3516	0.4985	1.4141	0.904162	29.8635	1.43858	46.2531	52.9049	0.75287	0.24713	115.159	17.1479	1.00675	7.70137	78.5561	10.0928	10.1873	0.173238	2.53968	0.134001	0.567	270	114.59
851	5.3939	17.6124	45.1461	2.4716	0.000516421	84.6214	4.8054	0.3536	0.5122	1.41588	0.934499	31.3559	1.46245	47.2803	59.4648	0.751782	0.248218	132.552	17.6894	1.01467	7.66577	73.7183	10.3631	9.32788	0.271475	1.94444	0.160335	0.648	210	89.13
852	5.63652	18.8812	49.336	2.50162	0.000553833	84.2856	4.1935	0.35846	0.513019	1.42078	0.919847	30.7621	1.4521	46.6502	56.7888	0.74973	0.25027	132.501	17.5449	1.01187	7.85545	74.8057	10.0907	9.68514	0.228927	1.42857	0.0607745	0.243	270	63.66
853	5.0318	18.0069	46.3149	2.48217	0.000558421	84.4726	4.6908	0.3545	0.5116	1.41396	0.92729	31.0884	1.45845	47.106	57.8217	0.750841	0.249159	125.445	17.5298	1.01268	7.62879	75.2438	10.379	9.51757	0.24325	1.94444	0.100493	0.405	300	114.59
854	5.6671	18.5698	47.0355	2.44774	0.000555541	84.0308	4.6516	0.3518	0.5088	1.41715	0.934115	31.2373	1.46031	47.1955	59.4648	0.753212	0.246788	135.042	17.7144	1.01466	7.70876	73.3979	10.2777	9.35818	0.275051	1.42857	0.0788226	0.324	240	140.06
855	3.879	12.2635	34.3005	2.59337	0.000301	87.8375	5.7455	0.3625	0.5305	1.40808	0.939172	32.1047	1.47592	47.838	60	0.744383	0.255617	118.906	17.5959	1.01531	7.40857	75.1148	10.8625	9.10335	0.259069	0.992063	0.175306	0.648	300	89.13
856	5.9598	20.6644	51.1396	2.39767	0.00066152	82.7182	4.3618	0.3478	0.5012	1.41761	0.931102	30.9183	1.45501	47.001	58.9046	0.755909	0.244091	135.335	17.7017	1.01383	7.74942	73.4085	10.1472	9.48736	0.270648	0.992063	0.11413	0.486	180	63.66
857	4.4096	19.9885	53.1641	2.56085	0.000677808	84.0555	3.6871	0.3627	0.5113	1.41572	0.89235	29.7293	1.43635	46.0178	50.2414	0.746102	0.253898	109.755	16.8634	1.00424	7.70887	81.2024	10.1655	10.3805	0.128346	0.634921	0.164037	0.648	270	63.66
858	6.2171	21.0116	51.6947	2.38222	0.00066708	82.4725	4.3231	0.3466	0.4997	1.41889	0.933313	30.9482	1.45527	47.0167	59.4523	0.756938	0.243062	138.949	17.7674	1.01449	7.78324	72.7399	10.0992	9.43928	0.281845	0.992063	0.0942113	0.405	180	63.66
859	6.7953	24.1468	58.1421	2.31772	0.00081244	80.6015	3.7853	0.3418	0.4891	1.42143	0.927356	30.4141	1.44616	46.6461	58.3569	0.7606	0.2394	141.682	17.7359	1.0131	7.88759	72.7957	9.8536	9.65664	0.273756	2.53968	0.125516	0.567	210	89.13
860	6.0198	22.5782	55.5964	2.38189	0.000762461	81.7157	3.9223	0.347	0.4959	1.4184	0.920757	30.3764	1.44611	46.6082	56.7263	0.756648	0.243352	131.913	17.5358	1.01127	7.79763	74.8191	10.0053	9.78038	0.240525	0.634921	0.149226	0.648	240	140.06
861	5.40047	20.4534	52.3862	2.4813	0.000681062	83.3352	4.10228	0.355761	0.508414	1.41721	0.915403	30.515	1.44901	46.5532	54.759	0.750771	0.249229	123.206	17.3093	1.00961	7.78027	76.7423	10.1253	9.73292	0.199548	2.53968	0.15922	0.648	270	63.66
862	3.47182	18.3431	48.8064	2.5575	0.000656549	84.6932	4.3813	0.36196	0.515619	1.40673	0.899622	30.2264	1.44569	46.4297	51.8095	0.744653	0.255347	96.9246	16.9785	1.0054	7.52643	80.5946	10.4492	10.215	0.128515	0.634921	0.16755	0.648	210	140.06
863	5.35973	19.407	49.4944	2.44525	0.000617383	83.5801	4.5109	0.35592	0.512237	1.42715	0.92536	30.9901	1.45645	46.8443	58.3371	0.752184	0.247816	125.89	17.7211	1.01115	7.774	78.3513	10.2306	9.6309	0.237841	1.42857	0.0797083	0.324	210	63.66
864	6.7917	23.6198	57.2617	2.33553	0.000779141	80.9786	3.8062	0.3434	0.4914	1.42223	0.927389	30.466	1.4469	46.6553	58.3694	0.759734	0.240266	142.756	17.7329	1.01324	7.89911	72.813	9.8613	9.63614	0.274114	0.992063	0.163158	0.729	270	89.13
865	4.8381	20.1005	51.097	2.46403	0.000687101	83.3387	4.2691	0.3533	0.5055	1.41267	0.9147	30.4647	1.44855	46.6883	55.0832	0.751417	0.248583	117.336	17.3013	1.00932	7.63166	77.3057	10.2774	9.87917	0.201572	1.94444	0.0393736	0.162	180	63.66
866	6.4744	21.3588	52.2498	2.36677	0.00067264	82.2268	4.2844	0.3454	0.4982	1.42016	0.935524	30.978	1.45553	47.0324	60	0.757967	0.242033	142.563	17.8331	1.01514	7.81707	72.0712	10.0512	9.3912	0.293041	1.42857	0.0559929	0.243	300	114.59
867	4.1645	13.3041	36.6438	2.57893	0.000340381	87.2791	5.4975	0.3617	0.5275	1.41015	0.936226	31.8896	1.47211	47.6619	59.4648	0.745347	0.254653	121.346	17.577	1.01475	7.47227	75.16	10.7474	9.19153	0.255383	2.53968	0.129698	0.486	210	114.59
868	3.56047	14.8721	41.3689	2.5899	0.000447808	86.6302	5.1022	0.367241	0.530475	1.40732	0.917894	31.3057	1.46288	46.8745	56.2324	0.741223	0.258777	101.222	17.5133	1.01061	7.65929	75.8061	10.4803	9.73642	0.16551	1.42857	0.111087	0.405	180	38.2
869	4.3647	16.2236	42.9257	2.53341	0.000494181	85.6042	4.9602	0.3584	0.5182	1.41078	0.925655	31.2365	1.4614	47.2175	57.274	0.747667	0.252333	118.096	17.4267	1.01205	7.53046	76.3931	10.5551	9.5202	0.22669	1.94444	0.041615	0.162	270	140.06
870	5.66322	21.0724	53.3115	2.43977	0.00068729	82.8094	4.0157	0.35306	0.504219	1.41837	0.917151	30.4579	1.44746	46.5221	56.2036	0.752731	0.247269	128.156	17.5134	1.01078	7.83006	75.1022	10.0302	9.82502	0.220232	1.42857	0.0389474	0.162	300	114.59
871	5.83245	20.9126	52.6311	2.41555	0.000672301	82.7364	4.2294	0.352881	0.506556	1.41796	0.923963	30.7849	1.45265	46.601	58.3694	0.752694	0.247306	129.659	17.8186	1.01299	7.92124	72.3533	9.95932	9.67305	0.235732	1.94444	0.039226	0.162	210	89.13
872	6.2012	20.4014	50.3604	2.39062	0.00063352	82.8174	4.4382	0.3472	0.5016	1.41889	0.935908	31.0966	1.45768	47.1172	60	0.756537	0.243463	140.073	17.8081	1.01516	7.77407	72.3915	10.1366	9.3609	0.289465	0.634921	0.0949292	0.405	270	38.2
873	5.8232	20.1857	50.1949	2.4096	0.00064196	83.0135	4.4387	0.3487	0.5029	1.41698	0.931294	30.9776	1.45608	47.0434	58.9046	0.755194	0.244806	134.09	17.6892	1.01384	7.72792	73.5687	10.1899	9.47221	0.26886	1.42857	0.17266	0.729	210	114.59
874	5.13992	20.8218	52.6278	2.44344	0.000709208	82.8915	4.1664	0.35286	0.504519	1.41422	0.915257	30.4428	1.44786	46.5728	55.6309	0.752006	0.247994	119.905	17.4289	1.00987	7.73019	76.0566	10.1482	9.88379	0.204743	0.634921	0.0782783	0.324	210	38.2
875	6.67142	22.8218	55.5045	2.34131	0.000742307	81.3851	4.0284	0.34466	0.495119	1.42107	0.931083	30.7184	1.4511	46.7583	59.4523	0.758643	0.241357	141.639	17.8667	1.01435	7.91245	71.6789	9.88991	9.53744	0.279183	2.53968	0.110577	0.486	300	38.2
876	3.72622	14.2042	39.1779	2.58791	0.000412928	86.8792	5.2807	0.36366	0.527219	1.40787	0.924961	31.4811	1.46582	47.2983	57.274	0.743652	0.256348	110.825	17.4261	1.01198	7.48767	76.6136	10.6874	9.49715	0.209724	0.992063	0.17417	0.648	210	89.13
877	5.1561	18.4024	46.8057	2.46083	0.00057772	84.1451	4.7081	0.3526	0.5095	1.41379	0.929659	31.1256	1.45904	47.1549	58.3569	0.752021	0.247979	126.741	17.5861	1.01321	7.62959	74.718	10.366	9.47484	0.2523	2.53968	0.0794651	0.324	270	63.66
878	6.24572	20.7755	51.3361	2.38549	0.000650067	82.6159	4.3742	0.34796	0.502119	1.41917	0.934254	31.0448	1.45673	46.986	60	0.756097	0.243903	139.028	17.87	1.01505	7.83878	71.8111	10.0554	9.41361	0.281439	2.53968	0.0571566	0.243	300	140.06
879	6.233	21.6218	53.029	2.37382	0.00070064	82.1276	4.208	0.346	0.4978	1.41889	0.930718	30.7997	1.45286	46.9162	58.9046	0.757339	0.242661	137.825	17.7267	1.01381	7.79242	73.0882	10.0618	9.51766	0.274224	0.992063	0.0373991	0.162	300	114.59
880	4.7145	15.7459	41.303	2.51341	0.00045192	85.7208	5.169	0.3565	0.5184	1.41189	0.935425	31.6005	1.46708	47.4831	59.4523	0.749074	0.250926	125.253	17.6301	1.01458	7.54674	74.502	10.5689	9.27263	0.262177	2.53968	0.144788	0.567	240	89.13
881	5.0701	24.2404	60.0475	2.4017	0.000908021	80.974	3.5016	0.3488	0.4924	1.41329	0.898939	29.5147	1.43302	46.0429	51.797	0.754539	0.245461	111.837	17.0695	1.00526	7.7082	79.2354	10.0103	10.3646	0.157639	0.634921	0.055951	0.243	300	140.06
882	6.90262	23.6719	57.213	2.31939	0.000772227	80.9044	3.8494	0.34296	0.491919	1.42225	0.930805	30.6098	1.44913	46.6589	58.9584	0.759992	0.240008	141.276	17.8589	1.01394	7.96678	71.6235	9.79301	9.6008	0.27382	2.53968	0.108806	0.486	240	114.59
883	5.5182	18.0079	45.6369	2.45025	0.00053572	84.2939	4.8227	0.3517	0.5101	1.41571	0.936868	31.3931	1.46305	47.3292	60	0.752962	0.247038	133.848	17.7457	1.0152	7.66657	73.1925	10.3501	9.28515	0.280525	0.992063	0.0792402	0.324	270	89.13
884	4.1869	18.9274	49.0421	2.50686	0.000656421	84.1254	4.4234	0.3566	0.5102	1.40949	0.91047	30.4643	1.44909	46.6993	53.9878	0.748645	0.251355	108.862	17.1575	1.00801	7.54251	78.8033	10.4161	9.96018	0.177392	0.992063	0.0809252	0.324	240	63.66
885	4.30245	17.4148	47.5671	2.58055	0.000539566	85.4063	4.3359	0.366881	0.523256	1.41432	0.905677	30.5685	1.44996	46.3518	54.0503	0.742992	0.257008	111.095	17.3277	1.00838	7.79423	77.1486	10.211	10.0158	0.155105	2.53968	0.193898	0.729	270	89.13
886	4.9877	16.7033	43.1924	2.48956	0.00049104	85.1302	5.0152	0.3547	0.515	1.41317	0.935041	31.4819	1.46493	47.3983	59.4523	0.750503	0.249497	127.743	17.655	1.01456	7.58974	74.1816	10.4835	9.30293	0.265753	1.42857	0.0610146	0.243	270	38.2
887	4.61272	15.5021	41.5806	2.53622	0.000436178	85.9802	5.0954	0.36186	0.524419	1.4245	0.930602	31.5389	1.46592	47.2972	58.8973	0.747781	0.252219	122.907	17.6345	1.01211	7.60414	79.4017	10.5704	9.40357	0.244905	0.992063	0.168665	0.648	300	140.06
888	7.0454	23.44	56.9364	2.3379	0.000751402	81.11	3.7884	0.3438	0.4922	1.42431	0.929634	30.5478	1.44791	46.6802	58.9296	0.759896	0.240104	147.443	17.7955	1.01403	7.94446	72.1616	9.821	9.56756	0.285669	2.53968	0.0907719	0.405	270	114.59
889	4.0829	22.1304	57.8819	2.53681	0.000820227	82.8398	3.3214	0.3608	0.5046	1.413	0.879918	29.113	1.42679	45.6333	47.4904	0.74683	0.25317	99.3269	16.6255	1.00076	7.67872	83.4072	10.0989	10.7474	0.0845221	2.53968	0.120251	0.486	210	89.13
890	5.27082	18.7487	49.6244	2.53002	0.000562534	84.5139	4.0998	0.36096	0.514719	1.41967	0.912672	30.5466	1.44883	46.4851	55.1582	0.747922	0.252078	126.467	17.3822	1.01001	7.82999	76.3485	10.1143	9.85432	0.20106	0.634921	0.0615921	0.243	180	89.13
891	6.85253	23.6747	57.4248	2.32426	0.000778413	80.8882	3.8875	0.34452	0.493937	1.42198	0.929238	30.6073	1.44908	46.5848	59.4523	0.758918	0.241082	141.839	17.9411	1.01424	7.99866	70.9383	9.76601	9.60529	0.272945	2.53968	0.0366733	0.162	180	63.66
892	5.3299	18.8803	48.1581	2.45268	0.000588827	83.8949	4.5675	0.35286	0.511119	1.41486	0.932869	31.2697	1.46189	47.1288	58.9046	0.752061	0.247939	126.624	17.658	1.01343	7.70489	74.0029	10.3086	9.58929	0.245763	0.634921	0.0798254	0.324	270	38.2
893	4.51762	16.383	43.0579	2.51533	0.000496467	85.4201	5.0286	0.35786	0.518519	1.41089	0.928965	31.3703	1.46346	47.2357	58.3569	0.748006	0.251994	119.47	17.5855	1.01314	7.5868	74.9386	10.4983	9.4518	0.235334	1.42857	0.124763	0.486	180	140.06
894	7.294	24.231	57.918	2.29521	0.00079	80.455	3.823	0.34	0.488	1.42398	0.934372	30.6222	1.4491	46.778	60	0.762257	0.237743	150.034	17.908	1.01509	7.94607	71.11	9.795	9.4821	0.303769	0.634921	0.0886344	0.405	180	140.06
895	4.794	18.7969	47.9745	2.47141	0.00061972	83.9963	4.5935	0.3535	0.5089	1.41188	0.922451	30.8582	1.45503	46.9806	56.7138	0.75108	0.24892	119.634	17.4265	1.01121	7.59261	76.2435	10.3819	9.66453	0.224075	0.634921	0.179303	0.729	210	114.59
896	4.9718	16.0931	41.8581	2.49796	0.00045748	85.4751	5.1303	0.3553	0.5169	1.41317	0.937636	31.6303	1.46734	47.4988	60	0.750102	0.249898	128.867	17.6957	1.01524	7.58057	73.8333	10.5209	9.22455	0.273373	1.42857	0.0614731	0.243	180	38.2
897	5.25852	18.6655	49.1705	2.5206	0.000562273	84.4817	4.194	0.35996	0.514319	1.41887	0.915233	30.6431	1.4505	46.5764	55.6934	0.748387	0.251613	126.518	17.426	1.01055	7.8093	75.9829	10.144	9.79645	0.208322	2.53968	0.0818678	0.324	180	114.59
898	4.978	16.5641	43.439	2.50557	0.000478311	85.2958	4.9287	0.3584	0.5188	1.42614	0.93168	31.4128	1.46364	47.3012	58.8973	0.750366	0.249634	127.688	17.61	1.01219	7.60394	79.5015	10.5235	9.39631	0.258295	0.634921	0.122956	0.486	270	89.13
899	5.23857	23.7674	59.8369	2.44635	0.000876862	81.5115	3.45038	0.353361	0.498514	1.41592	0.897623	29.5944	1.43429	45.9345	50.9251	0.75215	0.24785	112.849	16.9993	1.0049	7.80148	79.5008	9.94888	10.2513	0.14263	2.53968	0.13441	0.567	270	38.2
900	4.36152	14.7671	39.8985	2.55348	0.000410048	86.4374	5.2415	0.36096	0.524419	1.41106	0.931786	31.63	1.46768	47.3878	58.9171	0.746023	0.253977	120.422	17.6107	1.01396	7.56765	74.7678	10.5861	9.33776	0.241525	1.42857	0.128098	0.486	180	140.06
901	6.293	23.5356	57.4858	2.35804	0.000801581	81.1251	3.7685	0.3452	0.4925	1.41968	0.920373	30.2578	1.44397	46.5234	56.7263	0.758078	0.241922	134.403	17.5608	1.01125	7.84063	74.4987	9.9199	9.81068	0.244101	0.992063	0.0366728	0.162	300	140.06
902	6.65367	22.4668	54.6804	2.35797	0.000741378	81.633	4.17048	0.345161	0.497414	1.42039	0.934107	30.902	1.45458	46.8964	59.0906	0.758177	0.241823	140.354	17.7721	1.01437	7.87579	72.2847	9.96668	9.33938	0.276958	2.53968	0.167415	0.729	180	114.59
903	4.26112	18.4971	49.6187	2.56561	0.000607153	84.7747	4.1186	0.36356	0.516519	1.41376	0.9012	30.2268	1.44463	46.3126	52.4072	0.745075	0.254925	109.813	17.0818	1.00657	7.69234	79.3543	10.2612	10.1455	0.148296	2.53968	0.104646	0.405	300	114.59
904	4.1746	18.8442	48.5882	2.49744	0.00065616	84.0932	4.5176	0.3556	0.5098	1.40869	0.913031	30.5608	1.45076	46.7906	54.523	0.74911	0.25089	108.913	17.2012	1.00855	7.52181	78.4377	10.4458	9.9023	0.184654	1.94444	0.0806709	0.324	180	89.13
905	5.7914	18.9653	47.5263	2.4264	0.00057484	83.7033	4.6689	0.3499	0.5067	1.41698	0.936484	31.2745	1.4609	47.2444	60	0.754392	0.245608	136.338	17.7707	1.01519	7.70957	72.8721	10.2647	9.31545	0.284101	2.53968	0.0389536	0.162	300	38.2
906	7.294	24.231	57.918	2.29521	0.00079	80.455	3.823	0.34	0.488	1.42398	0.934372	30.6222	1.4491	46.778	60	0.762257	0.237743	150.034	17.908	1.01509	7.94607	71.11	9.795	9.4821	0.303769	1.42857	0.106361	0.486	180	114.59
907	4.72693	17.9293	46.7664	2.49929	0.000566394	84.6105	4.6784	0.35812	0.515837	1.41259	0.921963	31.0142	1.45736	46.8704	57.274	0.748217	0.251783	118.496	17.5754	1.01181	7.70288	74.9119	10.3073	9.65591	0.214214	2.53968	0.1648	0.648	270	63.66
908	4.1779	14.8291	39.9855	2.55092	0.00042781	86.3456	5.2541	0.3616	0.5248	1.42152	0.930203	31.5682	1.46693	47.4459	58.3371	0.747344	0.252656	118.019	17.4975	1.01143	7.47259	80.7937	10.7346	9.40429	0.239589	1.42857	0.190462	0.729	270	89.13
909	5.39472	22.0838	55.1903	2.40838	0.000768637	82.0572	3.9994	0.35216	0.502219	1.42686	0.914039	30.2997	1.44535	46.473	55.5986	0.75463	0.24537	121.316	17.4557	1.00788	7.75517	80.6732	10.1248	9.9701	0.207765	2.53968	0.0956375	0.405	180	63.66
910	3.4598	15.2303	41.1961	2.57387	0.00049124	86.2595	5.1323	0.3613	0.5221	1.40551	0.919181	31.1542	1.46094	47.2036	55.6184	0.744733	0.255267	104.935	17.2202	1.00995	7.39596	78.5421	10.7341	9.66979	0.190954	2.53968	0.106765	0.405	270	38.2
911	5.46767	23.4212	58.6038	2.42988	0.000848601	81.5785	3.62098	0.351761	0.498514	1.4164	0.90499	29.8693	1.43863	46.142	52.5557	0.753242	0.246758	117.637	17.1495	1.00677	7.80544	78.1182	9.96798	10.0669	0.168709	2.53968	0.152836	0.648	300	114.59
912	5.76292	21.3015	52.8945	2.3996	0.000706067	82.4175	4.2214	0.34916	0.501319	1.41661	0.924643	30.6882	1.45139	46.7536	57.8092	0.754842	0.245158	129.552	17.6572	1.01239	7.78947	73.8451	10.0766	9.66653	0.243806	1.94444	0.0382481	0.162	270	63.66
913	6.2417	21.178	52.6025	2.40105	0.000667602	82.5369	4.1347	0.3486	0.5005	1.42049	0.928191	30.7551	1.45194	46.8341	58.3819	0.756007	0.243993	138.849	17.6798	1.01341	7.82463	73.4711	10.0398	9.55504	0.267321	2.53968	0.0568945	0.243	300	89.13
914	5.09222	18.9912	48.6249	2.46864	0.000608528	83.9262	4.5117	0.35466	0.510219	1.41423	0.923041	30.8881	1.45509	46.8743	57.274	0.750802	0.249198	123.276	17.551	1.01189	7.70267	75.0117	10.2604	9.64865	0.227604	0.634921	0.140118	0.567	270	63.66
915	7.06532	23.6477	57.0043	2.31393	0.000767427	80.8441	3.9128	0.34256	0.491919	1.42298	0.933102	30.689	1.45029	46.7316	60	0.760387	0.239613	146.499	17.9449	1.015	7.96778	70.85	9.79921	9.5045	0.292167	2.53968	0.144791	0.648	300	114.59
916	5.8319	19.7419	49.7684	2.43683	0.000608922	83.4228	4.3654	0.3513	0.5056	1.41858	0.928767	30.933	1.45516	46.9613	58.3819	0.753862	0.246138	135.113	17.6424	1.01344	7.76013	73.9516	10.1679	9.50959	0.261957	2.53968	0.155637	0.648	300	114.59
917	5.71522	19.4709	48.8916	2.4248	0.000605387	83.4522	4.5667	0.35096	0.507019	1.41662	0.932427	31.1335	1.45862	47.0551	59.4523	0.753638	0.246362	132.924	17.7793	1.01441	7.76195	72.8002	10.1888	9.43139	0.266667	1.94444	0.156503	0.648	300	38.2
918	5.16522	17.0291	44.2324	2.49032	0.000493848	85.0105	4.8952	0.35616	0.516119	1.41488	0.933229	31.4227	1.46365	47.2339	59.4648	0.749912	0.250088	129.017	17.7263	1.01458	7.68747	73.4583	10.3673	9.35028	0.259873	1.94444	0.102264	0.405	240	140.06
919	6.05202	22.8691	56.1182	2.36734	0.000778747	81.482	3.9525	0.34676	0.496019	1.41788	0.921664	30.4211	1.44683	46.5683	57.2615	0.756673	0.243327	130.918	17.6415	1.0117	7.84165	73.8731	9.95381	9.7752	0.239761	2.53968	0.0373158	0.162	270	89.13
920	5.23752	19.0261	49.1431	2.48395	0.00059505	84.0402	4.3615	0.35636	0.511219	1.41647	0.920322	30.7842	1.45309	46.7498	56.7513	0.750185	0.249815	125.545	17.5166	1.01149	7.75638	75.2344	10.1957	9.70119	0.222488	1.42857	0.0402493	0.162	270	38.2
921	5.18472	18.1663	46.4471	2.4641	0.000560707	84.2885	4.7592	0.35396	0.511919	1.41407	0.9306	31.2223	1.4605	47.1242	58.9046	0.75118	0.24882	126.819	17.6887	1.01377	7.68513	73.7893	10.3222	9.44917	0.251894	2.53968	0.0602555	0.243	210	63.66
922	4.3355	14.9472	40.9576	2.57564	0.000414593	86.4918	5.0097	0.3643	0.5262	1.42456	0.924923	31.3678	1.46327	47.2301	57.2792	0.746262	0.253738	120.237	17.4193	1.01048	7.547	81.382	10.6402	9.5147	0.227211	2.53968	0.149369	0.567	180	140.06
923	4.08402	17.2418	46.4319	2.5671	0.000553511	85.3505	4.499	0.36306	0.519319	1.41153	0.909109	30.6276	1.45145	46.6381	54.0253	0.74489	0.25511	109.793	17.1976	1.00833	7.62028	78.435	10.4007	9.93623	0.168653	1.42857	0.169057	0.648	270	89.13
924	7.294	24.231	57.918	2.29521	0.00079	80.455	3.823	0.34	0.488	1.42398	0.934372	30.6222	1.4491	46.778	60	0.762257	0.237743	150.034	17.908	1.01509	7.94607	71.11	9.795	9.4821	0.303769	0.992063	0.106361	0.486	240	114.59
925	4.8757	16.391	43.1555	2.52032	0.000472002	85.4899	4.9037	0.3576	0.5175	1.41413	0.930111	31.3481	1.46267	47.2581	58.3819	0.748858	0.251142	126.398	17.555	1.0135	7.60963	75.073	10.4668	9.40354	0.249441	1.94444	0.0619179	0.243	210	114.59
926	4.9834	20.1354	51.6152	2.47933	0.000673623	83.4527	4.1189	0.355	0.5065	1.41491	0.91198	30.3608	1.44655	46.5638	54.5605	0.7508	0.2492	119.604	17.2669	1.00891	7.68537	77.5284	10.2127	9.9317	0.196457	1.42857	0.118762	0.486	180	63.66
927	5.3101	17.9935	46.8974	2.50337	0.000531204	84.6684	4.4846	0.3569	0.5132	1.41764	0.924413	30.9772	1.45612	46.9483	57.3115	0.750072	0.249928	130.032	17.5049	1.0124	7.71552	75.3236	10.2793	9.56475	0.240281	0.634921	0.162011	0.648	270	63.66
928	6.71593	23.196	56.4801	2.33618	0.000758853	81.1835	3.9644	0.34542	0.495637	1.42134	0.929429	30.6666	1.45016	46.6272	59.4523	0.758203	0.241797	140.594	17.9286	1.01424	7.97716	71.0985	9.80871	9.59014	0.271157	1.42857	0.0924718	0.405	180	140.06
929	5.67042	22.1264	55.0723	2.40414	0.000753888	82.0552	3.9739	0.34986	0.499619	1.41677	0.917084	30.354	1.44598	46.5037	56.1786	0.754464	0.245536	126.009	17.5195	1.01051	7.80702	75.0676	10.0148	9.86602	0.219515	1.42857	0.114352	0.486	300	140.06
930	5.7661	22.758	55.9217	2.37953	0.0007902	81.5843	3.9401	0.3466	0.4951	1.41633	0.918512	30.2946	1.44511	46.5833	56.1661	0.756486	0.243514	127.225	17.4732	1.01047	7.75229	75.4705	10.0456	9.84896	0.228971	2.53968	0.111765	0.486	180	38.2
931	4.86392	21.7987	56.9739	2.51994	0.000753035	82.9681	3.3924	0.36076	0.506719	1.4179	0.89012	29.4996	1.43219	45.7594	50.2414	0.747807	0.252193	112.445	16.9628	1.00411	7.83808	80.1414	9.95621	10.4786	0.125684	0.634921	0.100311	0.405	210	140.06
932	5.2609	17.6607	45.0818	2.46571	0.00053016	84.5396	4.8614	0.3529	0.5116	1.41444	0.934657	31.3633	1.46278	47.3135	59.4523	0.751933	0.248067	130.234	17.68	1.01455	7.63274	73.8612	10.3981	9.33323	0.269329	1.42857	0.0399947	0.162	180	114.59
933	4.41315	18.1636	51.6522	2.6653	0.000541915	85.6961	3.4881	0.375881	0.526856	1.42152	0.882626	29.6998	1.43496	45.5301	49.2335	0.738803	0.261197	110.642	16.9336	1.00354	7.98049	80.4391	9.94372	10.5367	0.0897474	0.634921	0.177081	0.648	300	140.06
934	7.1733	24.3625	58.3076	2.29874	0.000804	80.4054	3.7848	0.3403	0.4878	1.42334	0.93197	30.5331	1.44776	46.7199	59.4523	0.761943	0.238057	147.665	17.8548	1.01442	7.93374	71.6185	9.8003	9.54533	0.294361	2.53968	0.0709743	0.324	180	89.13
935	4.5397	15.4541	43.0448	2.61259	0.000414888	86.569	4.5692	0.3663	0.525	1.41702	0.91532	30.9469	1.45589	46.8375	55.1707	0.743921	0.256079	122.361	17.2548	1.0103	7.6693	77.7472	10.4167	9.70537	0.200505	1.42857	0.0431173	0.162	180	89.13
936	4.35792	14.2401	39.0181	2.57129	0.000376749	86.8145	5.2624	0.36256	0.526719	1.41186	0.931819	31.6819	1.46842	47.397	58.9296	0.745157	0.254843	121.496	17.6076	1.0141	7.57917	74.7851	10.5938	9.31727	0.241883	0.992063	0.086299	0.324	300	140.06
937	5.01767	20.0992	52.8124	2.50637	0.000653652	83.6961	3.9816	0.362141	0.514875	1.41697	0.905624	30.3167	1.44532	46.0999	54.5855	0.746592	0.253408	116.326	17.4958	1.00876	7.94574	75.4016	9.94602	10.0864	0.163281	0.992063	0.0620079	0.243	210	140.06
938	5.70222	23.3468	57.7409	2.38734	0.000821008	81.3654	3.7437	0.34866	0.495819	1.41676	0.911894	30.0571	1.44116	46.3027	55.0832	0.755267	0.244733	123.761	17.4381	1.00916	7.82536	75.7642	9.94001	10.0228	0.204274	0.634921	0.131399	0.567	180	89.13
939	3.4974	11.5208	33.2546	2.63016	0.000276141	88.4107	5.7669	0.3656	0.5341	1.40697	0.934591	32.0376	1.47507	47.7734	58.9171	0.742174	0.257826	113.997	17.4739	1.01412	7.37394	76.3093	10.9235	9.19416	0.238823	1.42857	0.0447414	0.162	180	63.66
940	6.0646	19.9227	49.4157	2.40255	0.00061396	83.1127	4.5151	0.3481	0.5033	1.41826	0.9361	31.1559	1.45875	47.1596	60	0.755822	0.244178	138.828	17.7956	1.01517	7.75257	72.5517	10.1793	9.34575	0.287677	0.634921	0.0957416	0.405	210	63.66
941	4.09238	17.4758	50.7694	2.69081	0.000516328	86.1789	3.5908	0.380101	0.532994	1.42016	0.879894	29.774	1.43629	45.395	49.2335	0.735779	0.264221	104.817	17.0199	1.00335	8.0454	79.7588	9.90943	10.5967	0.0683314	1.94444	0.159851	0.567	300	89.13
942	6.30572	22.6893	55.7929	2.36971	0.000751008	81.6134	3.9347	0.34716	0.496819	1.41996	0.923908	30.5029	1.44784	46.5932	57.8217	0.756835	0.243165	135.606	17.7041	1.01249	7.88699	73.2217	9.91351	9.70663	0.251316	0.634921	0.112102	0.486	180	38.2
943	7.0367	23.8838	57.3629	2.31066	0.00078444	80.7007	3.8617	0.3412	0.4895	1.42271	0.932161	30.5924	1.44883	46.7623	59.4523	0.761228	0.238772	146.42	17.8423	1.01443	7.91224	71.7787	9.843	9.53018	0.292573	0.634921	0.161075	0.729	210	38.2
944	7.0367	23.8838	57.3629	2.31066	0.00078444	80.7007	3.8617	0.3412	0.4895	1.42271	0.932161	30.5924	1.44883	46.7623	59.4523	0.761228	0.238772	146.42	17.8423	1.01443	7.91224	71.7787	9.843	9.53018	0.292573	2.53968	0.12528	0.567	300	140.06
945	4.9841	16.1763	42.312	2.50737	0.000457741	85.5073	5.0361	0.3563	0.5173	1.41397	0.935075	31.5338	1.46567	47.4075	59.4648	0.749637	0.250363	128.817	17.652	1.0147	7.60126	74.1989	10.4912	9.28243	0.266111	2.53968	0.164443	0.648	210	38.2
946	4.6672	19.3162	49.4911	2.47314	0.00065429	83.7352	4.4479	0.3559	0.5102	1.42341	0.916653	30.648	1.45167	46.8162	55.5986	0.751495	0.248505	116.135	17.3314	1.00803	7.58296	82.0546	10.4195	9.84164	0.206851	0.634921	0.0994185	0.405	300	38.2
947	6.6392	22.5309	54.9827	2.35586	0.000726021	81.6188	3.9982	0.3449	0.495	1.4216	0.930176	30.6738	1.45039	46.7982	58.9171	0.758618	0.241382	142.634	17.7611	1.01392	7.86844	72.6249	9.9414	9.54261	0.279947	1.94444	0.1474	0.648	240	114.59
948	3.8415	22.3934	58.6611	2.54386	0.000848227	82.7406	3.245	0.3614	0.5042	1.41172	0.875112	28.9347	1.42411	45.5171	46.395	0.746203	0.253797	94.5889	16.5191	0.999425	7.65407	84.4242	10.1095	10.8739	0.0657055	0.992063	0.120472	0.486	240	63.66
949	3.97122	14.4682	39.2791	2.56304	0.000418227	86.6013	5.3362	0.36146	0.525319	1.40834	0.929733	31.6075	1.46775	47.4053	58.3569	0.745146	0.254854	114.49	17.5356	1.01318	7.5008	75.5793	10.6691	9.39119	0.228182	2.53968	0.0860142	0.324	180	140.06
950	6.0234	23.1052	56.4768	2.36407	0.00079576	81.3386	3.9014	0.3454	0.4936	1.4176	0.920723	30.3245	1.44537	46.599	56.7138	0.757514	0.242486	130.84	17.5389	1.01113	7.78611	74.8018	9.9976	9.80088	0.240167	2.53968	0.129158	0.567	300	114.59
951	4.8634	16.3078	42.7016	2.5109	0.000471741	85.4577	4.9979	0.3566	0.5171	1.41333	0.932672	31.4446	1.46434	47.3494	58.9171	0.749323	0.250677	126.448	17.5988	1.01403	7.58894	74.7074	10.4965	9.34566	0.256703	0.992063	0.164599	0.648	240	38.2
952	5.7199	19.4296	49.7315	2.46759	0.000589884	83.7825	4.2539	0.3542	0.5081	1.41955	0.923837	30.7993	1.4529	46.8211	57.3115	0.752217	0.247783	133.768	17.5423	1.01237	7.78002	74.8431	10.1512	9.6102	0.245645	1.42857	0.0987273	0.405	300	114.59
953	4.4344	17.4648	45.4168	2.49479	0.000556861	85.2006	4.689	0.3569	0.5135	1.41053	0.919634	30.8833	1.45556	46.9555	56.1786	0.748619	0.251381	114.46	17.3563	1.01061	7.5958	76.8091	10.3995	9.73734	0.203435	1.94444	0.122583	0.486	240	114.59
954	5.1353	17.7017	48.6392	2.60255	0.000494172	85.5166	3.8848	0.3667	0.5198	1.42277	0.904307	30.3236	1.44493	46.3027	53.0299	0.744919	0.255081	127.14	17.1296	1.00811	7.83808	78.5689	10.1271	9.99749	0.178609	2.53968	0.0633283	0.243	270	140.06
955	6.5539	24.4098	58.9213	2.32477	0.00084044	80.5023	3.7089	0.3424	0.4887	1.42015	0.92255	30.2357	1.44349	46.5299	57.2615	0.759973	0.240027	136.944	17.6295	1.01177	7.86294	73.8127	9.8642	9.7831	0.254939	2.53968	0.125752	0.567	300	140.06
956	7.294	24.231	57.918	2.29521	0.00079	80.455	3.823	0.34	0.488	1.42398	0.934372	30.6222	1.4491	46.778	60	0.762257	0.237743	150.034	17.908	1.01509	7.94607	71.11	9.795	9.4821	0.303769	1.42857	0.0531806	0.243	180	63.66
957	4.1066	13.3724	36.8097	2.55499	0.000341227	87.5286	5.4488	0.36186	0.529319	1.4089	0.938955	32.0441	1.47534	47.6504	60	0.744973	0.255027	116.278	17.6381	1.01477	7.54003	74.4675	10.6869	9.35656	0.236898	2.53968	0.130657	0.486	300	89.13
958	5.98047	21.0713	52.4182	2.4074	0.000697708	82.5531	4.33248	0.351161	0.505514	1.42937	0.929078	30.929	1.45551	46.9016	57.9754	0.755732	0.244268	131.875	17.6271	1.01123	7.78014	78.7366	10.1751	9.45589	0.252582	1.94444	0.172932	0.729	180	38.2
959	5.88362	21.17	52.5049	2.39607	0.000692067	82.4671	4.2596	0.34886	0.501519	1.41725	0.927046	30.7773	1.45273	46.8117	58.3569	0.755156	0.244844	131.921	17.7104	1.01305	7.8018	73.3366	10.0713	9.60329	0.253214	0.992063	0.171955	0.729	300	38.2
960	4.20513	16.1809	43.8954	2.56583	0.000488676	85.8561	4.7976	0.36372	0.523437	1.41165	0.917609	31.0583	1.45832	46.8574	56.2036	0.744427	0.255573	113.415	17.4379	1.01077	7.65827	76.2839	10.4187	9.71107	0.192538	0.634921	0.171477	0.648	180	89.13
961	7.0367	23.8838	57.3629	2.31066	0.00078444	80.7007	3.8617	0.3412	0.4895	1.42271	0.932161	30.5924	1.44883	46.7623	59.4523	0.761228	0.238772	146.42	17.8423	1.01443	7.91224	71.7787	9.843	9.53018	0.292573	0.634921	0.143177	0.648	210	38.2
962	6.5503	23.8828	58.0409	2.34259	0.000807141	80.8794	3.7298	0.344	0.491	1.42095	0.922584	30.2877	1.44423	46.5391	57.274	0.759106	0.240894	138.018	17.6265	1.01191	7.87446	73.83	9.8719	9.7626	0.255298	1.94444	0.0908133	0.405	210	63.66
963	4.1435	20.4466	52.6655	2.4933	0.000734362	83.6126	3.9717	0.3553	0.5044	1.40739	0.901546	29.946	1.44061	46.2459	51.8095	0.749178	0.250822	104.731	17.1127	1.00458	7.6303	81.3283	10.2563	10.289	0.138982	1.42857	0.0396932	0.162	180	63.66
964	6.33724	22.1468	55.1807	2.37393	0.00071229	81.903	4.024	0.351381	0.505556	1.43203	0.930013	30.9268	1.45527	46.6644	59.4325	0.756112	0.243888	134.368	17.9087	1.01199	7.96913	76.3268	9.95442	9.75788	0.249652	0.992063	0.172566	0.729	210	89.13
965	7.294	24.231	57.918	2.29521	0.00079	80.455	3.823	0.34	0.488	1.42398	0.934372	30.6222	1.4491	46.778	60	0.762257	0.237743	150.034	17.908	1.01509	7.94607	71.11	9.795	9.4821	0.303769	2.53968	0.141815	0.648	240	114.59
966	3.5697	13.5178	38.1653	2.6238	0.000377343	87.4404	5.2332	0.3658	0.5292	1.40856	0.921685	31.3992	1.46451	47.2893	56.2036	0.742447	0.257553	110.525	17.2642	1.01102	7.44285	78.0855	10.7519	9.54506	0.201438	1.94444	0.0660417	0.243	180	38.2
967	3.7088	12.2699	35.3835	2.62467	0.000292044	88.4982	5.3664	0.3674	0.5327	1.40977	0.925885	31.6326	1.46797	47.3961	57.3115	0.741642	0.258358	113.703	17.3661	1.01242	7.50451	76.9654	10.7109	9.44333	0.210811	0.634921	0.111573	0.405	300	114.59
968	6.6269	22.4477	54.5288	2.34644	0.00072576	81.5866	4.0924	0.3439	0.4946	1.4208	0.932737	30.7703	1.45205	46.8895	59.4523	0.759083	0.240917	142.685	17.8049	1.01446	7.84774	72.2593	9.9711	9.48473	0.287209	1.94444	0.055094	0.243	180	114.59
969	4.4352	15.1763	40.5406	2.53546	0.00043337	86.0999	5.2154	0.3604	0.5233	1.42279	0.932414	31.5981	1.46719	47.4616	58.8848	0.748373	0.251627	121.633	17.5632	1.01209	7.50642	80.125	10.6866	9.35621	0.250785	1.94444	0.146769	0.567	270	63.66
970	6.43663	22.6264	55.7177	2.35824	0.000740303	81.5626	4.0108	0.34932	0.500537	1.43224	0.926419	30.6642	1.45028	46.6056	58.8848	0.757502	0.242498	136.975	17.8617	1.01175	7.93683	76.7215	9.92641	9.67372	0.259765	1.94444	0.0375329	0.162	270	140.06
971	5.93913	23.0533	57.3074	2.38733	0.000804885	81.5143	3.99238	0.352102	0.503788	1.41701	0.918456	30.5159	1.44866	46.2666	56.8998	0.753018	0.246982	122.962	17.7694	1.0113	8.02082	72.4777	9.7912	9.75767	0.201856	1.42857	0.174816	0.729	180	38.2
972	4.35043	16.2158	44.4136	2.58114	0.000475198	85.9701	4.6474	0.36542	0.524437	1.41389	0.914889	30.9545	1.45632	46.7329	55.6809	0.74381	0.25619	115.683	17.4035	1.01036	7.71198	76.5066	10.354	9.7636	0.187422	0.634921	0.193913	0.729	270	38.2
973	3.3572	10.5151	31.4295	2.65991	0.000223282	89.0831	5.8647	0.3681	0.5381	1.40714	0.934817	32.1489	1.47688	47.825	58.9296	0.740592	0.259408	113.826	17.4583	1.01427	7.36396	76.4868	10.9739	9.15851	0.237393	1.94444	0.159547	0.567	180	38.2
974	4.562	14.657	39.024	2.53374	0.0003988	86.361	5.361	0.358	0.522	1.41126	0.938212	31.8082	1.47056	47.626	60	0.747957	0.252043	125.132	17.6583	1.01526	7.51607	74.3139	10.649	9.1791	0.268009	0.634921	0.105074	0.405	270	140.06
975	5.65057	19.7466	51.1805	2.50148	0.000620024	83.8437	4.10538	0.357761	0.511514	1.42009	0.917681	30.6488	1.45075	46.5873	55.3317	0.750066	0.249934	128.968	17.3688	1.01054	7.83713	76.1082	10.0927	9.64384	0.211461	0.992063	0.16113	0.648	240	38.2
976	6.6269	22.4477	54.5288	2.34644	0.00072576	81.5866	4.0924	0.3439	0.4946	1.4208	0.932737	30.7703	1.45205	46.8895	59.4523	0.759083	0.240917	142.685	17.8049	1.01446	7.84774	72.2593	9.9711	9.48473	0.287209	0.634921	0.055094	0.243	270	38.2
977	4.01028	22.8213	60.6635	2.54161	0.00085085	82.5561	3.1629	0.369101	0.513994	1.42526	0.871232	28.9999	1.42458	45.0565	47.4706	0.743528	0.256472	91.6054	16.9087	0.998402	7.95275	85.7799	9.84803	11.0162	0.0406208	0.634921	0.0624564	0.243	180	63.66
978	5.62008	20.0101	50.9048	2.42813	0.000632453	83.2366	4.4645	0.355801	0.512494	1.41644	0.926195	31.0448	1.45697	46.6153	59.4523	0.750449	0.249551	126.253	18.0019	1.014	7.97778	70.799	9.94943	9.61191	0.230987	1.94444	0.18155	0.729	180	140.06
979	6.494	23.3548	57.1724	2.34637	0.0007809	81.114	3.8394	0.3484	0.4974	1.4445	0.923546	30.4391	1.44666	46.6187	57.7696	0.760227	0.239773	138.057	17.6678	1.00877	7.84076	83.373	10.041	9.77572	0.262169	0.634921	0.0914865	0.405	300	140.06
980	4.61338	16.7629	46.5245	2.58945	0.0004778	85.8244	4.4203	0.370001	0.528894	1.41695	0.909803	30.8435	1.45389	46.3154	55.7059	0.741472	0.258528	115.94	17.5955	1.01031	7.95065	74.6398	10.0831	9.89587	0.165849	1.42857	0.11018	0.405	270	140.06
981	7.1366	24.041	58.1315	2.32033	0.000799592	80.6889	3.92688	0.344581	0.495251	1.42284	0.932818	30.7689	1.45187	46.6074	59.6383	0.759041	0.240959	143.123	17.974	1.0148	8.06053	70.295	9.71359	9.41186	0.27389	2.53968	0.110385	0.486	180	38.2
982	6.0646	19.9227	49.4157	2.40255	0.00061396	83.1127	4.5151	0.3481	0.5033	1.41826	0.9361	31.1559	1.45875	47.1596	60	0.755822	0.244178	138.828	17.7956	1.01517	7.75257	72.5517	10.1793	9.34575	0.287677	0.634921	0.172335	0.729	210	114.59
983	3.4086	13.7315	39.0207	2.62271	0.000398662	87.2805	5.1895	0.3699	0.5335	1.43147	0.917649	31.313	1.46319	47.2103	55.6038	0.743655	0.256345	107.071	17.2117	1.00655	7.406	88.4853	10.8889	9.69979	0.19128	1.42857	0.153835	0.567	210	63.66
984	5.46935	21.6237	56.4576	2.46425	0.000708124	82.7554	3.8322	0.364342	0.517469	1.41882	0.904721	30.3324	1.44492	45.6516	56.2161	0.745485	0.254515	115.888	17.9553	1.0101	8.27324	71.117	9.55915	10.1656	0.14923	0.634921	0.0418342	0.162	210	89.13
985	5.3188	17.5497	46.4709	2.5306	0.000498166	85.0777	4.4113	0.3595	0.5159	1.41924	0.921885	30.9326	1.45519	46.8662	56.7888	0.74874	0.25126	131.056	17.458	1.01199	7.74774	75.7065	10.2573	9.60213	0.233377	0.634921	0.18478	0.729	240	140.06
986	4.58122	18.8238	48.3951	2.48173	0.000630707	84.0405	4.5682	0.35546	0.510919	1.41088	0.918586	30.7765	1.45382	46.8337	56.1661	0.749611	0.250389	114.974	17.4227	1.01044	7.6235	76.3318	10.3487	9.76531	0.204853	2.53968	0.06054	0.243	180	89.13
987	6.54167	22.1545	54.6435	2.38873	0.00072234	81.9927	4.05898	0.348061	0.499914	1.42135	0.929177	30.7682	1.45232	46.7562	58.0202	0.756531	0.243469	139.008	17.6721	1.0133	7.89568	73.1761	9.94998	9.43999	0.260646	2.53968	0.151069	0.648	300	140.06
988	4.2235	14.6349	40.9207	2.6064	0.000395555	86.8515	4.8982	0.3672	0.5287	1.42552	0.919993	31.234	1.46101	47.0899	56.2088	0.744616	0.255384	118.892	17.3193	1.00942	7.56689	82.2734	10.6235	9.61531	0.210899	0.992063	0.194827	0.729	240	114.59
989	6.7476	22.3162	54.1392	2.34292	0.00071176	81.6362	4.1306	0.3436	0.4948	1.42144	0.93514	30.8594	1.45339	46.9476	60	0.759397	0.240603	145.054	17.8581	1.01512	7.86007	71.7508	9.9658	9.4215	0.296617	1.42857	0.146779	0.648	240	38.2
990	6.5503	23.8828	58.0409	2.34259	0.000807141	80.8794	3.7298	0.344	0.491	1.42095	0.922584	30.2877	1.44423	46.5391	57.274	0.759106	0.240894	138.018	17.6265	1.01191	7.87446	73.83	9.8719	9.7626	0.255298	0.634921	0.127139	0.567	210	38.2
991	5.67929	19.332	48.6822	2.43043	0.0005974	83.5554	4.5159	0.35	0.5074	1.4165	0.936542	31.2921	1.46202	47.2333	59.4523	0.754244	0.245756	132.528	17.6743	1.01418	7.69551	73.7544	10.2991	9.50366	0.266774	0.992063	0.0586044	0.243	210	140.06
992	7.0526	24.494	58.6972	2.30226	0.000818	80.3558	3.7466	0.3406	0.4876	1.4227	0.929567	30.4439	1.44642	46.6618	58.9046	0.761629	0.238371	145.296	17.8016	1.01376	7.92142	72.127	9.8056	9.60856	0.284952	2.53968	0.124322	0.567	240	63.66
993	5.1207	16.655	43.2567	2.49545	0.000477301	85.212	4.9592	0.3554	0.5156	1.4146	0.934883	31.4745	1.4646	47.3651	59.4648	0.750352	0.249648	130.062	17.6644	1.01469	7.62277	74.0387	10.4485	9.29758	0.267899	1.42857	0.163064	0.648	180	114.59
994	3.653	18.8134	51.133	2.57561	0.000661244	84.5572	4.0188	0.3716	0.5242	1.45803	0.889976	29.9279	1.44027	46.1697	50.1122	0.747305	0.252695	99.213	16.8085	0.996393	7.52928	101.751	10.627	10.5287	0.117192	1.42857	0.146017	0.567	210	140.06
995	7.294	24.231	57.918	2.29521	0.00079	80.455	3.823	0.34	0.488	1.42398	0.934372	30.6222	1.4491	46.778	60	0.762257	0.237743	150.034	17.908	1.01509	7.94607	71.11	9.795	9.4821	0.303769	2.53968	0.159542	0.729	270	89.13
996	4.5938	15.8774	41.6926	2.51694	0.00046592	85.6712	5.1308	0.3568	0.5182	1.41125	0.933022	31.5113	1.46574	47.425	58.9046	0.74876	0.25124	122.884	17.5769	1.01392	7.53442	75.0105	10.5742	9.33586	0.252768	2.53968	0.144925	0.567	180	89.13
997	6.82032	23.3837	56.9031	2.3388	0.000762128	81.122	3.8573	0.34476	0.493819	1.42251	0.92833	30.5626	1.44836	46.6246	58.9171	0.758893	0.241107	142.834	17.8354	1.01381	7.95465	71.8843	9.81751	9.61046	0.273709	0.634921	0.0549967	0.243	300	114.59
998	3.4815	10.9106	31.9203	2.63856	0.000242581	88.7556	5.882	0.3662	0.536	1.40697	0.937186	32.1861	1.47748	47.8739	59.4648	0.741772	0.258228	115.121	17.5146	1.0148	7.36477	75.961	10.9609	9.11578	0.246443	0.634921	0.0676083	0.243	300	63.66
999	5.0449	20.5514	53.8847	2.52641	0.000674928	83.6137	3.6479	0.36	0.5085	1.41891	0.899175	29.8782	1.43822	46.1073	51.8845	0.748473	0.251527	119.353	17.048	1.00622	7.78885	79.3565	10.0642	10.2211	0.160147	2.53968	0.0804296	0.324	180	114.59
1000	5.0831	20.3645	51.1982	2.43916	0.0006924	83.0608	4.3246	0.3511	0.5036	1.41315	0.919472	30.5911	1.45048	46.7953	56.1661	0.752911	0.247089	121	17.4108	1.01052	7.64479	76.2714	10.2591	9.77321	0.220031	1.42857	0.0388796	0.162	240	140.06
1001	7.20192	24.1264	57.949	2.30201	0.000786987	80.5488	3.8359	0.34166	0.490219	1.42362	0.93291	30.6297	1.44922	46.6892	60	0.761102	0.238898	147.744	17.9574	1.01499	7.98928	70.6898	9.75651	9.51966	0.293955	0.634921	0.0358878	0.162	270	140.06
1002	5.0542	23.6302	58.7132	2.4101	0.000874461	81.3189	3.6167	0.3494	0.4943	1.41329	0.901534	29.6631	1.43543	46.1434	52.3447	0.754138	0.245862	112.961	17.1102	1.00594	7.69903	78.8871	10.0477	10.2862	0.165259	0.992063	0.0939661	0.405	270	114.59
1003	5.2573	17.1337	44.2014	2.48352	0.000496861	84.9167	4.8823	0.3545	0.5139	1.41524	0.934691	31.4152	1.46353	47.3227	59.4648	0.751067	0.248933	131.307	17.6769	1.01468	7.64426	73.8785	10.4058	9.31273	0.269687	0.992063	0.101059	0.405	300	114.59
1004	6.7953	24.1468	58.1421	2.31772	0.00081244	80.6015	3.7853	0.3418	0.4891	1.42143	0.927356	30.4141	1.44616	46.6461	58.3569	0.7606	0.2394	141.682	17.7359	1.0131	7.88759	72.7957	9.8536	9.65664	0.273756	1.94444	0.0896544	0.405	180	89.13
1005	4.6603	22.8043	57.2134	2.43748	0.000849341	81.8599	3.7323	0.3515	0.4975	1.41138	0.899515	29.6926	1.43624	46.1701	51.797	0.752395	0.247605	108.102	17.0321	1.00529	7.6437	79.716	10.1384	10.3192	0.152275	0.992063	0.133945	0.567	210	114.59
1006	5.7661	22.758	55.9217	2.37953	0.0007902	81.5843	3.9401	0.3466	0.4951	1.41633	0.918512	30.2946	1.44511	46.5833	56.1661	0.756486	0.243514	127.225	17.4732	1.01047	7.75229	75.4705	10.0456	9.84896	0.228971	0.634921	0.07451	0.324	240	63.66
1007	5.3975	18.1394	46.0265	2.45378	0.00054972	84.2443	4.7845	0.352	0.5099	1.41507	0.934465	31.304	1.46171	47.2711	59.4523	0.752648	0.247352	131.479	17.6925	1.01454	7.65424	73.701	10.3554	9.34838	0.271117	2.53968	0.0396576	0.162	210	114.59
1008	5.6707	19.0968	47.9159	2.42993	0.00058884	83.6537	4.6307	0.3502	0.5065	1.41634	0.934081	31.1854	1.45956	47.1863	59.4523	0.754078	0.245922	133.969	17.7175	1.01452	7.69724	73.3806	10.27	9.37868	0.274693	2.53968	0.116971	0.486	240	38.2
1009	4.60652	15.0311	39.9997	2.52861	0.000415347	86.1595	5.297	0.35876	0.522519	1.41153	0.936558	31.7564	1.46961	47.4948	60	0.747517	0.252483	124.087	17.7202	1.01516	7.58078	73.7335	10.5678	9.2318	0.259983	2.53968	0.189775	0.729	240	63.66
1010	7.1574	23.7523	56.9733	2.30714	0.00077044	80.7503	3.8999	0.3409	0.4897	1.42334	0.934564	30.6815	1.45017	46.8204	60	0.761542	0.238458	148.789	17.8955	1.0151	7.92457	71.2702	9.8377	9.46695	0.301981	1.94444	0.107282	0.486	300	63.66
1011	6.9001	23.4051	56.4182	2.32259	0.00076488	80.996	3.9386	0.3421	0.4912	1.42207	0.932353	30.6517	1.44991	46.8047	59.4523	0.760513	0.239487	145.175	17.8298	1.01444	7.89074	71.9389	9.8857	9.51503	0.290785	1.42857	0.162467	0.729	240	140.06
1012	5.0354	17.7221	45.4762	2.45754	0.00054073	84.86	4.7517	0.3559	0.5137	1.4251	0.92822	31.1562	1.45947	47.1305	58.3371	0.751784	0.248216	124.102	17.5834	1.0113	7.64858	79.552	10.3976	9.55557	0.242303	0.992063	0.08024	0.324	240	63.66
1013	5.1084	16.5718	42.8028	2.48603	0.00047704	85.1798	5.0534	0.3544	0.5152	1.4138	0.937444	31.571	1.46627	47.4564	60	0.750817	0.249183	130.112	17.7082	1.01523	7.60207	73.6731	10.4782	9.2397	0.275161	2.53968	0.0609568	0.243	240	63.66
1014	7.0331	23.3568	56.4825	2.32848	0.000751141	81.0778	3.8826	0.3428	0.4918	1.42351	0.932195	30.6443	1.44957	46.7715	59.4648	0.760361	0.239639	147.494	17.8392	1.01457	7.92377	71.796	9.8507	9.50968	0.292931	2.53968	0.126662	0.567	270	140.06
1015	3.5964	15.709	42.1408	2.56195	0.0005108	85.9642	5.0554	0.3604	0.5204	1.40615	0.918989	31.0949	1.45987	47.1612	55.6184	0.745448	0.254552	106.18	17.2327	1.00994	7.41746	78.3819	10.6914	9.68494	0.192743	0.992063	0.0846978	0.324	300	89.13
1016	7.1697	23.8355	57.4272	2.31655	0.000770701	80.7825	3.8057	0.3419	0.4901	1.42414	0.932003	30.585	1.4485	46.7291	59.4648	0.761076	0.238924	148.739	17.8517	1.01456	7.94527	71.6358	9.808	9.52483	0.294719	1.42857	0.0896988	0.405	210	140.06
1017	6.233	21.6218	53.029	2.37382	0.00070064	82.1276	4.208	0.346	0.4978	1.41889	0.930718	30.7997	1.45286	46.9162	58.9046	0.757339	0.242661	137.825	17.7267	1.01381	7.79242	73.0882	10.0618	9.51766	0.274224	0.634921	0.0747981	0.324	270	89.13
1018	5.6202	19.2005	50.1485	2.50777	0.000571107	84.1744	4.0482	0.3581	0.511	1.42131	0.916345	30.569	1.44897	46.5896	55.7059	0.750106	0.249894	132.372	17.3985	1.01076	7.82061	76.1001	10.1048	9.76869	0.222071	0.634921	0.0804075	0.324	270	89.13
1019	4.4475	15.2595	40.9945	2.54488	0.000433631	86.1321	5.1212	0.3614	0.5237	1.42359	0.929853	31.5015	1.46553	47.3703	58.3496	0.747907	0.252093	121.583	17.5194	1.01155	7.52711	80.4906	10.6569	9.41409	0.243523	2.53968	0.168256	0.648	210	114.59
1020	4.78722	16.8134	44.0669	2.5093	0.000502288	85.2066	4.8957	0.35766	0.517419	1.41296	0.928615	31.3037	1.46205	47.1601	58.3694	0.74857	0.25143	123.034	17.6074	1.01326	7.64132	74.6355	10.4206	9.4616	0.239268	0.634921	0.185981	0.729	300	63.66
1021	4.30882	20.3277	53.6216	2.54041	0.000707833	83.74	3.7733	0.36176	0.510819	1.41376	0.893415	29.7814	1.4374	46.0111	50.7641	0.746279	0.253721	106.442	16.9597	1.00454	7.71986	80.3992	10.149	10.3807	0.125436	1.42857	0.143261	0.567	270	140.06
1022	5.2002	19.706	49.9282	2.45345	0.000645101	83.4875	4.3837	0.3524	0.5061	1.41459	0.921908	30.7322	1.45255	46.8626	56.7263	0.752358	0.247642	124.443	17.4609	1.01132	7.66864	75.7802	10.2615	9.68948	0.229797	2.53968	0.157052	0.648	300	89.13
1023	5.6707	19.0968	47.9159	2.42993	0.00058884	83.6537	4.6307	0.3502	0.5065	1.41634	0.934081	31.1854	1.45956	47.1863	59.4523	0.754078	0.245922	133.969	17.7175	1.01452	7.69724	73.3806	10.27	9.37868	0.274693	1.94444	0.0779809	0.324	300	140.06
1024	4.8573	16.6956	43.8286	2.5091	0.000492311	85.2462	4.8905	0.3587	0.5186	1.4255	0.929277	31.3236	1.46231	47.2431	58.3496	0.750052	0.249948	125.319	17.5569	1.01152	7.59161	80.01	10.5288	9.45954	0.248887	1.94444	0.184606	0.729	210	114.59
1025	5.04573	18.6925	49.591	2.53092	0.000573259	84.5258	4.1687	0.36192	0.516337	1.41787	0.911369	30.5614	1.44929	46.4296	55.1457	0.746919	0.253081	121.858	17.4222	1.00978	7.84018	76.0712	10.1108	9.89723	0.1891	1.94444	0.186556	0.729	270	140.06
1026	6.17422	21.2398	53.5413	2.42668	0.000665111	82.6951	3.9592	0.35226	0.503519	1.42173	0.921607	30.5695	1.44873	46.5627	57.3115	0.753922	0.246078	136.458	17.6417	1.01224	7.90923	73.7821	9.94191	9.70835	0.242983	2.53968	0.0772678	0.324	240	89.13
1027	6.3501	20.9633	51.759	2.38811	0.000653341	82.5543	4.2671	0.3473	0.5003	1.42033	0.933155	30.9408	1.45494	46.9835	59.4648	0.756786	0.243214	141.268	17.7768	1.01461	7.81626	72.597	10.0642	9.43393	0.283991	1.42857	0.1322	0.567	180	38.2
1028	7.0367	23.8838	57.3629	2.31066	0.00078444	80.7007	3.8617	0.3412	0.4895	1.42271	0.932161	30.5924	1.44883	46.7623	59.4523	0.761228	0.238772	146.42	17.8423	1.01443	7.91224	71.7787	9.843	9.53018	0.292573	0.634921	0.0536915	0.243	300	89.13
1029	4.9306	19.2756	48.9192	2.45948	0.00063928	83.701	4.5166	0.3526	0.5072	1.41251	0.922259	30.7989	1.45396	46.9382	56.7138	0.751795	0.248205	120.879	17.439	1.0112	7.61411	76.0833	10.3392	9.67968	0.225863	0.992063	0.13828	0.567	240	114.59
1030	7.0367	23.8838	57.3629	2.31066	0.00078444	80.7007	3.8617	0.3412	0.4895	1.42271	0.932161	30.5924	1.44883	46.7623	59.4523	0.761228	0.238772	146.42	17.8423	1.01443	7.91224	71.7787	9.843	9.53018	0.292573	2.53968	0.0715887	0.324	300	114.59
1031	4.2126	21.4352	55.6753	2.48313	0.000783701	82.817	3.963	0.361761	0.512912	1.40985	0.89574	29.975	1.44074	45.7961	52.8924	0.745378	0.254622	97.8535	17.4223	1.00604	7.9061	76.3379	9.93954	10.4029	0.110419	1.42857	0.165499	0.648	210	114.59
1032	4.16543	17.8656	48.7692	2.59022	0.00057084	85.2455	4.1524	0.36682	0.521037	1.4142	0.899772	30.2862	1.4455	46.2331	52.4197	0.743054	0.256946	108.597	17.1281	1.00661	7.74707	78.9514	10.2304	10.1626	0.138841	0.634921	0.128393	0.486	210	140.06
1033	6.7845	22.5658	55.5009	2.37117	0.000712543	81.7328	3.848	0.3466	0.496	1.42384	0.927457	30.5699	1.44839	46.6737	58.3944	0.758001	0.241999	144.903	17.7267	1.01351	7.92216	72.8476	9.8767	9.59514	0.274831	0.634921	0.0741138	0.324	270	38.2
1034	6.04842	22.3421	55.2378	2.38516	0.000745448	81.8591	3.9734	0.34836	0.498319	1.41868	0.921698	30.473	1.44758	46.5775	57.274	0.755807	0.244193	131.992	17.6384	1.01183	7.85317	73.8904	9.96151	9.7547	0.24012	0.634921	0.132031	0.567	210	89.13
1035	5.9562	20.1374	50.2592	2.41549	0.000628221	83.0953	4.3827	0.3494	0.5035	1.41842	0.931136	30.9702	1.45575	47.0102	58.9171	0.755043	0.244957	136.409	17.6986	1.01396	7.76094	73.4258	10.1549	9.46686	0.271007	2.53968	0.153826	0.648	180	38.2
1036	7.1574	23.7523	56.9733	2.30714	0.00077044	80.7503	3.8999	0.3409	0.4897	1.42334	0.934564	30.6815	1.45017	46.8204	60	0.761542	0.238458	148.789	17.8955	1.0151	7.92457	71.2702	9.8377	9.46695	0.301981	0.992063	0.053641	0.243	270	140.06
1037	5.9598	20.6644	51.1396	2.39767	0.00066152	82.7182	4.3618	0.3478	0.5012	1.41761	0.931102	30.9183	1.45501	47.001	58.9046	0.755909	0.244091	135.335	17.7017	1.01383	7.74942	73.4085	10.1472	9.48736	0.270648	1.94444	0.171195	0.729	270	63.66
1038	3.84867	14.8549	40.1789	2.57482	0.000464858	86.4547	5.32498	0.361661	0.525514	1.40702	0.927759	31.5534	1.46748	47.3848	56.8998	0.744768	0.255232	109.711	17.3471	1.01185	7.46099	77.042	10.7138	9.33475	0.208928	0.634921	0.0646819	0.243	270	114.59
1039	6.4296	24.0143	58.4305	2.34611	0.000821141	80.8298	3.6916	0.3443	0.4908	1.42031	0.920181	30.1985	1.4429	46.481	56.7263	0.758793	0.241207	135.649	17.5733	1.01124	7.86214	74.3385	9.8772	9.82583	0.245889	1.94444	0.127258	0.567	180	140.06
1040	6.4744	21.3588	52.2498	2.36677	0.00067264	82.2268	4.2844	0.3454	0.4982	1.42016	0.935524	30.978	1.45553	47.0324	60	0.757967	0.242033	142.563	17.8331	1.01514	7.81707	72.0712	10.0512	9.3912	0.293041	0.992063	0.167979	0.729	210	140.06
1041	3.7583	12.395	34.6901	2.59689	0.000315	87.7879	5.7073	0.3628	0.5303	1.40744	0.936769	32.0156	1.47459	47.7799	59.4523	0.744069	0.255931	116.537	17.5427	1.01464	7.39624	75.6233	10.8678	9.16658	0.249661	1.94444	0.197407	0.729	270	38.2
1042	5.7914	18.9653	47.5263	2.4264	0.00057484	83.7033	4.6689	0.3499	0.5067	1.41698	0.936484	31.2745	1.4609	47.2444	60	0.754392	0.245608	136.338	17.7707	1.01519	7.70957	72.8721	10.2647	9.31545	0.284101	0.992063	0.0973841	0.405	300	140.06
1043	5.62447	21.078	52.46	2.41978	0.000719138	82.6158	4.32528	0.349961	0.503414	1.41528	0.925263	30.7825	1.45353	46.8336	56.8998	0.754062	0.245938	125.898	17.5094	1.01174	7.74049	74.9595	10.1587	9.5317	0.232172	0.992063	0.135241	0.567	210	114.59
1044	7.1733	24.3625	58.3076	2.29874	0.000804	80.4054	3.7848	0.3403	0.4878	1.42334	0.93197	30.5331	1.44776	46.7199	59.4523	0.761943	0.238057	147.665	17.8548	1.01442	7.93374	71.6185	9.8003	9.54533	0.294361	2.53968	0.0532307	0.243	180	89.13
1045	3.9513	14.2605	39.2112	2.587	0.000402202	86.8672	5.2118	0.3627	0.5256	1.40967	0.926265	31.4663	1.46536	47.3539	57.2865	0.744656	0.255344	115.434	17.3862	1.01221	7.47748	76.891	10.6909	9.45425	0.221684	0.992063	0.12938	0.486	210	63.66
1046	4.6101	21.8885	55.2179	2.44306	0.00080253	82.306	3.9493	0.3538	0.5024	1.42276	0.903871	29.965	1.44069	46.3561	52.8601	0.752787	0.247213	109.271	17.1154	1.00467	7.60733	83.9563	10.2752	10.2184	0.166962	0.634921	0.173817	0.729	240	63.66
1047	3.61323	20.8807	55.6005	2.56484	0.000774819	83.5857	3.5952	0.36492	0.512037	1.4102	0.879939	29.3431	1.43085	45.6319	48.0256	0.743556	0.256444	92.3065	16.7431	1.00112	7.70144	82.5215	10.137	10.7344	0.0685801	1.42857	0.0624119	0.243	270	140.06
1048	5.5121	19.2953	49.6015	2.44333	0.00059588	83.6753	4.5925	0.358061	0.516612	1.41608	0.927328	31.2007	1.45951	46.627	60	0.748893	0.251107	125.087	18.092	1.01458	8.01181	70.0305	9.94834	9.57108	0.228793	0.992063	0.123393	0.486	180	140.06
1049	4.4854	16.0921	42.5361	2.52988	0.000480181	85.6538	4.9984	0.3581	0.5184	1.41142	0.928058	31.3256	1.46274	47.2756	57.8217	0.747981	0.252019	120.465	17.4799	1.01271	7.54279	75.8846	10.5498	9.45697	0.236098	2.53968	0.103939	0.405	300	140.06
1050	6.4867	21.442	52.7037	2.37619	0.000672901	82.259	4.1902	0.3464	0.4986	1.42096	0.932963	30.8815	1.45387	46.9411	59.4648	0.757501	0.242499	142.513	17.7893	1.0146	7.83777	72.4368	10.0215	9.44908	0.285779	1.42857	0.0936263	0.405	180	114.59
1051	3.9595	16.7145	49.9488	2.76456	0.000468721	87.0349	3.2305	0.3817	0.5309	1.42359	0.870203	29.3055	1.42862	45.4025	45.4746	0.735587	0.264413	108.617	16.4071	0.999985	7.85521	85.2028	10.0998	10.7588	0.0572691	1.42857	0.113502	0.405	300	38.2
1052	6.8842	22.7949	55.0839	2.33099	0.00073132	81.3409	4.0537	0.3427	0.4931	1.42207	0.934948	30.8001	1.45231	46.9052	60	0.760112	0.239888	146.299	17.8705	1.01512	7.88157	71.5906	9.9231	9.43665	0.298405	0.634921	0.145525	0.648	210	38.2
1053	4.7637	16.0787	43.1186	2.55108	0.000452964	85.8496	4.7922	0.3605	0.52	1.41509	0.92518	31.2144	1.46041	47.1179	57.3115	0.747212	0.252788	125.052	17.4549	1.01243	7.62952	75.9644	10.4501	9.50415	0.233129	2.53968	0.0418862	0.162	300	140.06
1054	7.0526	24.494	58.6972	2.30226	0.000818	80.3558	3.7466	0.3406	0.4876	1.4227	0.929567	30.4439	1.44642	46.6618	58.9046	0.761629	0.238371	145.296	17.8016	1.01376	7.92142	72.127	9.8056	9.60856	0.284952	1.42857	0.106562	0.486	180	63.66
1055	6.6208	22.8355	55.6558	2.34464	0.00074633	81.3751	3.985	0.346	0.4961	1.43297	0.929343	30.6493	1.45002	46.7832	58.8848	0.759812	0.240188	141.555	17.763	1.01195	7.85042	77.5619	10.0034	9.59861	0.279393	0.634921	0.0916086	0.405	210	63.66
1056	4.2758	17.5755	45.9839	2.52013	0.000575301	84.8648	4.6918	0.3575	0.5142	1.41013	0.918062	30.8504	1.45525	46.9584	55.6309	0.748156	0.251844	113.479	17.2921	1.01003	7.53648	77.5982	10.4856	9.74019	0.202041	0.634921	0.0820717	0.324	180	140.06
1057	5.4134	18.7496	47.3608	2.44538	0.00058328	83.8994	4.6694	0.3514	0.508	1.41507	0.93187	31.1555	1.4593	47.1706	58.9046	0.75305	0.24695	130.355	17.6518	1.01386	7.66342	74.0493	10.318	9.42676	0.263496	2.53968	0.15744	0.648	240	89.13
1058	5.438	18.916	48.2686	2.46421	0.000583802	83.9638	4.481	0.3534	0.5088	1.41667	0.926748	30.9625	1.45597	46.988	57.8342	0.752119	0.247881	130.254	17.5642	1.01279	7.70481	74.7805	10.2586	9.54252	0.248972	0.634921	0.0792228	0.324	240	114.59
1059	7.1574	23.7523	56.9733	2.30714	0.00077044	80.7503	3.8999	0.3409	0.4897	1.42334	0.934564	30.6815	1.45017	46.8204	60	0.761542	0.238458	148.789	17.8955	1.0151	7.92457	71.2702	9.8377	9.46695	0.301981	0.634921	0.0357607	0.162	270	38.2
1060	6.3819	22.1837	54.4276	2.37131	0.000720461	81.8645	4.0369	0.3461	0.4965	1.42032	0.927965	30.6439	1.45012	46.7825	58.3694	0.757589	0.242411	139.02	17.6954	1.01326	7.83461	73.2936	9.9894	9.59069	0.26875	1.94444	0.130206	0.567	240	38.2
1061	5.7502	22.1478	54.5874	2.38793	0.00075664	81.9292	4.0552	0.3472	0.497	1.41633	0.921107	30.4431	1.44752	46.6838	56.7138	0.756085	0.243915	128.349	17.5139	1.01115	7.74311	75.1222	10.083	9.77058	0.236591	1.42857	0.03754	0.162	240	38.2
1062	5.56272	18.382	46.6126	2.44512	0.000552267	84.0924	4.7587	0.35246	0.510619	1.41599	0.935214	31.3413	1.4621	47.198	60	0.752522	0.247478	132.803	17.8076	1.0151	7.73128	72.6121	10.2689	9.33785	0.272499	2.53968	0.0397569	0.162	240	63.66
1063	6.51892	21.7329	53.2255	2.36164	0.000689187	82.0253	4.2204	0.34616	0.498719	1.42044	0.93387	30.9262	1.45459	46.9012	60	0.757527	0.242473	141.518	17.895	1.01504	7.88178	71.4908	9.97001	9.44391	0.285015	0.634921	0.0936493	0.405	180	89.13
[truncated: 503 more rows]

## Sheet: Table S5
Table S5 MHH case: Solution points
Run No.	D10	D50	D90	span	Iθ	%pf	%HR	Da	Dc	Dt	Ie	IC	IH	AOR	t''	εp	SFp	Icd	%H	a	b-1	Py	K	kb	d	Fr	S'max	L/S	WT	P	Pred TS	Pred SF
[truncated: 120 more rows]

## Sheet: Table S6
Table S6 Validation of optimal design solutions: MHH case
[truncated: 9 more rows]
